# Supplementary material for: On the necessity of different statistical treatment for Illumina BeadChip and Affymetrix GeneChip data and its significance for biological interpretation
Source: Biol Direct. 2008 Jun 3;3:23. doi: 10.1186/1745-6150-3-23 (PMC2453111; doi:10.1186/1745-6150-3-23)
Supplement: Additional file 1 — Data for the spike experiment with Illumina BeadChips. The tab-delimited table provides the complete summary data to re-compute the results from Table 2. [file 1745-6150-3-23-S1.zip]

Archive with 1 entries (1 files):
- Spiked-in Data.txt
