# Supplementary material for: On the necessity of different statistical treatment for Illumina BeadChip and Affymetrix GeneChip data and its significance for biological interpretation
Source: Biol Direct. 2008 Jun 3;3:23. doi: 10.1186/1745-6150-3-23 (PMC2453111; doi:10.1186/1745-6150-3-23)
Supplement: Additional file 1 — Data for the spike experiment with Illumina BeadChips. The tab-delimited table provides the complete summary data to re-compute the results from Table 2. [file 1745-6150-3-23-S1.zip › Spiked-in Data.txt]

TargetID	AVG_Signal-Conc0_R1	BEAD_STDEV-Conc0_R1	Avg_NBEADS-Conc0_R1	AVG_Signal-Conc0_R2	BEAD_STDEV-Conc0_R2	Avg_NBEADS-Conc0_R2	AVG_Signal-Conc0_R3	BEAD_STDEV-Conc0_R3	Avg_NBEADS-Conc0_R3	AVG_Signal-Conc0_R4	BEAD_STDEV-Conc0_R4	Avg_NBEADS-Conc0_R4	AVG_Signal-Conc0.01_R1	BEAD_STDEV-Conc0.01_R1	Avg_NBEADS-Conc0.01_R1	AVG_Signal-Conc0.01_R2	BEAD_STDEV-Conc0.01_R2	Avg_NBEADS-Conc0.01_R2	AVG_Signal-Conc0.01_R3	BEAD_STDEV-Conc0.01_R3	Avg_NBEADS-Conc0.01_R3	AVG_Signal-Conc0.01_R4	BEAD_STDEV-Conc0.01_R4	Avg_NBEADS-Conc0.01_R4	AVG_Signal-Conc0.03_R1	BEAD_STDEV-Conc0.03_R1	Avg_NBEADS-Conc0.03_R1	AVG_Signal-Conc0.03_R2	BEAD_STDEV-Conc0.03_R2	Avg_NBEADS-Conc0.03_R2	AVG_Signal-Conc0.03_R3	BEAD_STDEV-Conc0.03_R3	Avg_NBEADS-Conc0.03_R3	AVG_Signal-Conc0.03_R4	BEAD_STDEV-Conc0.03_R4	Avg_NBEADS-Conc0.03_R4	AVG_Signal-Conc0.1_R1	BEAD_STDEV-Conc0.1_R1	Avg_NBEADS-Conc0.1_R1	AVG_Signal-Conc0.1_R2	BEAD_STDEV-Conc0.1_R2	Avg_NBEADS-Conc0.1_R2	AVG_Signal-Conc0.1_R3	BEAD_STDEV-Conc0.1_R3	Avg_NBEADS-Conc0.1_R3	AVG_Signal-Conc0.1_R4	BEAD_STDEV-Conc0.1_R4	Avg_NBEADS-Conc0.1_R4	AVG_Signal-Conc0.3_R1
bla_1	93.6	5.5	30	74.6	3.4	29	90.6	5.5	27	87.5	6.6	29	96.7	6.3	30	87.6	4.4	25	92.7	5.1	29	85.9	4.8	27	99.3	6.5	29	91.5	5.6	31	93.9	4.9	29	94.2	5.5	30	94.9	5.8	29	90.6	5.2	28	102.8	6.8	29	101.9	6.5	30	113.2
bla_2	86.9	4.3	30	86.9	7	30	91	4.4	30	91.9	5.4	29	86.4	4.9	30	96.2	5.4	28	94.5	6.2	30	87	5.7	29	90.6	7	30	87.3	5.5	31	85.5	3.8	28	100	6.1	30	110.5	7.7	28	85.6	5.5	29	95.1	5.9	29	100.4	5.7	30	129.5
bla_3	94.7	5.1	29	83.9	3.3	31	88.9	4.4	30	81.7	3.7	30	76.9	4.3	30	88.4	5.1	30	86.6	3.9	29	75.5	4.2	28	81.2	3.4	25	90.7	3.8	31	85.1	3.3	29	85.7	4.4	28	102.3	5.7	30	94.7	6.1	30	95.8	5.1	28	87.9	4.2	30	107.6
bla_4	79.5	5.2	29	82.9	3.3	30	93	4.3	30	85.8	4.5	30	86.5	5.4	29	89.6	6.4	30	91.4	5.7	28	81.3	4.8	29	87.8	4.1	28	101.9	6.3	30	89.4	3.6	27	96.8	4.9	30	105.4	5.3	28	92	6.5	30	100.4	5.4	27	94.6	6.3	30	118.3
cat_1	95.5	7.8	30	89.1	6.7	31	80.9	4.8	30	83.4	4	29	72.3	4.3	28	84.9	5.5	30	97.2	7	29	74.6	4.6	28	97.9	5.1	30	96.5	5.8	30	90.5	5.6	28	87.9	4.5	28	134.2	7.6	30	128.9	7.2	30	148.1	8.5	30	130.7	5.2	29	239.1
cat_2	94.3	5.7	29	89.8	4.9	31	83.1	5.5	28	91.4	6	30	93.4	6.1	29	93.6	6.1	31	92.5	6.5	30	102.1	5.7	30	91.1	5.4	29	94.7	5.3	29	96.2	5.9	30	96.4	4.8	30	140.2	6.6	30	138.9	6.3	30	142.7	5.4	28	146.8	7.9	29	237.4
cat_3	73.2	3.5	29	70.3	3.5	28	80.7	4.6	30	82.9	4.3	29	82.9	4.7	29	91.9	5.2	31	88.2	5.5	29	89.5	4.8	30	82.4	3.4	29	90.3	4.7	30	93	4.1	30	100	4.4	30	122.1	5.8	30	121.4	6.3	30	135.3	6.4	29	118.6	5.8	27	224.6
cat_4	85.1	4.9	30	109.4	7.1	22	99.1	3.5	23	86	3.5	30	88	4.5	30	93.1	4.9	20	98.5	6.1	26	93.2	5.8	28	100.4	5.9	20	99	4.9	23	96.2	5.2	23	108.5	5.8	30	115.3	5	28	129.4	7.9	25	135.9	6.7	24	143.5	6.9	30	234.7
cre_1	83.4	6.4	29	94.9	5	31	86	6.2	29	90.8	5.1	29	82	5.4	28	77.6	4.4	28	93.3	5.7	30	99.6	5.9	30	96.7	7.1	29	85.3	4.6	30	94	4.7	30	86.7	4.8	30	104.7	5.4	28	107.3	7.7	30	112.9	6.2	30	126.9	6.5	30	141.4
cre_2	76	4.3	29	81.4	4.3	30	99.5	5.4	30	105.6	7	28	92.3	7.1	29	88.2	5.2	31	88	4.6	30	95.8	7.1	29	85.7	4.6	29	91.5	6	31	97.7	6.2	30	92.6	5	29	113.2	6.6	30	97.3	5.5	30	123.9	9	29	119.4	5.7	30	162.7
cre_3	76.8	4.6	30	72.4	2.5	27	84.2	4.2	29	75.8	3.5	29	79.4	3.5	28	80.3	4.1	29	89.5	6	30	95.7	4.8	30	86.7	4.7	26	88.5	4.3	31	87.7	4.2	29	93.4	5.3	30	101.1	5	29	105.4	6.4	31	106.7	4.8	30	106.1	6.4	30	154
cre_4	92.9	5.1	30	79.2	3.9	29	103	5.4	29	93	5.5	29	86.8	3.9	29	84.7	5.3	31	103.4	5.9	29	94.4	5.6	30	96.8	4.5	30	89.9	5.3	31	98.1	5.9	27	102.1	4.6	30	97.9	5.9	29	102.9	5.2	31	113.8	5.7	29	96.6	5.1	29	117.3
e1a_1	78.6	3.8	27	83.4	5.1	29	87.6	5.5	29	79.2	5.1	30	78.4	4.2	28	77.8	2	24	92.4	5.7	30	82.7	5.7	29	84.1	4.9	30	91.2	4.5	31	108.3	7	30	101.6	5.7	29	102.9	7.4	28	91.6	7.2	31	104.9	6.6	30	103.5	5.2	27	106.4
e1a_2	85.8	4.8	29	85.7	6.3	30	82.8	4.5	28	88.9	5	29	82.1	6	29	91.9	5.6	31	87.7	5.6	28	81.4	5.3	29	79.9	5	29	89.1	4.2	29	92.8	6.2	30	89.3	5.4	29	95	6.8	29	83.6	5.3	28	97.2	4.3	28	93.3	4.9	29	109.3
e1a_3	84.5	4.2	29	88.2	4	29	108.3	5.1	30	100	4.3	30	98.2	5.3	29	81.4	4.4	28	101.8	4.5	30	105	6.5	29	101.4	4.5	29	88.8	4.9	30	99.5	4.5	30	93.9	4.1	29	106.1	4.3	30	96.7	5.3	30	117.2	7.4	29	100.2	4	27	136.7
e1a_4	81.7	4.8	30	82.6	4.2	29	91.6	4	29	89.2	5.1	28	87.9	5.9	30	82	3.1	30	90.1	5.1	30	87.1	4.6	29	80.6	3.8	30	95.1	6.6	30	95.6	4.7	30	90.1	5.2	29	87.5	4.9	30	90.1	4.9	31	105.2	4.5	30	91.4	4.8	28	96.1
gfp_1	75.7	6.5	29	83.2	3.6	30	86.4	4.8	30	75.2	3.6	28	95	4.9	29	101.7	7.5	28	97.2	5.6	29	75.7	3.7	26	98.6	6.9	30	90.3	5.6	31	87.9	4.2	30	82.6	4.3	27	93.1	5.4	30	92.9	6	30	107.6	5.1	30	106.3	5.4	29	139.4
gfp_2	93.5	6.4	29	97.7	5.5	30	87.6	5.3	29	86.3	4	27	97.2	6.8	30	85.2	4.3	29	89.3	6.1	28	92.5	5.7	30	96.5	6.2	29	81.2	4.4	28	96	5.3	30	93.1	4.8	29	88.9	5.7	28	101.7	6.5	31	100.6	6.2	29	108.6	5.6	30	134.1
gfp_3	63.7	3.4	29	79.3	4.3	30	85.8	5.4	23	78.7	3.6	29	79.6	4.8	30	75.2	4.6	25	92.3	5.4	30	74.8	4.3	30	87.3	5.9	29	73.9	4.5	31	83.1	4	29	80.8	3.6	30	88.8	5.6	30	78.4	4.9	24	100.9	4.7	30	89.6	4.9	28	133.3
gfp_4	85.1	5.9	25	88.4	4.3	23	90	4	28	94	4.7	23	83.8	4.4	26	85.1	4.3	31	103.9	5.1	27	92.8	5.2	30	92	5.3	30	95.7	4.2	30	92.8	3.4	24	94.2	4.7	30	93.8	3.9	26	95	4.9	24	109	5.3	16	108.2	7.1	25	109.3
gst_1	75.3	4.1	28	81.5	5.4	31	88.6	5	30	79.8	4.8	29	79.4	5.6	27	79.4	4.6	31	71.8	5.2	30	70.6	3.8	29	77.2	5.3	27	78.5	5.5	29	90.3	5.1	27	83.6	4.3	29	100.1	4.3	29	100.3	5.9	29	100	5.9	26	95.8	4.8	28	133.8
gst_2	85.6	4.9	29	97.9	7	30	85.8	4.6	29	112.6	6.5	28	108.8	7.6	30	88.4	6.2	30	107.6	7.2	29	99.3	5.1	27	104.6	7.4	30	101.9	5	30	98.8	5.7	29	89.9	5	28	145.9	8.1	28	123.2	5.8	27	128.8	8.3	30	113.1	5.8	28	173.9
gst_3	73.8	4.5	28	75.2	5.7	31	73.9	3.8	29	72.3	3.6	28	71.8	3.9	28	81.5	4.3	30	78.2	4.2	30	72.9	3.7	29	76.2	4.8	26	71.1	2.7	29	87.4	4.7	30	75.4	3.4	27	100.2	5.1	29	87.5	4.7	30	104.2	6.4	30	90.5	4.2	30	117.8
gst_4	74.6	4.7	30	80.8	3.5	31	87.9	4.1	29	81.9	3.1	29	94.8	6.1	29	96.9	4.7	31	87.2	4.6	28	92.1	5.2	29	93.2	4.9	30	91.6	4.2	29	88	4.2	28	91	4.5	30	109.7	4.4	30	104.4	5.8	30	113.5	4.8	29	109	4.8	29	178.4
gus_1	85.1	5.4	28	85.2	4.6	27	110.1	6.5	30	82.9	3.6	27	100.6	6.9	30	103.4	6	31	96.5	6.3	30	96.7	5.8	30	95.4	4.7	30	111.6	6.2	30	84.1	4	29	89.4	4.3	29	107	5.5	30	106	4.6	28	116.9	5.3	30	114.4	5.1	28	156.9
gus_2	82.2	5.6	29	87.1	4.7	30	101	5.9	29	96.4	6.9	29	87.4	4.9	29	91	4.5	30	87.9	5.1	30	94.7	4.3	29	99.2	4.8	27	96.3	5.7	31	114.4	7.4	30	102.3	4.7	29	148.5	7.1	30	141.2	8.3	29	186.4	9.5	30	166.5	8.4	29	299.6
gus_3	84.7	5.7	29	87.2	3.6	28	87.1	3.3	26	93	5	24	94.4	6	29	89.9	4.2	31	96	6	20	96	5.2	29	87.1	4.5	29	93.8	4.9	20	84.2	4.8	26	92.1	5	28	122	9.2	24	101.1	4.8	30	111.9	5.2	24	116.3	6.6	25	164.6
gus_4	80.6	4.4	30	83.9	4.1	29	94.7	3.7	30	79.9	3.9	29	76.8	4.9	29	90.6	3.7	29	101.6	6.1	30	92.6	7	29	104.4	8.1	29	103.2	5.4	29	116.3	5.4	29	103.3	4.2	30	153.9	6.4	29	154.2	7.2	31	153.2	5.9	29	156.4	7.2	29	288
lux_1	93.6	5.6	30	87.1	4.4	31	97.8	4.6	29	104.6	3.8	28	91.5	4.8	29	98.4	5	30	112.6	5.2	30	110.9	7	29	116.1	7	30	112.7	6.9	31	110.1	5.8	30	102	5	30	115.2	5.3	29	127.3	6.1	31	150.5	9.2	29	140.7	9.1	29	187.4
lux_2	86.9	4	28	91.9	5.6	25	104.9	8.8	16	98.6	5.9	27	95.3	6.8	19	123	14	18	125.4	5.5	20	112.8	5.5	29	122.9	7.7	30	127.2	8.3	19	129.6	6.3	29	110.5	8.4	16	197.8	8.1	20	176.6	12.2	17	209.3	10.5	23	190.6	7.4	27	400.8
lux_3	96	5.2	30	88.9	4.9	29	109	6.1	29	103.5	5	29	97.5	6.3	29	97.7	4.8	31	100.3	5.6	30	96.5	5.3	30	94	4.9	28	99	4.8	29	109.7	4.2	30	114.4	5.3	29	116.4	3.7	29	121.4	5.6	31	120	7.6	30	132.6	5.4	29	182.2
lux_4	81.2	3.5	29	89.1	3.3	30	101.4	5.2	29	100.2	4.8	30	92.8	5	30	84.5	4.9	31	111	6.2	30	91.6	4	27	103.1	5.7	30	111.8	7.5	31	117.1	6.2	29	113.2	5.4	29	176.6	6.9	29	171.4	7.5	30	194.5	6.9	26	194.1	7.4	29	376.5
neo_1	80.4	4.5	28	78	4.4	29	83.5	5.2	29	79.2	4.9	29	92.4	6.1	30	80.1	4.6	30	90.6	5.5	29	87.6	5.8	30	83.8	6.6	29	70.7	4.2	30	76.6	5.7	29	72.8	4.7	30	81.7	4.8	29	94.6	7.4	30	93.7	4.9	28	91.2	5.7	28	117.5
neo_3	88.2	7	30	82.8	4.3	30	89.7	4	28	83.5	4.2	29	75.7	4.1	30	85	4.9	31	86	4.7	30	82.1	3.7	29	83.9	4.9	30	82.8	4.6	30	92.5	5	29	92.5	4.5	29	84	3.4	26	89.3	5.3	29	97	3.9	30	105	6.5	30	111
GI_10047089-S	82	6	29	72.6	4	30	89.9	4.5	29	79.2	5.3	27	82.5	5.1	27	98.2	6.7	31	91.1	6.6	29	81	4.8	29	79.7	3.8	27	90.1	7.1	22	94.7	5.6	30	87.8	5.7	28	95.8	6.3	30	72.9	6.2	25	96	5.7	30	92.2	5.2	29	96.3
GI_10047091-S	124.2	6.3	29	125.7	6.6	28	123.5	6.3	29	131.7	9.7	28	131.7	6.8	29	117.2	5.2	30	120.7	8	17	130.2	6.2	26	122.5	6.2	30	127.8	5.6	30	133.1	5.1	30	126.4	4.9	29	141.2	7.5	22	128.6	7.2	23	120.4	4.2	23	130.4	6.6	29	125.2
GI_10047093-S	383.8	18	21	446.3	20.2	22	467.9	19.9	25	409.1	12.9	18	416.3	17.9	30	455.8	17.9	30	471.6	20.6	26	411.4	16.4	11	480.7	19.6	18	457.4	13.1	29	456.5	16.2	24	434.4	17.8	28	481.8	16.4	30	438.7	15.3	22	467.4	13	19	467.3	12.8	20	461.5
GI_10047097-S	317.5	11.2	29	368.8	15.5	31	381.9	12.1	30	334.6	7.8	28	351	13.2	30	334.9	10.5	30	378.2	16.1	25	360.5	15.2	30	382	9.1	30	361.4	14	26	362.6	13.9	30	356.2	12.4	30	359.9	13.2	28	375	13.5	29	382.2	17	19	367.3	9.9	30	360.6
GI_10047099-S	588.5	24.2	28	656.9	27.9	21	713.5	25.3	30	661.5	20.8	28	657.2	28.2	30	607.3	15.6	30	648.8	20.6	19	663.8	26.2	30	692.6	24.4	25	677.2	28.5	28	699.4	28.2	27	678.5	21.5	28	672.5	23.6	28	662.8	25.2	16	734.6	20.9	27	675.8	26.3	30	646.4
GI_10047103-S	1340.6	31	28	1480.6	40.5	26	1651.6	45.3	30	1548.1	32.8	29	1359.3	38.4	28	1487.2	49.3	26	1654.9	58.9	19	1625.6	45	30	1431.4	44.4	30	1480.8	43.9	31	1566	56.7	25	1533.9	29.1	29	1536.6	44.3	29	1562.5	35.8	31	1722.1	83.8	19	1475.3	27.7	29	1476.4
GI_10047105-S	246.7	13.1	22	257.3	11.4	23	254.6	12.5	25	247.5	9.3	27	265.8	12.9	30	249.9	12.6	28	258	8.2	29	242.3	11.6	27	253.2	12.4	28	239.8	11.8	21	244.5	10.5	18	236.4	11.9	30	251.2	12.3	27	223.4	9.6	18	257.7	13.6	12	248.7	11.4	27	231.9
GI_10047115-S	2404.1	96.9	20	2777.5	138.5	15	2603.8	98.7	17	2473.8	72.5	28	2435.2	92.5	29	2695.2	105.7	19	2745.7	67.3	14	2609.2	87.4	23	2458.2	135.8	14	2369.2	60.9	30	2421.9	94.3	15	2417	54.8	25	2873.3	127.5	20	2541	73.7	21	2604.1	85.4	17	2388.3	76.7	20	2450.9
GI_10047117-S	217.3	10.3	29	239.1	11.5	31	242.6	10	30	221.3	9.8	30	238.4	9.4	30	222.8	6.9	30	233.6	8.9	28	211.6	8.4	30	237.1	11.6	29	227.3	8.9	25	235.8	10	30	225.9	9.8	30	208.7	8.5	30	235.7	7.4	27	256.6	10.2	28	248.8	7.6	30	206.9
GI_10047121-S	94.7	6.4	28	84.9	5.4	26	85	4.8	26	86	4	29	84	4.9	29	86.7	7.3	21	92.9	5.2	29	83.7	4.6	30	84.2	7.2	27	79.9	5	27	86.1	5	29	88.3	4.7	29	77.4	3.3	25	76.8	5.8	28	106.1	7.7	23	94.4	4.5	26	96.4
GI_10047123-S	396	15.2	29	425.2	11.6	27	443.7	13.4	29	397.3	13.2	23	417.6	15.8	30	423.7	18.1	31	445.4	13	29	450.4	16.8	29	422.6	14.7	30	450.4	14.2	28	463.6	18.5	26	436.4	17.1	29	434.2	14.4	30	464.9	18	31	503	22.6	23	442.3	12.4	30	418.7
GI_10047133-A	68.8	4.9	27	86.8	6.4	21	90.1	4.5	27	84.1	3.7	30	84	6.7	29	87.8	4.7	23	82	3.6	25	88.2	5.2	30	93.2	6.4	30	91	5.1	28	86.2	5.7	22	98.2	5.1	29	92.2	4.5	28	93.7	7.3	20	90.7	5.7	22	91.4	5	30	96.6
GI_10047133-I	84.7	6	28	87.4	4.2	30	99.8	4.1	28	84.8	4.8	30	85.9	4.4	28	89.8	5.4	23	96.6	5.5	25	91.9	4.5	29	83.8	5.4	30	81.2	4	31	98.9	5.1	30	89.3	5	29	87.3	7.6	29	86.3	5.1	27	106.2	6.1	19	96.5	5.5	30	89.5
GI_10048402-S	108.4	6.2	29	103.9	5.9	29	122.4	6	26	124.4	5.5	29	118.2	7	30	112.7	5.4	30	116.5	5.1	30	124.4	6.1	29	104.1	6.8	27	121	6.6	30	128.8	6.3	26	129.8	7.4	29	111.8	5.9	29	120.3	4.9	30	134.7	4.9	29	123.3	4.9	29	118.8
GI_10092578-S	485.7	18.8	30	490.1	16.5	24	495.8	17.8	26	493.8	17.1	26	424.3	12.7	27	513.8	27.6	26	520.3	17.8	25	505.8	17.9	30	459.4	15.3	29	475.3	16.1	25	518.5	16.4	29	464.7	21.2	28	480.9	14.8	30	504	14.4	27	524.1	18.9	28	450.5	14.4	29	482.9
GI_10092585-S	131.8	7.4	26	151.6	7.5	30	149.4	4.7	26	150.4	5.7	29	150	6.2	30	142.2	5.7	30	157.1	7.4	30	153.7	7.7	30	138.8	7.2	29	154.9	6.9	30	150.5	6.3	27	160.8	6.7	30	139.6	5.7	30	148.7	8.8	31	145.4	6.2	22	143.3	7.9	28	162.3
GI_10092596-S	175.6	10.6	30	195.1	7.9	28	212.9	7.4	25	213	8.3	27	204.4	12	30	225.6	11.6	31	219.5	11.7	28	208.4	10.8	30	199.2	7.6	26	222.7	12.2	27	204.5	8.9	29	207.8	8.3	28	198.6	9.9	28	218.4	7.9	30	232.7	11.6	29	192.6	10.7	29	198.2
GI_10092602-S	82.9	5.7	30	80.6	5.3	28	87.5	4	28	81.9	4.6	23	89.2	5.9	28	91.3	5.4	29	90.1	7.2	30	91.3	3.9	28	84.9	5.1	28	90.4	5.4	31	96.1	6	30	82.6	4.4	30	92.3	4	29	71.8	5.8	22	100.7	5.3	25	100	5.6	30	82.1
GI_10092603-S	93.3	4.7	29	86.2	4.7	27	96.2	5.9	30	103.5	6.3	30	84.6	4.9	28	90.6	5.6	31	87.6	4.9	28	96.1	5.7	30	88.3	4.6	30	81.3	4	29	88.3	5.8	24	91.1	4.8	29	98.3	6.2	29	101.1	6.4	21	99.4	6.6	23	97	6.2	30	94.7
GI_10092611-A	542.3	23.1	29	574.4	29.2	20	601	26.4	30	560	16.8	29	594.8	31.1	30	579.2	20.1	31	618.1	21.2	22	620.6	20.5	30	559.3	15.3	27	603.7	20.3	18	618.7	38.4	15	575.4	19.7	24	631.8	21	30	580.9	21.5	26	594.1	21.7	24	624.4	20.8	30	535.8
GI_10092616-S	151.4	10.9	22	146.8	10.6	19	144.5	7.5	24	145.3	11.4	19	135.2	9.2	22	128.3	5.8	23	155.3	9.2	29	144.1	6.5	30	145	7.4	29	140.8	8.9	20	155.5	9.9	21	151.2	6.7	30	132.1	8.4	21	149.5	6	19	157.2	9.9	21	157.5	8.6	19	135.5
GI_10092618-S	1585	73.7	29	1687.3	55.6	27	1747.2	47.4	30	1655.8	39.3	30	1566.3	53.4	30	1529.1	47.6	21	1752.2	52.6	30	1687.1	36.9	29	1543.7	47	30	1625.6	56.5	25	1596.5	44.2	17	1664.1	43.5	30	1629.6	47.5	30	1673	57.3	28	1751.3	71.2	27	1609	47.1	26	1634.2
GI_10092638-S	191.6	14.7	26	192.5	10.6	24	227.3	8.6	28	193.9	8.2	27	207.5	8.5	29	208.2	9.8	29	226.8	9.8	23	201.3	8.6	29	198.5	8.6	30	223.4	9.8	31	207.4	12.2	25	208	7.8	29	210.4	9.7	28	193.5	8	23	202.8	10	30	217.7	10.3	30	196.3
GI_10092654-S	82.5	4.4	29	93.5	5.3	31	89.5	5.4	18	90.7	4.6	19	81.4	6.3	28	88.6	6.9	28	93.2	5.6	28	90.4	6.8	29	86.2	5.6	30	98.4	6.2	27	90.3	6.7	24	91.9	4.4	28	85.3	5	29	89.1	5	29	95.2	6.9	25	98	6	28	88.3
GI_10092658-S	162.7	11.4	19	175.4	13.4	19	166.6	10.3	19	155.9	6.2	19	138.9	6.7	18	157	10	22	143.7	8.3	17	178	9.9	28	133.3	8	25	161	8.7	21	168.6	8.5	17	167.4	6.5	29	166.4	8.7	26	140.7	9.7	17	180.6	11.4	22	153.5	6.3	27	190.4
GI_10092668-S	89.2	5.6	30	90.7	6	31	92.4	6.2	29	89.9	3.3	26	74.8	4.8	29	95	4.2	31	79.7	3.6	28	91.6	5.1	29	82.1	4.8	30	82.9	5.8	31	88.7	6.1	26	91.7	5.5	28	83.2	4.8	30	84.9	4.3	30	105.5	6.2	30	96.8	5.2	29	87.4
GI_10092672-S	494.2	19.3	27	555.7	22	18	527.8	20.5	18	557.1	18.4	30	497.4	17.9	29	511	20.7	27	565.1	24.4	19	502.7	19.3	29	528.1	19.1	30	525.1	17.2	23	489.6	14.3	23	533.3	14.1	27	510.7	21.1	29	526	18.2	27	559.6	23.8	28	562.7	14.2	27	493.9
GI_10092680-S	133.7	6.2	30	134.6	7.5	24	124.4	5.4	21	158.5	6.3	28	130.1	7	27	136.3	8.3	19	156	10.2	22	144.5	8.1	19	132.8	6.7	22	126.6	10.3	16	164.2	8	19	142.1	6.3	30	154.4	7.3	29	133.4	6.6	24	181.3	12.5	13	151.2	9	17	134.3
GI_10092690-S	168.6	12.3	26	165.6	8	22	186.1	11.4	27	181.1	6.9	17	168.2	9.4	27	195.6	13.5	23	179.3	6.9	27	188.9	8.6	30	191.1	10.2	27	156.8	7.4	17	171.3	7.9	25	199.9	8.2	29	190.8	8.1	22	180.9	8.3	20	178.4	12	22	192.6	13.4	18	182.3
GI_10190657-S	89.8	5.3	30	84.3	4.6	23	82.4	4.8	28	89.8	5.5	30	89.9	6.6	30	92.4	5.1	29	83.5	6.3	21	93.7	6.3	30	84.9	4.8	29	84.4	5	28	91.4	4.8	28	76.5	4.9	27	96	6.9	28	89.3	6.3	31	95.7	6	30	97.2	6.2	30	93.8
GI_10190665-I	100.6	4.7	14	98.7	6.5	20	107.6	7.3	21	98.4	7.6	16	88.5	6.7	14	76.3	3.8	20	107.7	10.6	14	96.1	5.6	24	93	6.1	20	81.8	7.5	16	93.8	9.1	15	91.5	7.3	18	95.6	10.6	16	91.8	8.4	14	106.8	13.7	9	108.7	6.7	12	95
GI_10190669-S	338.6	14.9	27	339.8	14.7	16	333.9	8.3	14	326.5	11.4	24	380.2	18.7	18	359.1	15.4	18	372.9	12.6	24	346.5	12	23	355.4	17.7	19	340.8	16.7	19	318	14.2	22	338.2	15.3	21	346.8	16.9	26	397.1	31.3	17	342.6	10.3	20	333.5	15.4	21	321.6
GI_10190671-S	81	5.8	22	83.5	5.9	24	97.2	6.4	18	102.7	6.8	16	97.5	6.3	22	81.3	4.7	25	97.4	9.3	20	94.9	4.1	17	74.1	5.4	20	86.8	7	17	81.8	5.2	20	89	3.7	22	100.7	8.4	24	82.5	3.7	15	105.1	7.9	20	102	8.9	21	91.3
GI_10190675-S	439.4	14.8	29	481.6	21.1	31	518.3	17.7	30	452.7	13.6	30	455.4	16.2	30	475.5	15.2	31	489.1	16.3	30	477.5	20.6	30	456.1	16.1	29	479.9	14.8	30	469.6	15.2	28	489.4	18	30	519.1	20.8	24	498.7	21	31	502.6	19	22	514.1	20.3	30	419.4
GI_10190679-S	116.2	7.2	30	116.9	5.7	24	114.3	7.7	21	118.1	5.1	29	127.9	7.2	30	107.7	5.6	27	123.3	7	30	120.5	8.3	30	101	4.7	22	110.1	6	22	115.6	5.8	27	117.3	6	29	132.5	7.5	28	92.5	4.7	16	124.5	5.8	25	106.7	5.3	30	120.3
GI_10190681-S	120.1	7.5	29	120.2	6.7	31	127.4	6.3	28	124	6.4	30	114.2	5.2	27	131	6.9	31	118.5	7.2	14	137.8	6.7	30	118.9	6.4	27	124.8	5.9	30	139.6	7.9	28	135.3	6.2	30	121.2	6.9	30	123.9	5	31	135.7	6.8	23	129.1	9.5	23	123.1
GI_10190685-S	161.4	7	24	164.1	6.2	31	179.4	8.2	27	179.8	6.5	29	166.3	6.4	29	171.5	6.7	29	190.8	7.1	29	159.1	5.8	27	171.3	6.1	20	170.5	6.1	31	175	8.5	27	156.5	5.5	28	172	7.5	30	169.7	8.2	31	184	9.6	14	199.9	5.1	27	177.2
GI_10190687-S	77.6	4.6	29	91.3	6.3	27	94.8	4.3	30	78.7	4.2	30	76.3	5.5	22	91.4	5.9	28	84	5.4	30	80.9	4.1	27	77.2	4.5	30	81.8	6.1	29	84.5	4.9	30	80.9	4.7	30	77.9	4	30	80.3	6	24	83.1	4.7	25	87.1	5.4	30	84.4
GI_10190695-S	113.2	5.6	24	114	8.5	17	128.5	6.9	19	118.3	7.5	18	101.9	8	13	125.3	11	10	99	5.1	12	122.1	15.5	11	104.9	7	21	95	4.1	11	119.8	5.6	10	124	5.7	22	107.4	6.5	25	103.5	8.2	15	119.4	6.9	17	128.1	8.3	15	98.8
GI_10190697-S	96.4	8.6	19	77.2	8	15	83.4	4.3	12	85.7	8.3	14	92.2	2.5	9	94.9	9.7	9	92.8	6	25	84.6	4.8	14	89	4.5	15	78.4	6.2	10	102.8	9.4	13	96.7	7.4	19	86.2	7.9	20	84.3	9.4	17	91.1	7	14	91.9	7.8	18	91.6
GI_10190699-S	95.1	5.5	27	92.9	6.2	18	97.3	6.9	23	93.5	3.8	30	90.5	6.4	30	94.4	5.5	31	87.3	5.6	22	94.6	8.3	30	98.5	7.4	29	86.6	4.9	24	93.1	5.9	21	92.5	5.8	29	94.8	5.7	27	85.1	5.5	16	103	6	30	94.1	4.7	23	88.4
GI_10190701-S	578.6	19	30	564.9	20.5	22	580.1	16.8	26	593.6	19.9	30	533	19	30	524.7	13.5	24	573	24.7	30	580.3	20.3	23	536.1	15.1	29	546.7	16.7	24	574	22.3	25	551.8	20.4	30	592.1	18.8	28	606.1	23.4	29	593.5	22.8	21	567.4	14.7	29	633.3
GI_10190705-S	231.1	8.9	30	274.4	11.3	21	258.6	15.1	11	289.9	11.7	29	252.4	11.7	29	263.8	14.1	25	281	16.1	19	279.6	10.3	29	269.7	10.5	30	251	11.3	31	255.3	10	22	263.2	9	28	275.3	14.4	21	258.2	9.8	27	303.6	13.4	22	256.7	8.9	30	255.8
GI_10190709-S	84.2	4.4	30	93.4	5.2	24	79.5	4.9	28	96	4.4	29	97.9	7.8	30	96.4	7.4	24	84.8	4.4	28	88.7	5	24	80.9	5.6	27	92.4	7.1	23	105.2	7.2	29	93.7	6	29	104.3	7.6	28	82.2	4.9	26	85.7	4.8	25	102	7.7	19	91.1
GI_10190711-S	248.4	9.9	25	261.8	11.3	30	277.7	15.1	20	272.6	11.9	24	243.7	10.5	25	285.5	16.2	18	258	10.7	18	267.3	11.4	25	241.3	14.9	26	247.3	14.3	19	290.1	17.9	17	247.7	9.7	29	264	13.8	22	259.4	10.4	19	263.2	12.4	24	263.7	11.1	25	272.2
GI_10190741-S	73.3	3.6	28	90.1	4.4	30	94.9	4.9	27	88.2	5.1	29	82.5	5.5	29	88.8	5.6	30	95.9	4.4	28	92.8	5.6	29	93.2	5.6	30	82.4	4.6	20	98.5	6.5	29	101.9	5.5	30	102.8	7.2	24	89.5	6	24	97.5	5.6	30	100.3	5.6	30	89.3
GI_10190743-S	203.2	10.8	30	203.6	9.8	31	228.3	9	30	202.6	7.2	27	191.2	8	29	207.9	11.1	28	210.6	13	25	183.3	9	29	209.5	9.7	30	193.6	6.6	28	215.4	11.3	29	181.9	7.8	28	211.6	9	28	200.6	8.1	30	214.2	13.5	25	200.4	10.6	30	207.2
GI_10190745-S	298.8	13.3	26	292.5	15.1	28	340.4	15.2	26	311	14.3	29	305.2	15.4	27	322.2	17.7	23	316	14	22	303	10	29	341.8	17.1	25	305.1	14.3	18	291.2	14.5	23	332.9	10.8	30	338.2	10.8	29	323	22.9	17	311.4	12	29	346.6	15.3	30	341.7
GI_10190747-S	90.4	6.2	29	108.5	6	18	118.2	5.9	30	107.1	5.4	30	106.9	4.8	23	107.3	5.1	29	109.2	4.9	27	119.6	6.3	28	104.5	6.9	29	99.4	4.9	30	106.1	4.5	22	113	6.3	30	111.4	6.7	27	94	5.7	19	115.1	5.8	30	113.2	5.7	30	107.2
GI_10198655-S	98.8	6.6	30	87.4	4.1	27	95.4	5.2	26	102.8	6.8	30	99.8	4.5	28	91.1	3.5	28	102.4	4.4	30	94.5	4.7	27	97.4	5.6	30	103.5	7.1	30	88.6	4.5	22	101.5	4.8	26	112.8	8.9	30	108.8	4.8	27	108.3	5	29	114.7	6.2	29	106.4
GI_10257428-S	82	4.7	29	88	5.5	28	98.2	5.7	23	91.7	5	29	96.3	5	30	80.1	5	23	101.8	6.7	27	95.8	6.2	28	88.4	4	29	86.4	7.8	18	91.9	7.4	19	99.5	5.2	30	98	6.2	29	86.1	5.4	21	89.2	7.3	18	85.9	4.3	30	94.5
GI_10257436-S	102.6	7.6	30	109.4	6.4	31	112.2	6.4	27	95.4	5.7	30	95.3	4.9	29	108	7.7	25	107.8	6.1	30	90.4	5	28	99.8	5.7	26	95	4.9	30	107.6	6.5	29	106.5	6.1	23	98.8	8	30	112.9	12	14	107.3	6.5	26	107	5.5	29	105.5
GI_10280617-S	98.6	5.7	20	113.6	7.3	26	120	6.4	21	123.2	8.3	22	109.3	6.4	24	108.8	7.3	21	131.9	7.4	19	106.8	6.4	21	123.8	7.4	29	90.1	4.4	21	116.9	5.9	20	111.3	7.1	22	120.3	7.3	28	97.6	8.4	17	121.2	8.3	17	110.5	4.8	26	109.5
GI_10280619-S	144.8	4.5	23	141.8	5.5	28	143.4	8	16	164.7	4.8	13	158.3	7.4	27	161.7	4.9	13	173.6	8.2	23	154.8	7.2	16	168.5	9.9	23	162.5	6.3	24	170.6	10.7	17	149.5	7.6	28	168.1	6.6	18	150.2	7.9	14	157.1	9.8	24	147.7	3.9	26	142
GI_10280625-S	137.1	7.8	29	140.2	9.7	27	153.1	7.9	13	137.8	7.3	27	141.5	8.9	22	120.9	7.5	20	151	6.6	27	153.3	10	29	130.9	7.4	25	136.7	12.2	20	146.8	6.7	29	156.1	11	29	145.7	9	20	137.7	8.7	24	145.3	9.6	24	143.4	7.9	22	138
GI_10337584-S	69.8	3.5	29	86.7	4.5	27	79.7	4.1	25	89.4	5.5	25	84.2	5.8	29	84.9	4.3	26	96.2	5.4	29	83.5	5.6	30	79.6	6	30	80.6	6.2	30	82.8	5.1	28	85.7	5.1	30	75.3	3.6	25	71.9	5.2	26	93.3	5.5	29	95.3	6	30	96.3
GI_10337586-S	82.2	5	28	87.3	4.7	29	99.7	4	30	86.1	4.7	21	80.5	4.4	27	84.7	6.7	26	83.4	6	27	87.6	6.3	28	94	5.2	29	93.5	5	27	83.2	4.1	28	86.7	5.7	18	80.3	5.1	29	69.8	3.8	22	97.5	5.3	30	77.2	4.1	24	103.4
GI_10337596-S	90.6	7.3	20	94.9	7.2	18	115.7	5.5	22	94	4.8	29	92.6	5.4	27	93.2	4.7	25	99.4	5.8	25	95.6	3.6	28	103.1	5.3	21	100.2	6.3	17	97.6	6.3	24	88.5	5.7	23	104.2	7.8	30	88.4	6.1	12	104.9	8	19	89.3	4.7	30	113
GI_10337606-S	1671.7	55.7	17	1902.2	69.8	18	2035.2	76.2	18	1841	64.7	19	1657.4	73	29	1855.1	97.1	18	1955.9	78.7	11	2000.4	87.7	25	1774.4	64.3	23	1736.9	56.9	20	1727.8	71	21	1813.8	68.3	14	1856.8	65.7	20	1931.3	79.6	14	2048.5	77.4	15	1777.7	75.4	23	1696.1
GI_10337608-S	112.9	7.2	20	90.4	5.4	19	101.2	8.1	21	92.1	7.2	15	94.6	5.8	25	106.3	6.1	20	107	6.6	20	95.8	4	23	91.6	6.3	18	87.1	4.8	26	89.9	6	26	100.2	7.4	20	89.6	9.8	16	90.4	5	23	104.5	5.9	22	112.6	7.9	21	96.2
GI_10337610-S	110.3	5.6	21	122.2	6.1	24	141.3	7.4	29	135	8.5	30	136.5	7.4	30	131.7	10.7	28	122.8	5.3	24	135	5.9	30	133.9	8	28	119.4	5.5	30	141.6	7.9	24	126.8	6.4	30	148	8.2	27	103.4	8.3	18	129.8	9.4	20	127.1	9.9	23	149.4
GI_10346128-S	99.3	8.5	16	112.5	5.7	25	108.7	7.6	20	111.7	5.2	19	104.1	7.5	20	109.9	5.9	21	104.2	3.7	16	117.7	8.1	22	121	7.8	24	108.3	7.3	22	92	5.7	16	111.3	7.2	29	108	5.5	26	98.9	5.7	18	105.5	8	14	110.5	5	27	108
GI_10346134-S	323.6	19.6	16	365.5	16.2	21	400.6	18.8	21	387.9	12.1	25	346.4	16.4	29	367.7	13.8	18	346.4	7.3	14	391.1	17.5	27	371.1	20.5	10	376.6	19.8	20	388.3	18	23	356.5	15.2	20	417.7	16.5	20	369.9	12.1	20	393.3	17.4	26	392	16.7	20	363.4
GI_10440557-S	74.3	5.4	20	78.2	6.4	20	98.4	12.7	13	78.3	4.7	26	89.8	8.6	16	84.3	7.2	13	91.8	7.1	23	87.8	6.4	22	84.4	6.3	16	80.9	5.8	22	95	7.4	14	75.8	5.9	26	92.2	5.2	20	88.3	8.1	13	94.3	6.9	28	83.9	7.4	17	93.7
GI_10440561-S	85.5	4.7	30	91.6	5.5	31	91.4	6.8	26	78.6	4.3	30	83.5	3.8	26	95.2	5.9	30	85.3	3.8	27	94.3	5	28	86.7	5.3	29	79.8	5.8	26	85.1	5.2	25	99.9	6.5	25	86.2	7.1	27	86.6	6.7	19	91.7	5.4	29	90.6	4.6	29	90.5
GI_10440563-S	86	5.3	30	75	4.1	18	92.5	4.5	27	97.5	5.7	30	84.1	6.8	23	80	4.6	22	91.1	4.6	28	85.7	4	28	89.9	5.9	30	89	6	30	92.1	4.9	22	83.5	4	28	87.7	6.9	22	90.9	4.4	22	91.3	4.8	25	87.5	5.2	29	87.2
GI_10440565-S	137.7	6.4	30	156.5	6.8	16	155.7	5.9	28	151.2	3.6	16	153.5	9.1	27	141.1	8.5	28	163.8	7.8	21	168.2	11.5	18	155.3	10.7	24	167.9	9.7	21	150.7	9.9	16	143.8	7.9	29	153.4	8.6	24	154.7	8.3	27	151.7	9.4	18	152	8.6	22	174.1
GI_10442821-S	301	11.9	15	380.4	17.9	26	387.3	27.5	15	373.3	8	20	360	19.9	21	361.9	15.6	25	339.5	14.7	16	365.3	15.6	30	365.5	12.8	24	354.9	22.4	16	383.3	16	12	352.7	13.4	23	360.6	14.8	21	387.9	24.4	17	383.1	18.9	21	370.6	19.8	21	362.7
GI_10518339-S	523.6	19.1	30	573	21.3	31	619.6	22.5	30	538.1	16	28	546.5	23	30	576.2	20.4	31	576.2	17.2	30	609.8	31.1	24	610.3	21.2	27	602.8	21	28	556.5	21.3	30	587.5	22.5	25	580.1	18.6	30	572.8	14.2	21	634.7	18.7	26	567.3	13.3	28	589
GI_10518496-S	108.2	7.2	26	124.8	6.2	21	132.1	7.3	23	140.4	10.5	15	124.3	6.5	21	113.5	6.4	17	129.1	6.4	19	117.8	11.9	12	136.3	11.1	22	132.8	12.9	13	128.2	8.3	22	124.6	8.5	18	122.7	10.4	19	139.1	12.8	14	128	16.3	11	130	8.5	19	120.9
GI_10518498-S	474	19.3	28	487	11.9	18	509.4	13.8	29	447.6	17.7	26	421.3	15.3	26	441.3	16.6	18	452	16.2	27	490.1	18.5	24	514.3	24.6	24	484.5	23.1	25	477.2	23	14	489.7	15.8	22	498.3	21.5	30	521.8	16.4	19	448.4	17.2	24	473.4	13	27	481.2
GI_10518499-S	185.5	9.1	28	198.3	13.1	15	193.8	8.3	28	173.1	7.2	30	175.5	8.4	29	191.8	8.7	30	172.4	5.9	29	180.1	8.5	30	175.2	9.2	30	176.2	7.6	30	190.3	8.6	30	201.5	8.8	30	206.9	7.8	26	184.9	6.6	25	214.3	9.8	7	195.9	9.5	26	189.4
GI_10518500-S	220.9	10.4	27	215.6	8	30	231.1	7.7	29	207.9	7.8	30	220.1	9.4	29	216.3	9.5	31	225.1	9.2	30	226.1	8.6	26	235.2	9.8	29	232.5	9.2	27	217.5	8	20	220.2	8.8	30	231.2	10.2	30	221.2	11.7	30	263.6	14.5	29	228.5	10.6	30	230.2
GI_10518501-I	72.3	4.7	30	82.8	4.7	31	90.2	5.8	29	78	4.4	30	87.6	3.7	29	82.6	4.2	31	96	5.9	30	77.3	3.9	29	96.7	7.1	29	85.2	4.9	30	88.8	5.2	29	97.6	7.1	28	92.8	5	30	92.5	7.1	27	95.2	7.1	27	92.8	7.4	29	77.8
GI_10518502-A	85.6	5.8	25	91.2	6.7	24	93.1	7.1	17	91	5.3	30	116.8	6.4	24	96.9	10.4	15	89.7	5.3	21	110.9	5.2	28	101.7	5.6	26	96.1	7.1	12	108.6	8.7	21	95.3	4.2	29	113.1	10.3	15	90	4.6	20	97.7	7.5	16	108.9	7.8	30	108.8
GI_10518504-I	77.6	6.2	30	71.6	4.6	30	69.6	2.8	26	62.7	4	28	69.7	3.9	29	80.7	5.1	30	82.6	6.6	23	74.9	5	29	85.9	6.2	30	72.1	4.8	18	70.6	4	29	77.3	5.2	27	66.4	5.1	22	85.6	5.7	24	79.3	6.3	22	76.1	4.7	30	69.2
GI_10518505-A	122	5.7	29	133.6	6.7	29	144.1	5.7	30	124.7	5.6	29	152.4	8.4	30	134.4	5.9	30	132	6.2	28	145	6.2	30	134.7	6.4	29	132.1	6.2	27	148.6	8	30	133.7	5.4	27	147.4	6.9	29	130.8	7	28	146	8	28	132.5	5.6	30	156.1
GI_10518505-I	141.1	9.2	30	148.6	7.9	23	161.3	10.9	24	164.2	9.4	30	144.8	9.6	27	149	9.6	31	163.8	8.2	29	169.3	10.5	27	143.8	7.2	30	131.6	6.5	29	145.8	10	25	163.8	7.9	30	159.1	9.2	29	157.9	12.4	26	157.7	10.9	17	160.2	7.6	30	141.3
GI_10518507-S	71.7	4.6	30	82.6	3.7	18	82.3	4.9	27	78.8	4.7	29	70.6	4.4	28	81.2	4.1	30	71.6	5.1	29	86	6.3	29	68	3.6	30	79.9	4.9	26	79.1	6.1	19	83.7	5.7	21	75.2	5.6	26	78.9	6.4	23	95.6	5.5	30	80	3.7	27	79.4
GI_10567815-S	100.9	4.7	28	91.7	5.6	28	103.7	5	30	96.3	5.8	29	104.5	6.9	28	92.5	4.6	29	110	4.7	30	100.6	5.3	29	96.9	4.8	28	105.2	6.5	22	102.8	5.6	30	99.8	4.8	29	101.2	6	29	104.6	5.5	27	103.8	7.2	25	94.1	5.9	20	101.4
GI_10567821-S	124.6	3.5	19	134.6	7.3	30	141.4	6.8	30	144	5.2	29	125.8	5.8	29	127.5	5.5	29	130.6	5.2	29	116.7	5.8	29	129.7	7.7	29	120.8	5.3	29	144.3	6.4	30	126.9	7.3	30	133.6	5.6	29	134.1	6	29	139.4	4.6	27	129.8	5.7	30	133.2
GI_10567823-S	79.8	5.2	17	93.5	5.5	26	105.2	6.8	20	78.5	4.2	20	92.2	7.6	24	95.1	5.7	22	95.7	10.3	17	95.4	5.7	29	91.1	7.2	26	87.1	5.8	18	100.2	8.4	17	100.9	5.2	24	101.3	9.1	23	78.8	3.9	17	100.1	6.3	16	109.6	8.4	23	85.6
GI_10645198-S	70.7	4.4	30	85.8	5.4	29	94.7	6	30	79.3	4.1	29	79.6	4.4	30	88	4.3	31	93	5.2	28	82.7	4.3	29	78.4	4.8	30	84.1	6.9	23	85.5	6.2	29	78	5.2	30	85.2	5.9	29	76.1	3.6	24	91.9	5.8	26	89	5.8	30	87.6
GI_10800141-S	89.8	5	28	85.6	4.3	31	97.8	5.7	25	101.6	5.2	26	96.1	7	30	88.6	5.4	29	99.9	5.4	30	97.1	6.9	29	88	5	30	93.2	6.6	23	100.4	5.5	21	89.8	5.1	30	91.9	6.8	30	75.4	5.8	21	102.7	6.2	29	107.7	5.9	30	90.7
GI_10800147-S	1261.7	50.3	29	1287.2	44.9	31	1366.6	37.5	30	1270.3	38.3	30	1184.8	39	28	1191.1	43.4	31	1233.1	30.9	30	1124.9	35	30	1247.3	41.1	23	1167.9	32.7	31	1285.6	42.6	30	1190	30.7	29	1235.8	38.3	29	1263.8	52.7	24	1436.6	40.8	19	1286.3	37.5	30	1308.6
GI_10800407-S	778.2	24.9	30	966.3	24.2	21	1033.6	38.6	29	939.4	22.9	30	860.7	28.7	30	862.6	19.9	28	951.3	36.1	28	934.5	17.1	28	940.9	29.4	25	908.2	27.4	30	995.1	40.6	26	886.2	36.4	22	927.7	28.2	30	969.5	45	23	974.9	32.6	30	860.4	20.4	29	927
GI_10800411-S	155	7.6	22	153	7.6	25	168.9	9.2	22	157.3	8.3	28	147.7	7.6	26	181.3	8.6	31	180	6.1	19	178.1	8	29	155.1	7.4	30	174.3	5.9	31	174.2	7.7	25	152.8	6.6	29	184.4	9.1	29	152.4	8.9	20	174	7.8	21	158	10.1	29	158
GI_10800413-S	548.7	19.2	29	621.5	23.5	28	632	21.3	30	618.9	20.3	25	578.6	24.8	30	615.5	22	31	638.7	23.1	29	591.4	14	29	623.8	22.2	30	613.4	16	24	611	18.2	28	596.7	13.6	27	639.5	21.6	30	689.5	29.6	25	671	20.7	30	673.7	23.4	30	666.2
GI_10800414-S	569.5	25.8	22	573.8	18.2	24	629.7	22.9	19	653.5	21.5	22	549.2	34.4	15	621.9	25.4	22	657.1	25	14	604	17.3	30	613.7	23.4	29	622.1	22.9	27	639	20.9	28	579.3	18	30	659.9	28.2	22	624.8	30.1	15	696.7	25.2	16	634.9	22.9	30	610.8
GI_10800415-S	206.5	8.1	29	226.2	9	29	247.1	11.2	24	252.7	14.9	22	229.5	10.9	29	221	10.1	31	215.9	7.6	27	229.9	11.7	30	217	7.2	30	217.1	9.9	23	236.8	11.9	20	217.7	8.2	30	221.3	9.6	25	211.9	6.6	28	238.3	10.6	30	221.9	10.8	30	210.4
GI_10800416-S	225.1	9.6	30	222.8	12.1	22	257.2	11.2	24	210.8	8.5	29	212.5	10.8	26	230.9	10.9	29	239.2	7.4	30	215.2	7.5	28	248	12.4	30	227.9	13.3	21	246.4	14.1	17	240.8	11.3	29	221.5	13.3	22	259	19	21	248.4	10.7	30	221.5	10.9	29	227.1
GI_10800418-S	105.9	5.1	24	96.3	4.9	24	111.6	10	20	113.2	5.3	29	112.8	4.1	18	97.1	4	29	123.6	6.2	24	130	7.7	24	112.3	5.7	30	101.9	4.9	12	102.8	5.6	21	112.8	5.5	20	114.4	5.7	29	107.2	6.1	20	125.6	7.2	20	118.9	6.7	27	116.5
GI_10801344-S	2720.4	72.4	29	2964.3	82.6	29	3219.5	86.4	30	2860.8	51.2	28	2946.2	111.4	30	3043.9	82.6	31	3265	109.9	22	3098.7	71.8	29	3098.5	84.2	29	2988.9	84.3	28	3224.1	101.9	25	2861.2	82	30	3059.7	99.2	30	3421.8	119.3	28	3453.4	137.4	30	3105.7	97.9	28	2854.9
GI_10834965-S	810.6	21.2	27	851.6	30.8	29	893.3	28.7	29	851.9	24.3	29	788.9	30.2	30	877.7	30.6	29	913.9	28.4	29	916	38.3	30	857.8	29.2	29	835.1	25	27	917.9	38.8	27	862.8	32.2	29	904.7	29.2	29	893.5	28.5	26	908.7	30.3	27	800.5	24.2	27	928.4
GI_10834967-S	153.4	7.5	29	156.7	7.1	24	159.3	12.4	19	163.6	7.8	25	159.5	8.6	27	154.1	7.6	31	154.5	7.5	23	148.8	8.6	30	159.9	9.7	24	124.2	4.7	29	169.7	12.3	25	171.4	8.4	25	158.6	6.5	30	150.8	9	22	158.3	6.6	27	174.3	9.5	18	154.5
GI_10834975-S	5434.6	164.6	19	5481.3	155.3	20	6092.9	180.2	23	5731.4	118	27	5602.7	180.4	26	5839.1	165.9	31	6005.4	129.7	24	5898	147.1	30	5659.3	203.6	22	5817.5	200.5	24	6113	128.6	28	5472.7	129.6	23	6085	127.5	24	5688	208.7	29	5980	213.2	22	5820.8	186.2	24	5600
GI_10834979-S	66.3	4.2	30	72.2	4.5	25	89.9	6.3	29	74.1	3.2	29	87.2	5	29	75.3	5.4	23	82.1	4.9	18	83.6	5.2	28	91.2	6.9	27	86.5	6	31	82.8	5.9	21	88.9	6.5	23	103.2	7.9	28	88.3	6.9	21	94.6	5.5	26	81.1	5.5	28	79.7
GI_10834981-S	139	6.7	18	150.1	8.9	9	149.3	14.5	15	144.9	7.5	30	147.1	7.9	30	166.2	10.2	19	154.7	6.1	20	156.7	10	20	134.5	7.4	20	145.9	9.6	14	148.9	9	15	157.1	7.7	25	152.9	8.2	26	144.4	7.8	16	182.3	13.9	12	147.1	7.9	26	154
GI_10834983-S	96.2	6.6	30	100.2	7.2	24	116.4	8.2	20	97.2	5.6	27	89.5	5.6	28	93.8	4.4	30	93.5	6.4	29	96	5	30	92.2	4.6	29	94.8	4.4	29	92.7	4.8	29	85.6	4.4	29	89.6	4.4	29	89.5	5.1	23	102.6	3.1	22	95.8	3.3	24	99.7
GI_10834989-S	99.8	4.6	28	106	6.3	30	118.1	6.6	30	106.7	5.4	30	119.8	8.4	24	113.2	6.8	31	115.7	7.1	29	101.7	5.2	29	137.3	9.5	25	105.9	5.6	29	124.3	7.5	27	92.7	3.6	27	123.9	8.3	29	94.8	5	26	118.5	6.3	30	92.8	4.1	30	104.2
GI_10834999-S	91.2	6	24	94.7	5.6	28	100.4	7.6	27	87	4.6	29	88.8	5.3	29	92.8	5.9	30	91.1	5.2	30	83.8	5.4	29	93	7	29	75.1	4.3	31	95.4	4.9	27	88.8	4.5	29	98.4	5.2	30	89	5	27	101.5	5.8	30	87	3.8	28	98.4
GI_10835001-S	3978.7	113.3	21	4289.9	185.3	22	4694.4	119.1	24	4170.9	79.5	17	4015.9	127.3	25	4691.5	126.5	12	4343.8	70.6	20	4206.6	103.2	29	4284.3	117.3	19	4475	90.8	24	4437.2	126.5	20	4268.8	128	30	4544.6	125.5	28	4531.1	150.7	18	4722.5	159.8	25	4482	124.7	29	4272.1
GI_10835009-S	366.4	15.7	20	399.4	21.2	16	424.2	16.9	26	399.5	15.1	29	398	18.3	30	377.4	13.9	21	382.8	10.9	18	394.6	13.2	25	418.4	16.2	29	386.5	14.5	25	401.9	19.7	27	378	15.2	26	413.9	14	30	403.3	16.4	25	415	13.4	26	414.2	18.8	23	410.4
GI_10835012-S	77.5	5.7	18	92	6.9	21	94.5	6	14	96.2	5.9	24	84.6	7	27	83.8	5.2	30	84.3	4.9	22	90.3	5.2	24	86.9	5	27	84.8	5	22	90	5.4	23	84.9	5.3	28	90.8	4.8	17	91	5.7	23	92.2	7.8	15	95.8	4.6	28	84.1
GI_10835018-S	122.4	7.3	28	127	6.4	28	134.6	5.6	28	141.6	8.2	28	126.2	6.4	23	133.6	6	30	137.1	6.4	29	132.6	6.3	29	139	6.8	30	138.5	9.3	27	133.9	6.5	29	132.2	5.2	28	130.6	5.8	30	133	8	31	149.6	9.1	27	127.3	5.3	26	129
GI_10835020-S	3863	134.2	29	3986.2	126.9	30	4219	84.9	26	4034.9	91.6	29	3844.3	153.3	30	4114.7	90.4	30	4367.9	115.4	30	4097.8	103.7	30	3879.2	101.8	24	3791.5	99.8	31	4130.8	115.9	29	3985.4	102.8	30	3800	114.9	27	4086	107.8	24	4071.4	141	27	4012.9	114.8	30	3860.3
GI_10835022-S	444.9	11	27	505.7	14.9	23	527.4	16.3	27	464.4	10.9	26	452.4	16.8	28	471.7	16.7	31	497.1	22.8	23	450.2	15.4	18	486.2	16.2	30	493.2	23.7	23	520.1	15	23	458.3	14.6	28	441.7	17	16	468.3	15.6	23	535	17.4	24	464.1	16.1	28	486.4
GI_10835024-S	1640.3	62.9	24	1766.9	101.4	16	1798.7	49.5	9	1840.3	58.8	28	1757.4	50	30	1918.3	75.9	17	1852.5	72.9	19	1825.8	58.2	29	1827.7	92	20	1780.8	85.4	19	1636.7	69.5	21	1824.9	65.9	30	1893	40.7	29	1810.5	77.5	22	2196.6	98.3	19	1962.3	81.2	26	1780.3
GI_10835040-S	81.3	5.3	25	91.1	4.8	29	105.3	5	30	116.4	4.3	29	92.4	4.7	28	90.5	5.7	30	101	6.2	29	94	3.3	27	101.1	5.1	29	97	4.9	30	113.9	5.9	30	99.3	5.4	30	97.1	5.2	28	79	4.5	22	113.4	6.4	30	116.9	6.3	25	116.7
GI_10835046-S	735.3	33	28	752.7	21.7	31	804.5	28.1	30	783.2	19.2	30	752.2	25.2	30	803.7	29.8	29	775.3	25.4	30	769.3	17.7	29	800.8	24	29	830	26.3	31	779	29.6	23	731.7	28.4	27	837.7	32.9	30	768.1	25.9	29	891.6	34.1	30	781.7	25.8	30	745.4
GI_10835048-S	2372	76.5	30	2688.6	68.3	31	2841.6	67.8	30	2707.3	75.5	30	2656.2	92.9	30	2747	75.2	30	2756.9	73.1	30	2508.2	53.6	27	2636.3	61.1	30	2899	93.6	31	2928.9	98.2	27	2647.2	56.5	28	2708.5	64.4	28	2691.8	62.9	30	3016.5	63.9	26	2731.5	97.9	30	2637.4
GI_10835070-S	423.3	16.1	27	463.3	22.8	16	461.4	19.4	20	441.2	20.6	13	438	20	22	441.5	19.7	19	485.4	24.4	21	451.5	19.2	21	464.6	15.9	26	479.3	15	20	562.6	36.8	14	446.3	18	19	482.1	21.4	24	479.7	24.4	14	456	13.6	25	437.1	18.7	22	436.7
GI_10835080-S	216.3	8.8	30	238.8	10.3	30	235.3	11.6	27	233.1	9.6	26	224.9	10.3	29	230.1	10.6	27	231.7	8.8	20	213.4	8.2	28	207.1	9.7	24	240	12.7	26	222.4	7.4	29	220.9	9	30	215.2	7.8	30	212.7	13.3	14	253.4	14	23	222.1	11.7	28	221
GI_10835082-S	85.7	5.5	30	88.2	7.6	21	82.4	7.5	16	84.6	3.4	23	92.9	5.3	27	88.2	6.7	23	99	5.3	29	85.5	4.3	27	87.2	5.9	27	70.8	4.9	14	85.1	5.2	23	95.2	6.6	26	92.5	4.5	21	101	7.3	25	88.3	5.3	24	97.7	4.6	29	100.4
GI_10835084-S	1264.8	65.7	28	1276.6	39.6	27	1428	60.6	27	1448	39.7	22	1275.6	51.8	30	1302.8	49.9	31	1329.7	42.8	30	1319.9	53	30	1311.7	43.5	29	1241.4	50.6	26	1274.9	52.4	30	1338.8	42.3	23	1315.2	57.2	30	1398.4	49.2	14	1580.5	45.4	23	1394.1	53.8	30	1284.5
GI_10835092-S	1234	29.2	19	1530.7	45	30	1551.7	60	30	1516.7	40.8	24	1477.4	51.6	30	1498	61.6	27	1590.8	36.6	27	1574.8	47.1	30	1461.1	39.1	30	1521.6	53.9	23	1582.3	56.1	22	1401.8	44.8	26	1508.1	50.9	30	1451	47.5	19	1582.9	49	25	1536.9	50.4	30	1478.6
GI_10835094-S	304.1	13.3	29	318.6	12.4	31	318.8	11.2	29	317.2	10.8	29	310.5	14.6	30	328.9	12.1	25	291.5	10.7	29	336.8	13.4	30	280.2	10.9	29	300.3	12.9	30	347.3	16.2	28	316.2	12.6	30	326.7	10.9	30	242	12.9	20	371.3	12.2	29	309.6	11.8	30	358.5
GI_10835100-S	391.9	14.9	28	463.9	26.5	15	475.3	24.4	21	436.8	19.3	21	417.5	22.3	14	486.6	20.8	20	432.5	13.9	13	455.7	16.8	25	445.6	16.8	30	440.6	12.2	17	442.1	19.6	19	486.3	30.8	11	425	22.1	20	440	15.8	14	510.6	20.7	14	450.2	20.3	29	461.3
GI_10835102-S	70.6	5.4	30	68.9	4.4	27	82.9	5.1	27	74.8	4.1	28	78.1	4.8	29	73	4.9	25	74.5	4.3	21	72.5	5.4	29	81.3	4.6	30	62.1	3.1	27	64.7	4.4	26	82.2	4.2	30	68.8	3.8	28	63.7	5	25	84.2	5.3	26	79.7	5.9	29	69
GI_10835118-S	452.1	16.8	25	486.4	22.4	30	482.1	15.4	30	472.5	17	25	458	18.2	30	475.5	18	27	512	16.7	25	466.8	20	30	515.5	20.5	28	472.9	23.8	25	468.9	21.9	23	452.3	24.1	27	564.2	18.9	29	502.7	21.2	26	500.8	17.7	30	470.4	27.2	15	476.6
GI_10835122-S	87.5	4.9	29	83.9	5.7	29	90.6	5.6	25	81	4.7	29	90.2	5.6	29	83.6	4	28	94.7	4.4	29	96.3	5.8	29	82.3	4.6	30	90	4.6	31	96.1	5.9	27	99.5	5.6	29	79	3.8	28	83.5	5	30	103.3	5.1	30	96	6.5	29	83.8
GI_10835134-S	66.6	4.3	29	72.1	3.9	31	87.8	5.5	24	96.2	7.1	29	81.9	4.5	29	74.4	4	30	88.6	6.1	29	81.2	3.7	30	80.9	5.9	30	63.8	5	18	88.9	5	30	87.9	5.2	29	83.4	4.5	28	80.2	4.3	31	92.6	4.8	23	81.3	4.8	30	83.9
GI_10835138-S	93.3	4.7	29	106.5	8.1	26	95.1	4.3	27	98.5	4.5	28	86.1	4.4	27	99.9	6.4	31	109.8	5.7	28	94.6	5.8	28	96.5	5.9	28	98.4	6.9	25	101.3	5.9	21	110.9	4.8	28	101.4	5.8	30	100.9	6.6	30	115.4	7.7	29	97.1	4.9	29	102.2
GI_10835142-S	1858.7	50.3	30	2118.4	58.6	28	2145.7	60.3	23	2068	52.4	19	2128.5	78	25	1986.3	72.2	20	2087.6	54.8	26	2052.6	46.8	23	1945.3	47.9	17	2003.8	56.9	29	2100.6	75.2	22	2089.4	83.5	19	2058.8	56.7	27	2186.4	68.6	25	2205.6	59.8	29	2146.2	61.8	29	2084.3
GI_10835150-S	75.1	8.7	13	88.8	4.4	23	72.4	4.2	19	76.9	7.1	15	75	7.6	17	66.1	4.1	16	79.4	6.3	22	88.5	9.3	14	81.3	7.1	18	84.1	6.5	21	85.5	7.9	14	82.5	5.8	16	82.9	6	18	80.5	8.6	10	77.4	5.3	16	92.8	9.4	19	73.8
GI_10835156-S	1219.2	38.9	30	1381.6	49.4	31	1394.5	37.7	24	1303.4	46.2	30	1234.5	38.2	30	1329.6	42.5	30	1348.1	32.3	24	1353.4	18.7	27	1310.3	40	30	1459.3	40	30	1432.3	54.4	21	1351.3	35	29	1374.1	50.8	30	1402.6	43.6	26	1318.1	51	30	1319.2	46	29	1301.6
GI_10835158-S	469.1	19.2	16	592.9	39.7	15	523	18.1	26	480.6	16.9	27	501.9	22.3	21	547.9	29.9	22	539.6	17	15	502.9	21.7	25	540.5	26	21	537.9	20.9	19	600.8	32.8	13	533.6	20.3	21	524.1	16	25	529.9	22.1	23	606.1	38.5	10	540	26.3	23	542.6
GI_10835160-S	102.7	3.4	17	99.1	7.6	18	106	8.2	14	110.2	5.8	20	104.1	8.1	23	111.9	6.4	26	97.8	5.9	21	106.5	5.9	30	117.4	6	28	93.3	3.7	18	96.4	3.9	23	101.2	6.6	20	107.5	7.3	17	109.1	5.7	28	105.6	7.7	23	97.7	8.5	16	118.8
GI_10835168-S	841.4	46.5	16	921.8	22.7	23	845.1	30.8	20	824.9	34	17	834	30.8	22	949.1	38.3	18	897.8	28.6	25	875.2	31.6	18	767.9	24.7	16	811.7	33.2	16	873.7	34.6	14	802.3	31.7	15	919.1	51	19	823.3	21.1	11	848.4	29.4	16	863	29.7	11	842.3
GI_10835170-S	108.8	7.2	29	104.7	4.9	30	113.8	5.3	29	112.6	6.9	29	107	6.2	29	110.5	6.1	20	111.1	5	29	108.4	6.2	30	108	6.3	30	104.9	5.8	29	124.1	5.6	30	104.9	5.1	29	108.2	6.4	27	102	6.2	28	125.7	7.8	29	122.9	7.1	30	88.6
GI_10835172-S	81.5	5.9	30	80.3	6	20	92.3	5.4	25	90.1	5.3	29	82.3	4.8	29	90.5	5.1	23	86.7	4.8	30	85.6	5.8	30	76.9	4.6	27	87	4.7	31	90	4.5	29	87.2	4.1	29	81.4	5.3	29	95.8	5.9	31	100.4	6.1	29	86.7	5.9	29	80.9
GI_10835174-S	125.4	9.8	21	117.1	8.8	17	123.1	11.9	17	111.1	5.3	29	117.4	7.1	30	123.2	6.6	25	111.5	6	29	115.7	6	29	124	9.3	27	108.4	5.5	31	120	5.7	29	124.2	6.8	28	132.3	9	30	117.1	7.9	18	125.4	5.4	25	110.3	7.5	25	139.9
GI_10835182-S	107.3	8.7	19	102.9	6.5	31	114	6.6	30	100.1	5.9	26	95.6	4.9	23	108.8	7	17	125.1	7.6	26	113.2	6.8	30	96.2	6.3	19	109.8	7.4	20	107	6.4	22	100.2	5.1	26	106	7.9	13	105.8	6.4	29	108.9	6.2	24	114	7.1	21	112.6
GI_10835186-S	667.2	23.7	28	704	21.2	27	763.4	28.4	30	690.4	18.4	21	692.1	24.1	30	707.2	22	30	752.7	17	29	719.9	21.7	30	702.8	20.5	27	770.1	27.1	31	727.7	22.8	29	688.2	17.3	30	788.9	27.6	30	749.3	15.6	20	818.8	27.6	23	742.5	21.6	29	714.7
GI_10835188-S	711	27.4	23	782.3	21.9	23	816.2	23.2	24	814.1	21.1	30	712.9	33.3	26	789.7	28.4	30	774.2	24.6	28	757.2	25.4	26	743	21.4	23	747.2	24.9	29	853.7	26.9	20	786.1	24.9	29	785.4	25	30	806.7	32.4	23	794.5	27.6	27	805.8	21.5	30	715.6
GI_10835196-S	72	4.6	19	89.5	4.3	27	90.3	4.6	25	102	5.5	30	92.1	4.9	21	89.2	4.8	21	101.5	6.1	28	96.6	4.9	20	89.5	3.6	29	99.6	6.4	22	95.6	4.7	25	108	5.8	29	100	7.5	23	81.7	5.1	20	99.1	6.2	24	109.3	5.2	29	100.9
GI_10835221-S	833.6	38.8	18	1083.4	63.3	11	1014.8	30.9	20	970.7	26.5	19	893.5	40.1	21	967.7	54.6	16	900.9	32.5	16	943.6	48.2	7	891.6	39.3	15	918	23.2	16	962.6	38	22	957	29.6	21	875.2	13.4	9	941.2	45.1	11	980.6	48.8	13	967.7	26.7	28	854
GI_10835229-S	270	10.8	30	291.1	13.8	27	280	11.2	26	299.2	12.6	30	287.5	11.1	30	303.8	11.4	31	299.9	10.1	30	298.8	12.4	30	289.5	13.7	30	293.7	10.1	31	301.4	9.2	27	287.3	10.5	29	309.8	14.4	30	284	14.9	31	312.7	11.9	28	301.8	8.9	27	261.6
GI_10835235-S	100.1	6.7	29	97.4	4.7	29	110.4	8	23	107.6	6.8	30	99.5	6.3	29	99.4	6.5	31	103.9	5.7	25	100.3	5	29	98.7	5.1	29	98.7	5.9	31	118.2	9.8	21	113.3	6.1	30	105.9	5.8	28	95.3	3.8	31	98.8	3.8	28	104	7.2	29	103.1
GI_10835237-S	224.8	10.8	28	258.1	12.6	31	264.9	13.5	29	258.4	10.9	25	252.3	11	27	219.1	8.2	20	255.8	15.3	23	231.3	10.2	19	259.6	9.7	29	252	10.8	28	244.3	14.5	18	244	14.8	24	222.1	8.6	24	210.2	8.7	17	269.5	12.9	27	239	11.2	29	248.8
GI_10835241-S	82.9	5.9	30	75	4.1	21	97.2	7.2	20	83.9	3.9	30	83.7	3.9	28	97.9	5.9	26	87	5.2	25	98	6	30	83.9	4	28	90	7.8	23	104.6	7.6	22	93.6	5.1	28	83.1	4.8	28	79.5	4.1	20	91.4	5	29	92.6	4.9	21	88.7
GI_10835249-S	86.6	7	22	83.7	5.2	30	88.6	5.2	17	95.8	4.8	25	94.4	3.4	22	99.4	6.6	26	104.6	6.4	25	98.5	5.7	26	80.8	5.7	21	107.3	7.8	18	100.6	5	21	95.9	5.1	29	84.4	6.2	28	84.5	4.4	26	96.3	6.7	22	106.6	6.1	28	89.3
GI_10835253-S	78.9	4.8	28	95.4	6.1	31	86	3.3	26	85.7	5	27	81.6	3.9	28	82.1	5.2	30	89.3	5	27	80.8	4	30	92.9	5.4	28	87.2	3.6	23	87.3	4	29	82.9	4.4	29	89.5	5.5	30	88.8	4.5	30	89	5.2	27	95.2	5.6	29	85.7
GI_10835261-S	233.9	9.2	29	244.8	7	31	260.7	7.7	29	234.3	8.3	28	253.5	12.3	29	235.5	8.2	28	269.5	9.9	28	257.3	8	30	234	10.1	29	257.4	11	20	233.8	9.3	23	240.4	8.6	24	261.5	10	30	268.7	10.3	24	261.6	11.1	30	263.7	10.5	29	210.6
GI_10862687-S	91.2	4	24	98	5.8	24	94.4	4.9	25	98.6	5.2	30	96.9	7.3	20	106.9	6.1	27	93.2	4.6	29	106.4	4.8	28	89.9	3.6	28	97	10	17	100.9	4.3	30	100.5	5.7	30	111.7	7.7	30	104.8	7	19	135.5	7.6	19	98.3	5.1	30	101
GI_10862688-S	81	5.4	29	91.8	4.3	30	92.8	7.2	30	93.3	5.1	29	74.2	3.8	25	88.3	4.1	29	91.8	5.9	30	82.4	4.8	27	92.7	5.3	30	90.6	5.7	30	92.3	3.8	28	93	6.5	30	87.1	4.7	28	84	4.4	30	85.9	4.9	26	91	4.8	29	86.4
GI_10862689-S	277.3	10.9	30	269.2	10.2	29	316.3	13.4	24	266.7	7	25	281.1	9.9	27	301.7	12.3	26	315.1	11.3	28	277	6.9	28	273.9	13	30	291.8	11.7	31	274	10.3	22	286.2	10.4	30	304.3	10.8	29	307.9	9.7	28	328.7	14.1	30	304.8	10.8	30	281.9
GI_10862690-S	601.4	20.7	30	641.8	18.3	31	653.1	18.3	25	654.5	17	29	559.9	15.9	29	626.3	21.8	31	609.4	20.7	29	675.7	24.2	28	609.5	20.7	29	588.8	19	24	649.4	23.9	30	616.4	20.2	30	650.3	22.6	25	668.7	20.8	26	706.5	20.9	23	665.9	19.1	28	615.3
GI_10862696-S	158.5	7.8	29	151	6.4	25	155	8.2	22	159.1	6.2	28	163.3	8	29	173.5	7.3	24	171.9	8.4	26	170.5	8	29	164.1	7.8	29	165.7	7.1	25	171.3	6.8	20	165.4	5.3	27	166.6	7.3	29	153.5	8.6	22	197.7	11	16	178.7	10.3	30	154.2
GI_10862697-S	165.7	6.2	28	189.6	7.1	25	187.1	8.4	30	172.1	5.6	26	165.4	5.7	28	167.6	7.9	19	206.1	9.7	29	171.1	6.7	25	169.7	8.5	27	177.6	10	29	164	6.3	18	185.2	5.2	29	186.9	7.6	28	177	9	20	183.3	5.9	23	189.8	9.3	30	185
GI_10863870-S	98	5.1	28	106.4	5.6	27	121.1	4.4	25	114.3	6.6	30	107.9	4.7	30	91.1	5.5	21	117.2	5.9	29	120.3	5.9	30	106.7	5.6	26	109.4	5.9	31	127.2	7.3	30	116.4	5.7	28	112.8	7.5	28	110.6	6.6	24	123.6	5.3	30	113.5	5.8	28	125.1
GI_10863872-S	84.7	6.4	30	81.1	4.5	30	100.8	6.5	28	87.4	4.2	25	92.2	6.5	29	82.7	4.8	30	104.1	6.9	29	81.6	4.2	28	87.7	7.5	30	89.3	5.3	31	91.9	4.9	28	101.1	5.7	30	79.7	5.5	28	88.9	4.9	30	101.5	4.5	30	102.9	5.5	30	77.3
GI_10863874-S	36493.7	953.5	29	38948.4	990.1	19	37117.9	1167.1	30	37226.7	1264.8	19	35222.8	952.8	29	36913.5	932.9	22	38227.4	990.1	24	39754.4	1014.9	30	36190.9	1316.2	18	38074.5	1040.5	28	36477.5	850	23	34509.9	1079.9	25	36824.1	957.8	30	36379	957.4	15	35370.6	1665.8	15	36720.2	1230.2	21	34155.8
GI_10863876-S	603	21.8	30	692.8	16.6	30	708.2	18.6	30	651.3	18.8	30	632.8	25.8	22	632.1	24.6	26	663.7	19.3	25	720.7	21.2	29	661.4	23.2	28	671.1	17.2	30	663.6	22.4	30	693.4	27.9	30	657.6	23.9	28	716.7	31.7	25	781.2	36.8	19	752.4	19.7	29	717.9
GI_10863878-S	562.5	15.4	30	612.1	25.1	19	630.2	20.9	26	615.1	19.9	27	558.8	22.2	30	598.7	18.3	30	585.7	17	25	596.7	21.3	28	607.3	25.6	30	615.3	17.6	29	657.6	26.5	26	625.6	18.4	29	602.6	23.2	25	556.1	17.1	22	611.9	24.2	30	610.6	18.2	29	545.5
GI_10863884-S	89.4	6.2	30	86.1	4.1	29	90.3	5.9	24	84.5	6.4	19	88.8	5	20	84.4	6.5	19	92.7	6.1	20	91.4	6.3	27	102.2	9.4	20	79.7	5.7	24	95.1	6	24	90.4	5.2	29	87.8	6	27	86	6.1	23	93.8	6	23	84.7	4.6	28	108.1
GI_10863902-S	764.7	26.3	29	814.6	25.2	30	837.2	26.1	30	788.3	18.5	30	772.8	21.1	30	772.8	29.1	27	865.2	24.2	30	790.1	16.9	28	832.5	32.9	30	857.5	35.7	27	771.5	16.3	28	790.2	27.2	29	863.3	31.3	30	829.9	32.4	31	897.7	32.7	26	850.1	23.3	28	787
GI_10863904-S	218.3	9.4	30	219.8	9.1	30	239.1	9.1	29	221.2	9.1	30	210.7	9.4	29	224.1	7.9	31	222	11.3	27	210.5	10.2	30	236.2	11.5	30	222.1	8	31	219.1	6.9	28	227.6	8.1	28	241	9.7	25	239.2	9.3	30	251.6	9.7	30	229.5	9.9	29	239.4
GI_10863908-S	414.6	15.2	23	409.8	14.7	29	470.6	19.3	25	399.7	16.6	26	410.7	23.3	23	429.8	24.8	24	491.2	17.5	30	429.2	17.1	30	410.1	17.6	25	489.4	20.4	17	446.2	25.5	25	419.1	13.4	30	422	19.6	20	430.2	20.4	18	427.8	21.5	17	354	16.8	12	379.4
GI_10863910-S	77.6	5.3	16	89.1	8.2	15	90	7.2	11	94.3	10.7	8	103.7	9	13	80.7	4.5	23	105.2	8.1	20	102.2	9.2	13	75.5	7.6	9	85.4	5	17	89.8	4.8	15	112.3	11.6	15	94.8	7.1	16	96.5	8.7	13	260.2	184.7	4	94.3	8	10	102.9
GI_10863912-S	86.9	4.1	30	85.2	3.5	30	112.3	6.7	27	93	6	27	86.5	4.3	28	94.4	6.3	24	100.7	5	30	97.7	3.8	30	92.6	4.6	30	98.4	6.2	27	105.5	5.9	23	99.6	5.8	30	101.7	5.9	30	96.3	5.7	23	94.8	5.6	27	97.2	6.8	27	107.3
GI_10863920-S	115.3	6.5	29	118.4	4.9	30	128.6	7.3	30	115.9	5.8	29	102.8	5.6	28	111.2	4.8	28	114.3	5.6	30	120.7	6.2	30	125.4	6.2	29	122.3	4.6	31	121.6	6	27	128.3	5.4	30	133.5	8.7	30	124	6.5	31	142.4	5.6	30	126.4	4.5	27	118.8
GI_10863922-S	502.3	18.3	30	551.2	21.9	24	566.2	30.1	16	513.5	18	30	564.3	20.5	22	536.9	16.8	19	545.2	25.4	27	582	15.8	30	577.6	19.3	29	578.6	19.4	25	537	14.8	17	540	19.3	20	562.9	25.8	21	566.3	20.6	26	572.7	19.7	26	587.3	19	22	523.7
GI_10863926-S	22249.7	918.3	25	23968.5	865	26	25088.7	763.8	30	21903.1	829.4	24	21676.9	895	27	22814	757.2	24	22833.9	625.9	24	24826.4	691	30	22462.8	647.3	21	23605.4	1109.1	21	24261.6	835.7	25	22800	692.7	23	23755.4	1242.3	15	22427.1	700.4	15	23845.7	740.5	30	22689.1	545.3	23	22310.9
GI_10863934-S	103.5	6.3	30	114.4	7.8	29	110.4	5.2	28	112.3	6.1	30	102	6	26	99.5	5.9	31	112.3	5.8	22	104	5	29	99.1	6.5	29	96.9	5.1	29	113.7	6.1	30	108.4	5.4	30	108	6	27	124.5	9.8	27	116.1	5.5	24	102.8	4.9	28	109.6
GI_10863940-S	82.8	4	29	82	4.8	30	89.8	4.4	24	87.8	4.2	27	77.4	4.9	29	85.2	5.6	25	85.1	4.4	30	76.5	4	26	80.3	3.1	27	81.8	6.2	30	92.3	5.2	24	81.5	4.3	28	84.2	4.7	28	91.2	7.3	25	88.8	5.5	26	90.8	5	28	79.9
GI_10863942-S	170.3	8.5	28	183.9	10.1	25	168.5	6.8	30	172.7	8	29	154.2	7.9	29	168.6	7.2	25	165.6	8.2	25	170.9	7.1	30	177.3	7.9	30	160.9	6.4	29	183.3	6.8	23	168	7.4	27	162.1	6.4	27	172.4	7.1	29	190.1	9	29	180.4	7.4	27	175.4
GI_10863946-S	562.9	14.5	29	612.3	25.7	22	651.4	22.2	21	624.5	19.9	29	574.8	25	30	628.4	19.5	31	631.3	20.5	30	640	17.4	30	643.1	15.7	28	591.1	21.1	24	633.4	19.6	24	591	17.3	28	658	17.6	25	671.3	28.6	19	698.6	27.1	19	667.3	23.2	28	609.3
GI_10863950-S	255.6	9.9	30	252.6	7.4	28	307	12.4	30	251.8	9.8	29	265.4	12.9	24	268.7	12.4	31	267.5	11.3	29	273.4	7.1	28	267.2	10	29	245.4	8.2	27	267.5	11	30	278.8	7.2	29	255.8	12.4	30	257.4	12.8	26	276.9	10.7	29	265.4	9.6	30	269.7
GI_10863968-S	109.4	6.1	30	99.5	4.1	27	110.4	4.7	26	106.6	7.1	30	88.6	3.6	25	109.9	7	31	123.8	6	30	110.2	6.1	30	112.2	6.2	29	115.1	6.8	29	110.6	6.3	24	109.2	5.9	29	104.2	6.2	25	123.3	8.8	22	107.2	5.3	28	112	5.8	27	109
GI_10863972-S	226.5	11	20	234.1	11.9	23	241.9	12.2	18	225.8	13.3	19	270.9	16.8	25	216.2	21.8	8	257.8	16.3	23	225.8	10.7	22	223.2	11.3	15	217	12	17	254.4	18.7	14	260.7	11.9	24	255.3	13.6	22	212.5	8.3	17	245.8	10.5	24	235.5	8.8	20	237.7
GI_10863974-S	80.2	4.6	29	91.7	5.1	25	107.4	5.4	30	93.5	5.4	30	83	4.1	25	87.7	7.9	24	86.2	6.6	18	93	3.7	26	100.6	6.2	23	94	5.9	28	79.3	6.7	17	85.3	3.2	29	92.3	5.6	28	89.8	5.8	25	99	6.3	20	98.3	6.3	29	87.6
GI_10863982-S	78	5.4	28	88.7	4.9	24	83.5	6.5	22	87.8	4.4	28	83.5	5.5	30	86.9	5	27	89.1	5.5	30	75.1	4.3	23	71.9	4.2	30	90.5	6.2	29	92.7	4.5	23	94.5	5.5	29	96.6	7.1	29	88.7	6	23	100.9	6.1	22	85	4.3	30	82.7
GI_10863984-S	275.2	10	28	315.7	10.6	30	316.5	13	25	331.3	15	30	295	7.9	28	309.1	15	22	315.3	10.8	29	308.8	9.7	29	318.5	13	30	319.3	15.9	21	319.6	13.6	22	317	11.9	30	317	11.5	28	305.2	13.1	27	322.9	12.6	28	323.1	13.6	30	290.1
GI_10863992-S	116.8	5.8	30	111.5	7.1	29	128.1	5.8	29	118	4.9	30	114.3	6.1	30	117.5	8.1	30	106.3	5.6	29	116.6	7.2	29	97	7.1	20	107.1	4.9	30	117	6.6	27	125.4	5.8	28	104.7	6.3	29	120.6	5.9	21	124	3.3	27	121.7	6.2	29	113.6
GI_10863994-S	425.1	14.7	27	458.7	16.6	31	443.6	20	30	450.2	15	28	427.9	15.8	30	401.1	15.8	29	469.9	18.4	30	454.5	19.3	29	444.4	13.7	29	439.7	16.1	31	486	17.2	30	447.2	21.7	30	473.5	18.3	29	465.2	20.7	30	511.5	20.4	30	440.9	20.6	30	441.8
GI_10863996-S	334.3	8.1	24	381.5	19.2	20	390.7	10.4	25	344.5	10.8	30	335.5	16.4	23	326.1	14.2	25	364.8	13.2	29	369.2	14.6	30	327.8	12.4	30	333.1	12.8	23	360.7	17.3	22	335.9	12.6	30	381.2	14.3	30	363.9	20.5	16	380.5	11.9	22	410.3	14.8	27	357.5
GI_10863998-S	96.3	6.1	30	98.7	7.3	24	100.3	5.2	30	96.3	3.8	29	76.8	5.1	29	104.5	7.7	31	96.9	5.4	30	96.1	7.2	29	104.2	6	30	95	5.3	31	100.6	5.3	28	103.7	6.6	30	85.2	4.1	28	78.2	2.9	26	96.6	5.6	29	94.7	6.5	30	93
GI_10864008-I	501.4	18.7	28	576.7	14.3	31	626.5	27.4	30	579	20.7	29	532.5	13.9	29	591.1	24.6	31	604.5	29.4	30	572	15.3	30	579.9	14.4	26	614.4	23.2	28	639.6	22.1	30	573.7	22	30	572.4	19.4	30	603.2	22.4	27	651	21.6	29	540.6	18	30	554
GI_10864010-S	355.5	15.4	30	445.7	12.3	29	448.4	17.3	25	414.2	12.1	29	400.7	21.7	30	415.8	17	26	478.9	16.2	30	388.6	11.5	28	435.1	16.8	30	451.8	13	22	449	16.3	14	402.2	10.7	26	432.7	19.6	24	460.2	16.5	20	474.1	16.8	26	411	12.5	30	409.6
GI_10864012-S	124.3	6.4	29	150.9	9.4	30	151.1	6.6	27	140.3	7.8	29	159.4	7.6	30	136.5	6.4	30	145.9	6.6	29	142.7	7.2	30	155.6	8.1	30	146.6	5.1	31	147.1	6.7	29	140.3	7.9	23	132.5	6.2	30	154.2	10.1	24	152.7	8	28	153.3	7.6	30	150.3
GI_10864016-S	841.4	28.2	26	959.2	40.8	21	990	29.5	30	927	25.1	30	938	37.2	30	926.7	27.4	27	957.1	37.5	27	877	24.1	29	888.3	24.9	30	903.7	33.3	21	903.6	30.9	17	901.6	29.2	30	958.3	27.7	30	951.7	43.8	21	966.6	33.2	27	962.5	24	30	975.7
GI_10864018-S	84.7	6.1	29	83.3	3.8	28	92	6.3	29	93.1	5.2	30	86.6	5.7	30	86.1	5.3	25	90.6	4.3	27	86.8	4.2	30	90.4	6.8	28	82.4	6.4	31	104.2	6.6	22	85.1	4.5	29	91.6	6.1	26	96.4	7.4	26	91.9	5.4	25	85.7	6.2	19	82.3
GI_10864020-S	710.8	45.1	15	854.4	40.9	18	777.4	19.8	24	793.6	24.4	19	782.3	30.2	27	848.7	38.2	22	787.9	8.7	12	792	25	27	804.6	27.6	26	813.2	11.9	10	755.7	34.6	17	766.2	38.3	12	864.3	40.4	17	794	30.4	14	861.8	51.7	16	809.9	28.3	24	769.7
GI_10864022-S	521	17.5	29	558.2	21.5	19	587	20	28	579.8	24	29	521.7	14.7	30	579.8	19.1	31	577.3	19.7	30	542.9	17.5	30	564.5	16.8	30	574.7	13.8	23	557.3	21.1	29	573	19.6	25	558.3	20.1	25	594.4	20.9	28	570	16.1	23	605.5	20	29	554.1
GI_10864024-S	704.2	25.7	29	748.3	17.9	30	802.5	24.6	30	774.3	31.4	30	695.7	22.4	29	767.8	23.3	31	748.5	22.6	30	709.5	18.8	28	688.6	24.1	29	709.6	20.4	29	742	21.6	30	755.9	15.1	29	796.1	24.3	29	756.5	20.9	29	799.7	23.2	25	753	26.1	29	709.4
GI_10864026-S	246.2	11	28	273.7	12.4	29	284.5	8.3	27	290.2	11.5	23	233.8	10.5	20	260.9	9.8	26	285.7	8.2	29	246.8	7.5	29	269.8	10.5	20	264.5	13.3	20	285.9	16.4	17	276.6	10.6	24	278.2	11	27	270.1	13.6	18	298	17.5	19	261.9	11.8	30	295.9
GI_10864030-S	9374.5	289.9	29	10370.2	380	31	9594.2	280.4	25	9896.8	280.5	30	9363.9	290.5	28	9035.4	254.7	29	9180	218.7	27	10494	287.2	30	9528.5	262.4	20	9134.1	357.5	20	8637.7	267.3	20	9975.2	349.3	29	9935.1	292.4	27	9577.3	297.9	31	10336.1	485.7	19	10306.2	303.7	29	10141.5
GI_10864032-S	97	6.2	30	115.9	8.8	18	112.8	7.5	18	115.5	7.3	25	88	7.1	22	119.5	11.7	20	94.9	6.9	16	113	8.8	28	108.1	6.7	22	92.7	5.2	22	101.7	6	23	101.6	6.9	19	115.8	6.9	25	96	8.2	15	112.7	6.8	25	117.7	6.8	25	104.5
GI_10864034-S	96.5	10.1	21	94.8	4.4	30	101.1	5	30	100.5	4.2	29	93.8	5.2	27	90.3	4.6	28	104.8	8.1	23	98.4	3.9	30	93.6	6.7	29	92.7	5.9	26	118	7.3	23	108.7	5.3	28	101.1	7.1	30	96.8	6.8	26	111.4	6.6	24	104.7	4.9	30	94.1
GI_10864036-S	68.9	5.1	28	79.3	4.4	30	91.4	5.5	28	84.4	4.5	30	82.5	5.4	30	83.4	5.6	25	93.3	5.9	29	83.7	4.5	29	84.4	5.2	24	78.9	3.9	26	74.9	3.4	28	84.5	4.3	29	83.4	4.8	28	83.1	7.5	20	100.2	7.7	24	81.5	3.1	29	77.8
GI_10864040-A	174.1	9.9	22	194.1	8.2	29	176.9	6.6	20	199.6	10.1	29	210.2	10.9	30	197.7	11.5	23	201	7.4	24	196.6	8.7	20	196.6	11.9	21	198.9	11	26	191.2	7.3	22	189.4	10.9	21	193.4	9.5	22	196.5	11.3	25	197.4	11.6	20	195.5	6.7	29	199.8
GI_10864040-I	201.1	9	30	216.3	11.2	31	234.4	10.7	28	210.2	6.4	27	207.7	8.4	29	212.4	10.8	31	214.2	8.3	30	222.3	10.7	30	218.4	13.5	19	210.6	9.9	25	234.8	8.5	30	207.5	8.7	29	212	9.4	27	198.6	7.3	30	210.1	9.3	29	217	11.3	30	209.1
GI_10864042-S	95.2	6.3	30	92.9	5.5	30	106.4	8	21	98	5.6	29	90.7	6.1	23	89.2	4.2	27	93.5	3.8	27	88.5	5.4	30	88.6	4.8	20	112.9	6.7	24	96	2.9	22	106.1	6.8	21	91.8	4.7	30	93.4	4.9	23	96.5	6.7	19	99.3	4.5	23	94.5
GI_10864046-S	132.3	4.4	27	147.3	6.1	30	156.2	6.1	29	156	7.8	29	149.2	8.8	30	144.4	9.1	30	161	6.9	30	154.1	7.5	29	140.2	7.9	29	136.8	4	26	162.9	7.5	30	157.3	5.8	30	137	4.8	28	147.3	5.9	29	173.8	8.7	29	153.2	8.3	29	153.2
GI_10864048-S	3479.7	115.3	27	3504.2	98	30	3957.5	154.1	21	3485.6	96.6	30	3305.6	110.3	25	3411.9	105.9	30	3773.4	104.5	30	3415.6	76.1	30	3463	93.1	24	3523.9	95	28	3529.8	117	25	3329.1	99.9	30	3427.2	83.4	30	3701.8	118.8	26	3751.2	118	27	3733.2	95.5	30	3324.2
GI_10864054-S	81	6.4	29	88.3	5.8	23	93.7	4.4	26	91	4.7	29	101	6.8	30	94.4	6.3	23	99.2	5.4	30	99.9	5.3	26	108	7.1	29	87	5.5	26	96.5	7.3	29	96.2	6.2	29	96.6	8.8	23	79.2	4.4	23	106.1	6.2	27	87.9	5.2	23	82.3
GI_10864056-S	74.5	3.4	29	78.9	3.6	29	95.1	6.2	30	78.6	3.5	29	84.3	4.7	18	74.4	5.8	23	95.7	6.8	30	79.6	5.5	30	77.3	5.1	30	75.8	4.6	31	97.9	6.4	23	88.9	5.2	29	80.8	5.8	29	73.9	2.9	28	83.5	4.4	25	88.5	5.9	28	80
GI_10864062-S	232.4	8.4	28	260.1	10.4	26	250.4	9.6	18	247.5	10.7	30	238	11.9	30	251.7	9.4	28	254.1	10.4	30	263.6	10.3	30	250.6	10	30	244.3	10.2	29	251.6	16.8	15	245.4	9.7	27	243.8	13.5	16	256.8	10	30	256.6	10.3	22	249.9	11.3	24	256
GI_10864068-S	271.6	12.5	30	309	11.8	31	304.7	14.1	27	294	11.7	25	286	13.2	30	317.2	16.5	26	278.2	19.2	16	295.6	12	24	301.1	9.8	27	287.7	19.8	15	306.7	11.6	30	281.6	12.2	30	289.7	12.2	24	299.5	10.4	24	279.6	10.4	26	300.7	17.3	20	310.2
GI_10864076-S	169.8	8.8	28	177.9	9.9	27	176.9	8.1	29	160.5	6.5	29	175.7	8.8	30	154.1	6.4	31	172.6	6.7	28	197.5	10.5	30	171	9.5	28	148.8	5.5	29	187	10.4	29	178.3	4.9	29	186	9.5	28	160.7	7.1	31	187.6	11.2	28	176.9	5.9	26	191.2
GI_10864080-S	78.9	6.8	28	79.6	5.2	28	103.9	6.1	30	91.3	4.5	28	90.6	6.9	27	91.3	5.1	30	92.3	4.6	25	86.3	2.5	27	95.7	5.6	29	89	5.5	30	99.2	6.4	29	99.1	5.2	30	95.8	5.1	29	89.1	5.4	30	104	5.2	29	91.1	4.8	29	86.2
GI_10864649-S	187.8	9.6	27	218.1	9.3	29	206.6	9.8	21	215.3	6.3	27	192.5	5.7	30	185.3	8.5	20	207.5	8.4	30	229.1	10	30	196.3	7.9	30	211.3	10.5	31	209	10.3	30	211.3	8.9	30	209	10.8	28	230.3	9.7	19	250.8	17.6	12	221.3	13.7	21	209.4
GI_10880123-A	258.9	10.8	26	308.7	14	31	302	13.3	23	287.5	7.8	23	285.4	9.5	30	300.7	13.6	25	277.8	11.8	24	299.7	8	26	293.2	15.3	30	291.8	12.2	30	274.3	11.9	29	298.7	12.8	30	272.5	8.8	29	291.2	13.9	23	294.8	9.9	22	288.8	12.1	28	276.1
GI_10880124-S	72.5	5.4	26	78.6	6.4	23	86	6.6	20	93.9	6.3	26	79.9	5.3	25	74.6	5	22	84.8	5.2	26	87.4	6.6	20	82.5	5.8	23	75.2	4.6	23	79.3	6.9	18	89	6.4	21	82.2	6.6	19	92.2	10.2	15	76	4.1	25	75.7	4.8	23	92.1
GI_10880125-S	73.2	6.1	23	82.7	4.5	18	100.3	6.7	30	88.5	6.4	29	73	6.8	28	80.5	5.9	20	83.4	5	25	96	5.2	30	91.7	5.8	25	81	5.5	21	90.2	6.7	22	80.6	4.7	23	95	9.3	19	85.5	4.2	30	88.7	5.4	26	85.3	5.2	28	83.6
GI_10880127-S	927.9	33	30	927.4	28.1	26	1039.7	31.9	24	971.5	28.5	25	904.9	30.9	30	937.6	35.9	31	977.8	31.2	28	895.1	32.7	24	946.1	25.9	28	990.8	43.9	23	946	39.2	18	844.3	16.9	26	1025.2	38	30	938.9	43.9	17	1132.2	38.5	22	977.9	36.7	28	975.1
GI_10880133-A	83.4	5.4	20	91.1	7.7	18	100.6	9.4	17	89	5.4	19	92.2	5.7	29	105	7.5	29	85.1	4.4	27	98.6	5.2	29	95.8	7.3	22	94	5.9	21	95.5	4.3	19	84.3	4.5	19	104.3	7.4	22	93.4	6.4	30	104.6	6.3	27	110.1	5.6	30	91.9
GI_10880974-S	97.7	6.2	30	107.6	7.9	22	122	6.1	30	97.9	4	29	108.5	5.9	27	104.5	6.2	31	115.8	9.5	30	103.1	5.2	29	108.1	5.9	29	101.5	10.3	16	108.8	5.9	27	109.9	6.2	28	119.9	6	25	105.7	4	29	124.6	6	30	110.9	6.6	30	102.1
GI_10880978-S	166.9	8	28	183.5	9.6	29	201.5	14.7	23	169.2	9.1	21	177.1	11.2	30	176.2	8.5	25	204.7	8.1	27	182.4	8	29	166	9.7	27	189.1	8.3	30	198.9	10.5	30	178	5.5	28	166	6.5	29	193.9	11.6	20	198.9	11.5	22	176.6	8.4	25	181.3
GI_10880984-S	75.6	5.9	29	78.6	5.2	31	77.3	4.7	28	77.4	4.9	30	74.4	4.5	30	78.6	4.5	30	79.6	4.8	28	72.8	4.1	29	81.2	4.9	30	81.2	4.6	31	87.7	5.1	29	76.9	5.1	30	82.9	6.1	29	70	3.2	30	84.5	5.7	28	83.3	4.3	30	84
GI_10937866-S	83.9	5.9	24	101.9	6.2	28	91.4	4.8	20	92.2	5.2	26	105	7.4	22	96.6	4.9	31	94	5.6	27	82	5.4	23	90.5	5.6	28	77.1	4.4	14	100.5	9	13	92.9	5.9	22	99.5	6.5	22	81.3	5.2	24	106.7	7.9	26	93.8	5.3	27	88.5
GI_10938004-S	70.7	3.9	30	77	3.6	28	77.3	4.9	29	78.1	4.7	30	69.7	4.2	28	70.7	3.3	30	80.5	7.4	26	82.6	6.3	28	71.4	5.1	22	68.7	4.9	27	63.2	7.5	12	75.9	4.3	27	72	4.1	29	73.8	4.4	30	75.4	5.5	22	68.1	4.8	28	80.5
GI_10938005-S	188.1	12.3	16	196.8	16	13	175.3	9	26	194.5	11.9	24	179.2	10.3	19	172	10.7	23	190.2	11.7	16	206.6	7.6	20	178	16.1	16	186.7	9.2	25	180.3	10.5	20	173.4	9.3	24	204.3	11.7	25	191	19.4	15	210.1	16	19	177.7	9.3	17	170.3
GI_10938006-I	86.2	5	30	84.5	6.4	21	82.8	4	29	79.4	4.4	29	79.3	5.5	30	80.6	4	27	80.5	3.2	25	94.5	5.4	30	71.8	3.7	29	76.4	4.8	24	90.4	5	30	91.4	6.3	29	75.2	4.3	26	86	5.2	28	92.2	5.7	26	85.1	5.9	30	76.9
GI_10938009-A	218.6	12.7	25	233.7	7.3	13	235.5	11.1	26	236.2	11.2	29	207.8	9.9	26	227.7	18.2	19	222.2	7.9	26	237.6	11.1	26	230.1	11.2	23	204.1	15.3	16	235.3	10.2	27	212	12.3	18	239.1	15.7	18	243.6	13.2	23	226.8	6.4	20	238	11.1	28	222.2
GI_10938011-S	145.3	6.6	24	114.5	6.5	28	135.6	7.5	22	129.5	9	22	114.8	4.9	25	115.8	7.3	23	128.4	6.6	23	123.1	9.6	19	125.5	6	26	129.1	6.7	24	141.8	11.3	24	126.7	5.7	27	135	6.4	23	106	5.7	14	138.1	6.7	26	130.2	5.2	30	146.1
GI_10938012-S	227.5	12	29	235.5	8	31	228.4	7	27	241.6	10.2	30	234.7	13.8	30	233.1	7.4	29	263.1	11.7	30	226.8	12	29	218.6	6.9	29	222.6	16.2	31	231	9.5	30	234.6	10.6	29	249.6	8.5	28	253.4	9.8	31	268	13.1	27	230.6	9.5	30	235.2
GI_10938013-S	6098.7	198.4	30	6420.1	217.2	27	6692.8	216.9	23	6651.5	187.4	30	6199.2	230.5	30	6142.3	124.3	27	6755.8	148.1	29	6670.2	155	30	6539.5	176.6	30	6717.2	126.1	24	6376.5	264.2	21	6595.5	131.6	26	6521.7	107.1	29	5912.9	237.7	23	6587.5	118.9	29	6540.6	133.4	29	6585.8
GI_10938017-S	1832.2	60.3	27	1989.1	80.6	28	2145.4	67.7	24	1949.8	57.2	29	1769.5	62.4	30	1852.9	60.9	20	1969.5	55.8	25	2096.2	64.1	30	1801.6	45.1	27	1815.4	71.8	28	1948.3	74.2	23	1901.8	68.6	25	1821.2	76.9	26	1746.4	48.6	20	2051	79.7	29	2094.9	63.7	29	1737.4
GI_10938018-S	78.8	6.8	13	94	5.9	28	98.8	6.1	25	94.7	4.8	28	89.7	6.2	29	102.7	6.4	27	100.6	5	24	94.9	5.6	30	91.9	5.2	29	87.8	4.3	26	95.1	4.3	21	103.4	6.4	28	89.7	7.1	28	85.6	9.1	12	88.5	5.7	19	97.6	6	27	93.5
GI_10938019-S	75.1	3.7	30	83.1	5.9	21	96.2	4.7	26	84.8	4.9	27	79.8	4.9	29	84.4	4.6	27	86.9	4.9	26	84.4	4.6	29	86.6	5.4	28	80.4	5	27	96.8	4.7	28	87.2	6.2	29	82.5	4.3	27	81.5	4.7	26	97.5	4.7	29	102.3	5.8	30	92.7
GI_10938020-S	152.9	7.2	30	168.3	8.7	24	187.1	10.1	30	172.1	7.7	30	191.7	13.3	28	179.1	7.8	26	184.7	9.1	30	173	7.4	29	154.9	5.8	30	175	6.9	31	182.5	8.2	30	168	7.1	29	167.6	5.2	30	181.2	6.7	25	189	9.5	28	167.4	5.6	28	182
GI_10938021-S	2383	72	28	2790	88.4	27	2863.1	69	30	2705.6	60.9	30	2638.6	67.7	30	2770.9	86.4	31	2839.3	83.2	30	2707.1	87.1	30	2509.4	61.8	27	2648.7	64.5	29	2866.4	68.9	22	2614.1	63.9	29	2719.9	73.3	30	2769.9	86.3	30	2839.4	99.5	25	2446.3	74.6	27	2561.1
GI_10938022-S	139.2	9.1	28	122.8	6.3	25	126.5	6.8	21	134.6	8.1	28	118	8.7	21	133	8.4	21	125	6.5	24	132.3	6.6	29	134.4	8	30	117.3	6.9	31	134.5	8.1	26	127.4	7.6	30	133.4	7.9	29	136.9	7.7	22	136.5	6	17	122.5	6	30	124.5
GI_10947028-S	102.2	5.8	26	94.6	6.8	26	115.5	8.7	23	111.3	6.8	28	107.1	7.2	30	105.6	8.1	23	113.9	4.6	29	120.7	5.8	30	104.2	6.6	30	102.8	5.3	31	115.5	5.5	28	102.5	4.5	28	102.8	6.3	27	103.2	6.8	24	107.5	6.2	26	99.1	7.2	25	96.6
GI_10947029-S	74.9	5.8	30	80.4	5.8	30	80.6	4.7	29	84.3	4.4	30	81.6	4.7	28	70	4.1	16	76.4	3.2	29	77.9	4.3	28	72.7	3.8	28	78.7	4	30	80.6	5.2	25	80.3	3.9	27	79.7	3.9	29	76.1	4	30	96.5	6.1	24	74.8	5.3	27	81.5
GI_10947030-S	4467.4	131.9	30	4511.4	181	23	4918.9	187.2	17	4699.6	106.3	25	4242.1	133.6	28	4545.9	162.3	26	4873.8	135.5	21	4746.4	131.4	22	4877.3	192.2	18	5028.1	106.5	25	4893.7	176.9	18	4518.2	110	27	4687	166.1	25	4546.3	111.5	30	4687.8	143.1	20	4726.6	167	21	4470
GI_10947032-S	795.8	29.6	21	846.8	30.4	23	931.1	41.1	30	894	19.3	27	879.4	35.5	25	866.5	29.4	25	889.5	34.3	20	903.2	24.1	29	836	26.9	27	853	24.6	22	912.8	38.3	18	825.9	37.3	16	840.8	21.8	26	930.7	56.5	18	954.3	54	16	954.7	30	25	870.1
GI_10947033-S	631.7	23.4	29	737.2	33.8	23	743.2	27.3	30	667	17.6	29	665.2	25.4	21	691	22.1	30	721.2	24	26	686.1	17.2	30	657.5	35.8	19	703.4	20.8	28	670.2	23.9	20	646.3	25.1	28	663.2	20.1	25	622.3	55.3	26	721.4	25.8	15	694.2	27.2	21	663.4
GI_10947034-S	165.2	7.6	30	193.3	9.4	31	180.5	7.6	29	170.2	7	29	182	8	29	180.7	10.5	30	188.9	8.2	26	156.9	5.5	29	192.9	9.4	29	156.6	6.7	30	177.1	9	29	160.9	6.7	30	174	7.7	29	179.5	7.8	25	198.4	7.1	28	189.2	9.3	29	191.2
GI_10947049-A	124.9	7.7	30	112.3	5.4	31	125.6	8	30	122.4	7.1	28	112.4	6.4	29	134.4	6.3	31	122.3	8.5	26	125.5	7.4	30	132.5	8.4	29	114.7	5.8	29	124.5	6.8	29	137.6	9.4	30	124.6	7.2	29	127.4	8.9	27	133.5	7.4	26	115.2	7.2	28	125.9
GI_10947051-I	81.2	7.7	28	87.7	6.2	26	107	6.8	25	82.3	5.4	24	77.1	4.1	30	95.1	5.1	29	105.2	6.3	23	94.2	6.8	30	88.8	6.7	28	85.2	4.6	31	94.2	7.4	23	94.3	5.4	30	83.9	6.6	27	74.9	3.5	19	88.7	3.7	30	95.2	5.6	26	97.1
GI_10947053-A	114	7.7	30	102.5	6.6	28	110.2	6.7	21	106.4	4.8	30	107.8	8.6	18	114.2	8.2	31	112.2	6.9	30	95.9	5	29	114	6.9	28	108	6.6	29	96.6	3.5	27	93.6	4.8	29	133.3	9.5	30	92.1	4.8	23	113.7	7.1	16	113.8	5.8	28	108.1
GI_10947058-S	744.8	24.1	30	822.2	21.9	22	788	29.8	18	817.2	21.6	30	756.3	34.5	22	811.7	34.8	21	781	21.2	26	817.7	26.8	29	772.4	26.8	30	757.9	23.7	17	806.8	38	21	743.2	26	23	782.6	30.1	26	781.9	16.4	13	869.6	31.6	24	772.2	24.1	28	798.3
GI_10947059-I	60.5	6.9	15	70.2	3.2	22	96.4	8.5	20	75.3	4.9	25	77.8	5.8	27	80.1	5.3	27	84.9	7.1	25	73.2	5.6	19	85.2	6.3	27	73.7	4.3	18	86.3	6.8	17	80.3	5	26	86.1	6.3	20	78.1	7.3	16	91.3	5.5	19	72.8	5.9	19	83.3
GI_10947062-S	80.3	5.5	19	75.2	4.2	18	98.4	8.6	16	86.2	4.6	26	92.1	7.1	22	76.1	6.5	17	86.5	6.1	20	86.1	5.9	25	91.2	6.8	26	89.3	5.5	28	95.4	7.3	19	88.7	6.6	20	90.4	5.4	25	91.5	5.7	24	82.4	5	20	88.3	5.7	25	71.6
GI_10947110-S	145.4	7.2	28	153.4	5.7	31	173.2	8	30	159.9	5.3	30	147.5	7.5	26	156.2	6.4	31	164.4	7.7	30	156	7.8	29	142	5.3	28	153.1	7.7	29	153.9	7.1	30	150.8	5.2	28	151.4	7.8	30	148.2	7.8	24	174.8	8.7	29	155.3	7.4	30	143.6
GI_10947117-I	126.8	7.1	25	123.9	6.5	30	139.2	6.8	28	137.6	7.7	30	140.2	8.4	27	114.8	7.6	24	131.9	8	28	130.7	6	29	142.5	8	28	128.1	6.8	30	152.9	9.3	27	139.1	7.9	29	142.9	7.6	29	121	10.2	14	145.6	8.7	30	136.5	6.2	30	150.4
GI_10947119-A	88.3	5.6	29	90.3	5.4	25	102.2	4.8	30	106.1	6	30	107	6.4	30	106.6	5.8	31	100.5	4.7	30	103.8	4.3	28	96.1	6.5	28	97.2	4.5	31	111	6.2	29	92.7	2.7	22	99.4	5.9	29	90	4.9	29	101	6.3	28	89.8	4.9	28	90.6
GI_10947119-I	88.4	5.7	26	86.1	5.8	22	95.8	5.1	20	88.7	4.8	29	91.7	7.2	15	86.7	5.7	15	87.4	5	20	99.2	6	25	102.1	7.6	18	100.1	12.4	14	97.2	6.3	26	96.4	4.9	30	100.2	7	20	79.1	8	18	87.8	8.5	18	100	9.3	14	100.2
GI_10947121-I	76.6	5.1	23	91.1	3.8	31	90.4	4.6	26	102.6	6.1	30	86.4	6.4	30	92.3	7.2	19	89	4.8	15	84.5	5.6	28	93.6	6.2	30	80.8	5.7	15	99.3	5	30	92.1	6	21	97.5	5.8	29	85.7	5.3	30	97	6.9	24	87.6	6.9	29	97
GI_10947123-A	81.7	5.3	28	86.7	6.9	20	84.6	4.7	16	71.1	6.3	20	67.7	4.6	26	97.8	7	30	79.1	4.6	24	80.2	6.2	30	86.7	5.1	22	84.3	5.1	28	79.6	4	26	83.4	3.1	27	71	3.9	28	88.8	4.4	23	94.2	6	18	88.8	6.2	30	91.9
GI_10947125-S	414.6	17.2	30	455.9	18	30	482.7	19	28	455.4	12	29	416.8	14	30	435.7	17.8	31	462.8	17.6	29	429.8	16.3	30	406.9	17	27	435.5	14	30	411.6	14.3	30	417.5	11.5	29	445.9	19.4	30	436.3	13.8	22	498.4	19.2	28	469.6	19.5	28	438.1
GI_10947128-A	94.1	5.9	29	110.3	8.8	29	103	4	29	94.8	6.8	28	91.5	6	22	94.7	6.2	30	86.6	3.4	28	77.4	3	26	104.2	6.6	29	97.4	3.8	19	106.5	7.4	25	91.5	5	29	98.1	5.8	29	93.4	3.9	30	90.9	6.3	19	103	6.2	22	101.8
GI_10947130-I	96.5	6.6	26	97.2	5.9	21	104.2	6.9	27	92.7	5.4	29	80.7	4.3	27	93.7	5	28	107	8.5	21	99	6	30	95.1	5.8	30	87.6	5.7	30	103.5	6.6	29	92.6	7.7	22	126	12.7	29	89.8	4.9	31	103.4	6.3	25	84.6	4.8	29	88.9
GI_10947134-S	1278.1	38.5	25	1507.1	60.5	27	1348	41.9	30	1469.6	34.9	30	1339.4	34.8	28	1350	44.4	30	1393.9	37.3	27	1392.1	43.8	29	1423.6	45.4	29	1353.9	44.5	19	1403.9	59.6	22	1349.3	46.2	30	1444.6	59.2	30	1418.9	57.8	21	1458.9	50.9	21	1354.4	53.1	30	1340.7
GI_10947138-S	102.4	7.1	30	104.5	5.6	20	105.4	5.9	27	119.5	4.4	25	106.5	6.5	28	105.3	6.4	29	118.2	9.1	19	109.7	6.1	29	100.6	4.5	13	120.1	9.5	22	104.3	3.3	26	117.5	6.1	29	114.9	7	30	111.6	5.7	30	123	5.2	19	98.9	4.7	27	106.1
GI_10954342-S	91.3	5.4	28	85.9	4.7	21	105.4	7.4	17	102.4	6.7	21	91.3	5.6	28	95.8	6.3	16	96	7.2	19	105	3.9	27	97.1	6.9	30	98.6	5.3	17	106.6	5.6	20	112.9	8.6	28	104.1	6.6	24	113.7	8.2	16	117.3	7.1	18	113.1	5.5	25	101.8
GI_11024640-S	2933.5	85.8	28	3140.2	102.1	29	3429.3	95.7	30	3120.4	98.8	30	3046.2	113.8	27	2856.9	90	23	2917	136.3	21	3145.1	82.8	30	2844.1	116.4	30	2689.1	106.5	21	2509.9	118.7	19	3057.8	82.9	26	3143.1	77.3	29	3031.7	104.8	25	3493.9	122	21	3133.4	95.9	25	3167
GI_11024646-S	121.8	4.4	29	109.3	5.2	30	130.5	5.6	29	119.6	7.9	30	95.7	5	23	117.2	5.5	31	123.8	5.4	30	124.8	6.2	28	118.1	6.8	28	122.7	8.2	29	128.6	6	29	130	7.9	30	109.1	4	27	134.3	7.7	28	137.7	7.6	28	134.4	7.6	30	109.5
GI_11024685-S	771.1	27.4	25	892.7	48.8	16	919	18.5	19	878.1	31.6	27	819.8	30.1	22	843.7	36.6	18	945.4	44.1	21	909.9	21.2	30	917.6	28	30	894.6	32.4	24	874.2	34.8	20	913.7	31.4	30	900.1	22	25	856.6	27.7	23	991.2	52.8	19	845.1	33.2	14	867.4
GI_11024693-S	179.3	7.6	29	182.4	7.6	31	206.9	9.7	27	195.1	7.4	30	203.4	8.2	30	207.9	7.2	30	201	11.8	25	197	8.3	28	184.3	6.2	30	197.1	7.2	26	197.7	11.6	28	192.6	9	30	210.7	9.5	28	179.1	10.9	19	198.1	13.2	19	194.5	10.8	30	184.5
GI_11024697-S	1463.3	64.1	30	1448.1	50.9	12	1715	60.8	30	1697.9	58.3	23	1547	66.6	28	1571.9	46.4	25	1645.5	44.8	30	1550.8	36.5	30	1481.3	49.6	20	1590.4	45.6	31	1606.6	61	30	1539	52	30	1514.6	49.2	21	1748.2	67.3	28	1767.7	52.5	30	1585.1	33.2	20	1465.9
GI_11024703-S	366.1	15.6	30	381	20.4	19	394.2	15.3	30	350.3	6.1	21	382.6	15.7	30	376.1	15.6	31	377.3	15.6	30	364.6	14	29	377.3	14.6	29	366	13.5	31	363.4	13.2	30	374.6	13.4	30	397.6	13.5	30	433.3	17	31	397	12.6	30	399.5	14.7	30	373
GI_11024711-S	88.2	3.3	16	76.4	5.6	18	113.6	9.9	19	90.8	7.2	24	78.3	5	26	98	6.1	22	87.7	6.3	18	97	4.1	30	91.2	7.2	24	86.7	8.4	18	98	5.4	22	96.8	5.5	28	111.1	10.1	17	86	5.3	27	98.6	5.1	24	94	5.6	25	79.2
GI_11024715-S	75.5	6.3	30	76.3	3.5	30	87.9	4.9	29	91.8	5.7	25	92.1	6.2	27	99	9.1	26	92.5	6.4	18	82.4	5	30	83.9	5.2	25	91.5	6.5	24	91.3	5.8	26	102.1	6.4	30	92.1	7	29	78.1	4.2	23	104.1	5.7	29	95.6	6.5	26	82
GI_11034818-S	118.9	7.4	30	133.1	7.3	30	133.3	7.2	27	148.4	7.5	29	132.9	5.5	28	126.7	5.1	30	152.5	7.4	30	144.2	8.5	29	150	8.5	29	129.5	5.1	27	135.4	7.9	21	136.8	5.6	28	134	6.9	29	137.7	7.1	30	146.9	6.9	25	137	6.9	29	125.7
GI_11034822-S	294.3	11.9	29	291.4	12	29	317.6	10.2	11	309	10.5	27	293.9	8.7	29	307.8	12.8	23	303.3	12.5	29	307.4	13.4	29	306.9	13.8	24	300	7.6	30	284.1	10.8	29	291.9	10.2	29	316	13.4	29	312.3	10.2	27	323.2	12	30	314.5	13	29	310.3
GI_11034828-A	104.1	4.9	22	97.4	6.4	24	105.7	7.9	18	102.8	7.1	25	83.2	5.2	30	96.6	6.7	22	91.7	6.4	23	94.6	5.3	29	87.7	4.7	30	94.9	8	22	88.3	7.2	21	87.8	4.8	28	104.1	6.6	28	83.1	5.7	18	111.2	9.5	22	94.5	5.1	27	87.2
GI_11034834-I	191	9.5	22	204.3	7.9	20	225.3	12.8	21	215.3	7	28	211.1	10.5	30	250	7.1	10	203.7	10.2	23	195.5	9.4	29	196.5	9.7	18	223.7	13	18	221.7	13.5	21	206.9	11.3	21	234.3	10.9	28	199	9.7	15	223	11.6	18	220.9	9.7	28	218.6
GI_11034854-S	411.9	17.9	28	442.7	11.7	24	463.1	14.7	28	441.9	8.6	26	437.8	14	28	475.5	17.2	31	482.5	17.8	26	442.8	11.2	29	466.3	18.3	30	462.1	23.2	24	439.1	15.6	23	448.6	13.3	27	458.9	13.9	30	418.2	24	14	485.3	17.1	30	449.7	17.3	24	424.6
GI_11036631-S	73.6	3.9	27	82.6	5.6	19	90.8	4.4	30	89.7	5.4	28	86.1	5.4	28	83.9	4	31	101.2	6.3	26	87.5	5.5	28	92.6	5.7	29	80.3	5	29	86.6	3.5	25	94	6.5	26	90.9	4.5	30	84.8	6.5	25	72.5	3.2	22	106.2	5.9	30	89.7
GI_11036637-S	84.5	5.8	28	82.8	5.4	29	83.6	5.2	30	80.2	5.7	29	78	5.3	30	82.6	4.6	29	75.4	4.3	25	77.6	4.7	29	79.9	4.1	30	73	4.3	28	95.5	4.5	29	85.2	5.5	29	89.7	4.6	28	79.9	5.7	27	99.6	5.4	28	75.4	4.5	29	73
GI_11036639-S	406.2	14.5	22	449.6	19.4	15	492	19	20	463.5	14.3	25	456.7	19.2	25	443.6	18.1	31	475.9	16.2	30	486.1	15.9	30	423.1	13.7	23	459.6	18.1	31	462.3	13.3	26	451.5	15.2	28	492.7	16.5	29	471.6	20.4	17	478.9	15.8	20	461.9	16.5	29	450.6
GI_11036645-S	793.3	26.7	28	854.1	35.5	16	911.2	23	28	847.6	23.7	29	909.4	33.4	29	880.4	36.6	22	935.9	30.8	30	920.8	32.1	30	865.6	25.1	23	919.5	29.6	28	847.1	31.3	26	842.1	25.8	29	953.4	32.2	30	875	31.4	27	961.8	24.9	23	909.2	22.9	30	865.3
GI_11036647-S	73	4.6	28	80.8	6	11	91.1	6.7	18	84.5	5.9	20	77.2	5.5	25	99.6	12.7	14	87	5.3	18	85.9	4.6	23	92.7	7.1	22	81.5	2.4	12	70.2	4.9	11	96.3	7.2	19	95.1	6.2	17	77.2	7.9	14	104.7	8.2	14	81.1	5.1	19	90.6
GI_11036649-S	75.4	3.8	17	75.3	6.2	17	93.5	6	22	87.2	4	27	80.9	7.1	20	81.8	5.8	23	97.2	7	25	89.2	5.3	30	90.4	9.2	17	77.5	4.2	28	89.7	6.6	24	98	7.3	26	85.8	5.6	30	82.3	5.5	17	96.2	6.5	21	91.1	7.8	18	89.7
GI_11036657-S	68.7	4.4	29	81.7	4.7	28	97.3	6.3	25	70.2	3.6	29	81.1	4.1	30	90.1	7.2	30	78.2	3.9	29	92.4	6.4	29	79.9	5	30	86.3	4.4	26	74.2	3.9	28	82.2	5.9	29	84	5.1	30	82	4.3	22	102	5.6	30	84.5	5.6	21	74.8
GI_11036659-S	88.7	5.8	30	104.6	8.2	30	100.9	5.4	30	86.9	5.5	30	85.6	5.3	29	91.3	5.5	25	98.5	4.5	29	95.4	5.2	27	91.3	5.8	30	98.4	7.3	26	108.8	5.9	30	83.9	4.2	29	103.1	5.3	29	86.6	3.6	29	112.3	6.2	27	100.4	4.8	28	89.5
GI_11037054-S	650.4	24.1	28	666.3	20.1	25	737.5	26.1	23	655.3	21.5	19	649	24.4	22	655.4	32.5	24	741.8	41.5	20	655.2	25.8	20	673.7	27.7	21	646.6	27.1	15	689.4	24.9	20	685.1	28.1	27	704.1	19.8	24	776.9	29.8	24	796.7	28.8	20	707.7	18.5	29	687.9
GI_11037056-S	1162.6	45.9	29	1270.4	45.9	31	1399.1	37.4	30	1336.7	35.9	30	1173.2	38.7	30	1266.3	47.3	31	1326.5	44.5	25	1276.4	25.3	29	1200.4	39.5	27	1326.9	44	29	1336.9	41.9	27	1234.6	40	30	1316.1	43.4	30	1405.3	41.6	19	1378.2	51.9	25	1275.1	35.7	29	1298.6
GI_11037060-A	599.2	22.4	30	689.9	27	25	649.2	24.4	27	654.4	20.1	25	614.1	25.3	30	643.2	22.3	27	654.3	31.8	25	657.9	21.9	30	627.7	21.2	27	644.5	22.4	28	587.1	20.3	28	658.4	26.4	19	594.1	24.8	22	603.9	22.2	26	712.6	30.6	16	648.4	21.1	26	584.7
GI_11037060-I	80.9	4.1	29	94.3	5.4	26	84.9	5.2	29	71.1	3.4	27	81.1	4.9	30	89.3	5.4	29	91.5	5.5	29	67.6	5	19	87.2	4.5	27	91.3	6.9	29	83.2	3.6	20	83.2	4.7	29	88.2	6.2	29	81.7	5.1	22	84.1	5.4	27	82	4.2	27	75.5
GI_11037062-S	244.6	9.9	30	244.9	5.6	29	261.7	11.9	19	246.1	8.9	30	244.3	11.4	29	272.5	13	20	247.1	11.3	29	250	9.3	30	226.3	9.1	28	247.1	9.2	31	239.1	10.8	25	227.8	6.5	28	242.4	11.4	30	257.7	9.8	25	247.6	6.8	27	232.3	5.3	29	263.7
GI_11037064-S	154.5	7	30	149.9	7.9	31	167.2	6.8	28	171	7.9	30	168.3	8.7	30	168	7.3	31	169	6.3	29	166.1	6.6	29	167.3	8.8	27	165.9	6.7	29	171.1	7.6	28	157.7	6.8	25	167.5	7.2	28	158.5	7.3	29	177.8	7.7	29	162.7	6.6	28	161.2
GI_11038618-S	9747.6	347.6	19	10939.6	281.1	27	10571.8	385.7	24	10493.8	288.9	23	10705.6	251.6	24	10420.2	481.5	19	10673.2	279	25	10418.5	273.1	30	9550.8	263	22	10231.5	260.2	20	10487.6	309.8	23	9878.4	207.1	25	10103.4	292.3	27	10194.9	366.2	25	11136.8	322.4	25	10330.1	302.8	25	10367.8
GI_11038619-A	85.3	8.9	12	92.8	6.2	23	99.8	5.4	22	96.3	5.5	24	90.9	6.3	17	95	6.6	13	93.7	5.2	20	76.2	5.5	23	95.4	5.9	30	84.1	4	23	86.9	6.6	16	75.9	4.4	21	99.8	10.4	14	84.7	6.2	18	86.7	7.4	18	74.1	2.5	18	89.6
GI_11038623-S	644.5	23.8	12	749.7	46.2	12	800	84.3	9	743.4	30.1	16	720	26.7	23	700.8	27.1	17	796.5	31.8	12	783.6	35.4	18	734.7	17.4	16	725.3	42	10	739	29.5	14	671.7	32.7	16	689.3	22.5	20	763.5	30.3	13	725.6	32.2	16	857.2	38.3	10	717.8
GI_11038625-S	193.1	8.5	29	193.8	7.7	31	212.6	10.1	29	206.4	8.1	27	211.2	10.7	28	198.9	8.3	31	206.4	7.1	27	192.6	6.9	30	204.3	11.3	30	203.9	8.8	23	199	7.7	30	209.1	7.3	29	194	9.1	29	209.3	8	26	194.7	7.2	29	193.8	7.8	30	204.2
GI_11038626-I	82.4	3.9	27	83.5	3.2	30	92.9	6.7	27	90.3	6.7	27	92.8	5.9	27	82.9	4	29	92.2	5.3	26	77.2	4.2	27	90.2	6	21	82.4	4.2	28	94.6	5.9	24	99.8	6.6	30	78.7	3.4	27	93.6	6.7	29	113.5	8	29	88.1	6.5	30	78.5
GI_11038629-I	95.1	4.6	28	97.4	9	22	108	8.3	29	108.6	6.7	26	94.7	5.5	30	92.4	4.6	30	114.7	8.7	28	91.8	5.9	30	115.4	9.8	30	90.2	6.7	23	83.9	5.1	17	96	6.2	28	95.5	4.6	27	92	7.8	22	95.8	5.7	25	105.1	5.2	29	99.9
GI_11038631-S	159.8	7.4	19	194.3	11.2	31	218.3	8.7	28	187.2	7.7	30	178.7	7.2	20	207.8	6.9	18	212.6	10.3	22	192.1	8.3	27	184	8.7	22	219.9	11	20	237.7	10.1	20	212.4	6.6	24	221.9	9.4	30	221.8	11.2	20	240.7	11.1	24	224.4	12.4	17	226.2
GI_11038636-I	63.8	4.4	29	85.2	4.7	30	88.4	4.6	26	85.3	5.4	30	76.6	5.8	24	74.4	3.8	26	88	3.9	25	84.9	4.8	30	89.5	6.5	29	95.1	7.9	19	76.4	4.1	30	81.8	5.8	30	88	5.1	30	78.2	5.6	23	95	6	24	72	3.3	27	92.1
GI_11038638-I	106.7	7.7	27	110.6	6.1	22	128.6	7.8	27	103	5.5	29	117.9	7.2	28	125.8	10.4	20	110.6	4	22	119.1	4.5	30	109.4	6.6	29	116.8	6.3	29	130.8	6.8	30	118.8	5.2	28	118.7	7.9	29	110.8	7	31	127.3	6.5	28	114.5	6.5	27	117.1
GI_11038640-A	142.5	7	28	166.9	8.6	26	159.1	7.9	23	150.3	7.1	30	150.1	9.4	30	151.9	6.5	27	170.2	9.4	30	155.1	5.8	28	154.4	8	30	145.1	6.6	18	158.1	7	25	151.6	7.1	29	156.2	10.9	27	170.6	14.5	19	165.9	8.9	20	158.1	7.1	26	154.5
GI_11038640-I	149.6	8.8	26	148.1	9	19	150.3	8.7	26	157.8	9.3	30	149.9	7.9	29	144.4	9	26	159.4	7.5	30	159.3	7.5	21	139	7.2	30	153.7	7.4	29	149.2	7.8	24	158	4.4	29	153.9	6.8	30	122.4	7.8	25	147.3	6.3	18	147.5	6.2	29	167.3
GI_11038642-A	3684.6	116.8	29	3769.4	103.7	24	3987.9	128.7	28	3883.6	114	29	3692.4	135.9	30	3895.1	111.5	31	3772.6	110.1	30	3944.3	107.6	30	3771.1	101.1	29	3759.5	118.4	25	4127.7	115.6	20	3598.2	77.3	28	3931.4	132.1	30	3794.9	123	27	4143.8	145.9	25	4117.1	160.2	25	3665
GI_11038644-I	1826.9	59.1	23	1856	49.8	31	1993	54.1	24	1817.2	35.1	30	1732	39.1	30	1920.2	53.4	30	1916.5	69.2	30	1876.9	64.3	30	1886	53	30	1911.6	69.7	23	1970.5	45.7	30	1805.5	54.8	30	1862.6	62.9	27	2005.2	65.8	31	2010.4	64.9	25	1839.5	80.5	20	1864.6
GI_11038645-S	766.3	30.8	30	780.5	30.6	23	841.3	21.4	30	790.5	22.5	30	810.3	31.3	30	754.5	28.3	30	771.9	20.7	22	807.3	23.4	30	727.6	23.4	28	730.2	19.2	31	758.7	22.9	30	754.4	28.4	29	798.4	25.9	30	805.4	28.2	23	842.3	23.5	29	778.1	24.1	29	806.7
GI_11038647-S	440.3	16.6	30	503.2	21.5	28	511.4	18.3	29	478.7	12.7	29	485.6	24.7	30	529.4	21.3	31	509.1	20.5	30	516.3	19	30	468.8	18.6	29	472.2	17.6	22	506.1	25.3	24	473.8	14.7	29	509.3	16.4	29	493.3	18.2	31	534.3	26.4	29	522.1	19.6	27	489
GI_11038650-S	469.2	17.9	21	522.7	19.7	26	546.9	20.5	17	517.1	22.1	24	486.3	23.3	23	530.9	20.1	27	569.8	24.5	17	515.2	22.6	20	536.2	36.2	17	501.9	14.2	23	546.1	20.2	19	470.3	16.7	15	553.3	24.6	20	566.6	30.9	16	572.4	26.5	17	467.5	16.3	16	515.9
GI_11038651-S	2125.9	114.8	14	2361.7	76.2	13	2608.8	131.4	17	2333.7	17.4	11	2320.2	103.3	19	2498.7	116.6	21	2466.2	77.5	18	2444.4	129.3	9	2277.2	86.7	13	2360.5	92.7	14	2529	82.7	17	2238.1	87.9	17	2503.9	91	13	2429.2	101.2	11	2446.5	132	16	2414.1	64.8	14	2288.1
GI_11038652-S	100.7	7.5	29	99.6	7.7	23	86.3	5.7	28	86.4	4.5	24	87.7	4.3	24	96.6	7.6	30	82.3	5.3	27	92.8	6.1	30	85.3	3.5	28	81.2	5.1	28	97	4.8	30	99.2	6	27	92	5.2	28	83.1	4.3	28	92.5	7.7	17	94	6.9	24	93.9
GI_11038653-S	961.4	34.3	29	1055.7	40	26	1108	44.9	16	999.7	27.2	29	948.7	36	26	1029.7	33.1	28	1063	40.2	28	1073.5	36.3	24	1042.7	34.8	28	1033	42	28	1095.8	43.9	23	984.8	28.7	29	976	31.8	28	1004.5	43	22	1089.9	53	22	992.2	25.4	20	1061.5
GI_11038657-S	125	8.3	26	133.4	7.6	22	131.7	6.9	24	122.4	7.3	23	138.3	8.3	29	125.8	6	29	133.2	6.4	29	141	10	20	138.3	8.1	20	132.8	7.8	22	133.6	8.4	20	131.9	8.2	30	122	6.5	23	141.4	9.4	15	162.3	10	23	148.9	7.8	23	140.9
GI_11038658-A	128.9	8.6	19	113.8	7.1	19	105.3	5.9	17	92.6	3.9	25	103.9	6.3	24	112.1	6	16	97.6	8.3	12	103.6	6.6	21	115.6	9.1	23	94.1	7.5	19	120.4	7.6	17	114.2	6.2	25	93.8	5.6	16	76.3	5.7	7	127.8	8.3	13	95	7.7	16	136.6
GI_11038661-S	67.2	3.5	28	68.7	3.2	29	96.1	5.7	29	85	5.4	29	79.6	5.6	30	96.6	5.3	31	85.6	3.8	29	88.8	4.6	29	93.9	6.6	30	71.1	4.4	27	91.8	5.2	30	86.8	4.4	29	92.5	6.9	25	82	7.4	18	102.7	8.3	25	76	4.4	28	74.3
GI_11038670-S	4336.2	121.3	28	4912.7	132.1	30	4954.2	134.9	21	4676.9	142.7	29	4695.3	162	23	4688.9	145.5	22	5061.8	155.3	25	4666.9	115.9	30	4722	117.4	30	4836.5	208.4	21	4850.2	183.2	17	4916.2	105.3	30	4854.9	156.6	30	4780	149.9	17	5191	169.6	23	4786	108.8	30	4599.4
GI_11038671-A	100.9	5.1	14	94.5	6.5	24	102	6	20	94.8	3.8	19	109	6.5	30	113.2	6.6	18	96.6	6.8	15	114.9	5.8	22	87.6	7.1	14	110	8	21	99.7	4	26	112.8	7	23	118	7.1	19	93.8	4.9	16	123.3	7.5	24	95.9	4.5	25	103.4
GI_11038673-I	93.5	7.7	15	88	4.1	16	106.4	9.3	16	96.9	4.9	24	103.6	7.8	18	85.3	8.2	11	104.8	7.2	25	92.2	6.3	26	97.1	8.4	20	97.5	9.9	13	95.6	7.8	13	89.6	4.5	20	90	5.3	22	94.7	8.1	16	93.1	8.6	12	94.1	8.2	20	91
GI_11038675-A	92.4	5.5	28	91.8	3.4	27	112	5.3	30	115.7	5.7	26	98	5.2	29	100.2	6	30	118.1	5.5	29	116.2	7.2	28	97.3	4.9	28	97.7	5.1	31	101	5.8	27	109	6.7	29	99.7	4.6	26	103.9	5.7	19	117.5	5.7	30	119	4.7	29	99.3
GI_11055981-S	100.2	7.5	29	111.8	4.8	28	120.6	6.4	29	125.1	6.1	28	97.7	5.8	27	106.3	4.7	28	122.7	6.9	30	128.9	7	30	111.7	4.3	30	111.2	6.2	31	117.5	5.9	30	108.5	4.5	29	108	5.7	28	106.6	5.6	31	129.4	7.3	30	123.2	6.9	24	108.5
GI_11055991-S	401	15.6	28	479.1	17.2	30	493.8	18.7	21	472.8	17.3	30	424.2	20	25	444.5	18.4	26	465.5	15.4	24	450.9	12.5	30	467.8	16.1	30	414.1	15.5	31	420.3	14.5	28	446	14	29	413.1	17.8	29	462.7	23.4	18	482.2	19.8	26	452.2	18.1	24	448.4
GI_11055993-S	190	8.7	30	208.5	11.1	31	200.8	7.7	24	191.7	7.3	29	203.2	8.7	30	215.1	12.3	28	209.8	7.3	30	198.8	7.3	28	180.4	7.1	28	191.1	6.4	30	235.3	7.7	20	198.2	7.1	30	222.8	9.7	30	200.4	8	28	213.4	11.2	30	208.2	7.5	29	201.7
GI_11055995-S	72	6.8	16	85.4	5.4	26	70.8	4.4	18	75.9	5.3	29	75.5	4.9	25	92.8	5.1	23	87.1	5.6	27	75.5	5.2	22	77.2	4.7	25	87.7	5.7	21	86.7	4.7	26	69.4	4.5	28	83.1	5.2	30	71	3.6	24	78.8	4.1	29	89.6	5.6	24	90.8
GI_11056001-S	83	6.5	29	82.8	4.6	28	95.4	4.9	29	89.5	5.1	30	85.9	6.6	30	85.9	4.2	29	86.3	4.5	29	86.7	3.7	30	89.1	4.9	30	83.7	4.6	30	106.2	5.5	29	85.7	4.4	30	91.9	4.4	29	77.2	3.2	18	92.6	5.1	28	95.8	4.4	29	86.2
GI_11056007-S	75.4	3.8	28	87.3	3.6	20	94.7	7.6	28	84.3	3.4	30	83.3	5.9	25	81.2	4.7	29	84.4	3.5	26	90.6	5.1	29	85.9	4.3	30	85.2	5.5	31	97.1	4.6	28	102.4	5.7	29	84.8	5.1	29	86.5	3	30	92.8	6.1	26	86	4.3	29	90.8
GI_11056009-S	1209.3	38.8	28	1430.9	54.9	31	1430.5	66.3	21	1439	53.1	30	1206.2	40.7	27	1315.9	42.4	31	1388	53.7	30	1371.3	42.3	26	1457.1	55.9	30	1309.7	33.6	25	1355.7	50.6	26	1393.2	47.1	30	1433.2	60.3	29	1436.3	51.6	24	1517	73.9	27	1382.5	48.8	30	1566.8
GI_11056011-S	110.6	6.3	28	92	5.8	29	111.8	4.3	26	107.2	5.3	29	107.5	4.8	30	119.2	6.6	30	105.8	5	26	117.9	7.3	29	114.5	8.2	29	112	6.1	21	106.2	4.1	29	113.8	5.9	28	104.1	5.4	28	112.1	5.8	28	121.5	6.3	24	127	7.5	26	120.9
GI_11056017-S	240.1	11.4	27	283.1	15	31	271.2	10.5	30	267.2	12.3	29	242.8	14.5	18	293.5	13.4	27	265.2	12.4	29	252.2	10.3	29	265.4	12.5	30	281.4	15	29	267.3	10.5	27	257.4	10.2	30	281.1	15.3	30	276.4	12.4	25	280	11.6	28	255.7	10.2	28	262.5
GI_11056035-S	386.2	9.3	25	427.1	17.1	31	447.8	15.8	30	443.5	15.8	30	434.2	18.8	30	465	16.5	31	469.3	14.7	30	423.3	16	29	412.3	13.9	30	498.5	15.4	31	487.3	17.7	30	462.5	20.6	30	458.1	16.7	29	412.2	16.4	30	464.1	21.9	27	446.6	16.8	29	422.9
GI_11056051-S	140.6	7.6	30	150.4	6.7	31	166.5	7.7	29	140.7	5.5	30	149.9	5.1	28	160	6.9	31	144.2	7.1	30	149.9	5.5	30	138.5	6.3	28	149.4	7.1	30	138.5	6.7	25	143.1	5.5	29	158.3	8.3	30	156.1	7.1	29	154.8	6.6	25	149.7	7.8	30	160.8
GI_11056053-S	788.3	27	28	819.6	35.5	18	923.4	30.3	20	890.7	25.6	28	894.4	42.4	26	875.6	28.3	30	920.6	32.3	26	849.1	22.9	28	907.2	24.5	22	954.6	43.8	24	906.7	33.7	30	869.3	20.7	30	930.9	33.3	23	881.5	42.7	19	967.1	49.3	26	837	24.8	27	879.1
GI_11056055-I	108.6	8.2	29	119.9	6.5	26	122.7	8.6	22	111.8	6.1	27	103.9	5	30	112.9	7.3	31	119.5	5.4	30	118.6	6.9	27	97.4	5.1	28	121.2	6	24	113.8	2.5	24	127.1	6.4	29	127.1	6.4	29	112.4	6.3	23	120.5	6.1	19	129.8	7	30	111.8
GI_11063982-S	282.1	9.6	30	276.5	9.6	24	284.8	9.4	26	282	9.8	28	278.7	10.2	27	290.6	12.1	29	301.9	10.2	30	273.9	8.7	29	306.1	12.4	30	299.7	14.2	26	290.6	9.7	29	294.2	10.1	26	308.7	10.8	30	293.5	12.7	27	300.3	9.2	28	290.4	11.6	30	301
GI_11067750-S	83.7	6.5	30	78.7	4.9	28	91.6	5.4	30	83.8	6	23	86.9	5.8	29	90.3	5.1	29	87.4	5.9	27	77.7	4.5	27	67.2	5	20	80.5	3.7	30	96.5	7.9	20	84.3	5.2	30	83	5.6	29	76.3	4.5	25	97.1	5.9	21	87.2	3.7	29	87.9
GI_11068002-S	139.9	6.6	24	137.9	9.2	12	150.9	7.6	20	144.8	7	18	135.7	8	18	166.7	9.1	23	153.2	9.6	15	142.2	7.6	21	141.4	9.8	19	164.9	18.3	11	140.1	7.9	16	151	7.8	18	155.2	8.5	25	164.7	9.4	7	161.2	14.3	17	152	6.8	19	157.5
GI_11068140-S	98.5	6.4	28	96.2	5.3	23	94.8	4.6	24	104.9	4.8	29	90.9	6.9	24	106.8	9.2	25	109.3	5.7	26	101.4	6.3	29	95.7	5.6	24	99.5	5.4	29	115	5.5	24	91.7	3.8	28	102.8	7.8	23	89.1	4.6	26	97.2	5.1	23	89.6	4.6	29	100.4
GI_11072092-I	1094.8	53	23	1184.4	43.9	22	1269.5	39.8	23	1183.7	33.5	29	1187.9	28.3	27	1221.3	29	31	1203.1	43.7	24	1229.2	25.1	26	1142	27.9	21	1241.5	56.5	18	1233.6	27.3	28	1193.2	40.2	30	1165.5	37.9	28	1062.7	30.3	21	1186.5	40.1	21	1211.8	33.6	27	1164.8
GI_11072100-S	221.9	12.7	30	217.2	12.1	18	236.2	9.4	23	234.6	11.1	29	225.8	14.5	18	214.5	10.3	26	224.6	10.4	28	234.2	13.1	28	217.1	11.3	22	216.9	7.6	27	232.3	11.1	30	217.3	9.2	27	241.9	10.6	29	239.1	9.6	21	225.2	10	30	231.1	10.2	29	230.1
GI_11079227-S	1078.3	49.3	30	1217.4	50.7	26	1291.6	51.7	30	1116	49.7	30	1122.1	41.1	26	1210.7	41.3	31	1221.1	43.3	30	1174.9	51.5	29	1143.4	29.5	29	1304.7	39.5	27	1188.3	56	25	1105.5	40.2	29	1192.4	50.6	30	1160.5	57.7	28	1242.2	59.7	21	1089.4	41.3	29	1169
GI_11079650-S	77.3	5.7	22	106.3	6.9	10	105.8	5.9	17	108.8	6.7	26	94.2	7.8	14	89.7	8.4	11	97.6	5.1	18	99.2	6.1	18	99.7	9.3	17	96.5	10	12	112.2	10.5	19	104	7.8	17	90.9	10.2	15	107.6	7.5	2	99.5	8.5	14	96.3	3.6	20	97.7
GI_11095446-S	77.6	4.6	28	76.1	5.1	15	84.6	6.6	19	84.6	5.9	29	92.6	6.8	28	83.3	4	29	92	6.6	30	80.4	5.5	25	88.3	7.6	19	88.3	8.3	14	78.6	3.9	24	81.9	4.9	24	90.5	7.3	26	80.2	6.7	20	83.9	6.7	21	88.1	4.8	24	88.8
GI_11096339-S	1058.1	38.5	29	1197.6	37.4	31	1223.8	34.1	30	1137.2	36.3	30	1126.7	44.5	30	1111.8	41.9	20	1211.3	29.8	28	1090.3	25.3	28	1132.5	31.4	30	1107.5	28.2	29	1180.2	43.2	30	1142.4	33.3	30	1178.1	34.3	30	1191.9	39	27	1239.5	37.5	30	1186.3	24.8	22	1128.3
GI_11119413-S	275.9	10.7	29	316	12	22	334.4	13.7	26	299.2	12.2	26	303.2	13.5	30	307.3	12.7	28	323.6	11.5	28	319.8	10.9	27	304.3	10.6	30	319.1	15.8	20	335.1	12.1	21	305.1	17.9	21	314.2	11.4	27	300.9	11.7	27	321.7	12.2	23	334.2	11.3	30	311.2
GI_11119427-S	988.4	34.8	24	1072.4	29.8	31	1110.2	32.5	30	1089.3	24.8	30	1015.4	31.6	28	1119.6	32.9	27	1168.4	26.3	30	1086.8	28.8	30	1042.5	25.7	29	1112.5	29	31	1160.3	41.6	28	1082	33.3	28	1048.8	32.3	30	1088	33.8	31	1161.8	35.5	28	1104	33.2	30	1053.6
GI_11119429-S	95.5	6.1	29	85	3.8	18	112.6	7.2	27	103.5	6.4	29	87.6	4.3	29	80.3	5.1	27	93.6	5.4	23	105.9	7	16	88.6	5.7	27	94.7	5.9	27	98.4	5.2	21	96	5.3	29	89.5	5.6	26	85.8	4.9	22	106.2	5.2	23	101	7.3	27	92.8
GI_11120735-S	90	5	30	95.7	6.4	21	101.7	5.3	28	88	5.5	29	82.8	4.8	19	92.5	9.2	22	98.9	6.2	29	95.2	5.5	30	93.5	5.7	20	97.1	5.2	30	101.7	5.4	29	88.4	4.5	25	101.3	6.2	28	88.4	6.6	12	110.1	6.2	30	109.7	5.4	29	87.4
GI_11120737-S	89.3	5.8	26	98.8	5.8	30	102.3	6.1	27	106	5.4	23	95.8	4.9	28	97.9	5.7	25	97.6	5.2	28	98.4	4.6	30	83.4	4.7	27	102.6	5.8	28	118	8.1	26	99.9	5.1	28	128.9	7.7	27	89	7.4	14	102.9	4.4	25	103	4.3	24	105.4
GI_11125767-S	559.1	19.8	30	607.7	23.1	31	643.9	22.7	30	630.1	19.4	29	614.6	23.8	29	642.8	19.1	28	636.9	20.9	26	647.7	22.5	30	620.7	21.6	30	644.5	26.6	26	658.9	26	26	631	22.8	30	660.3	21.4	30	661.6	28.5	23	672.6	26	22	682.4	27.3	24	627.6
GI_11125769-S	1101.4	42.1	30	1263.2	41.7	24	1253.6	50.3	28	1100.8	34.8	28	1196.4	47.9	23	1189.3	35.7	29	1203.8	47.9	23	1229.6	38	30	1183.9	66.8	17	1298.5	35.8	31	1226.3	53.1	30	1166.6	38.7	28	1172.7	36.2	25	1311.8	66.4	22	1259.9	42.9	26	1162.9	60.7	23	1118
GI_11125771-S	164.5	9.8	28	165.7	9.4	28	192.5	9.5	20	184.4	7.8	28	168	9.4	29	165.4	11.7	24	184.2	11.2	26	177.5	7.4	29	162.7	7.5	29	177.8	10	28	184.8	12.2	21	169.3	6.1	28	179.4	11.4	27	188.5	18.1	19	180.7	6.9	30	196.2	11.7	25	178.1
GI_11125773-S	194.3	9.3	27	210.4	9.8	31	202.6	10.4	29	211.2	10.8	26	184.3	8.8	29	202.4	6.4	27	215.8	9.5	29	202.2	10.8	29	199.7	8.4	26	197	9	17	192.6	7.7	27	184.5	7.5	30	215.7	7.4	30	192.5	5.4	23	200	6.9	16	203.4	9.6	27	190.9
GI_11125774-S	75.3	4.1	29	96.1	6.9	31	104.7	5.9	29	100.4	5.4	28	79.4	4.8	27	101	5.9	30	98	4.2	28	84.5	2.8	28	92.8	5.9	30	87.2	4.7	30	101	6.8	27	94.2	5	29	94.1	5.4	29	88	6.7	26	107.5	5.7	29	98.7	6.5	24	83.3
GI_11128014-S	76.4	5.5	28	86.2	6	28	87.7	4.8	29	84.9	4.9	30	87.3	5.1	23	80.4	5.4	30	86.8	4.2	30	83	3.8	30	84.6	6	28	99.1	5.3	22	82.9	4.2	28	87.8	3.5	28	73.6	4.6	29	68.7	3.4	22	93.4	5.7	28	75.3	5.8	22	94
GI_11128020-S	100.4	6.4	25	111.1	5.9	29	118.1	7.9	19	114.4	6	26	127.1	6	30	127.6	6.6	30	136.9	8.2	30	113.1	5.5	24	107.5	5.6	30	111	5.6	24	131.5	6.9	29	123.2	7	29	120.6	7.8	27	112.7	7	23	130.4	9.2	23	128.8	6.4	29	109.2
GI_11136625-S	83.3	4.5	19	78.3	3.5	25	91.7	7.2	19	92.2	5.2	24	82.4	4.8	29	94.8	5.6	24	95.9	5.8	25	89.9	5	22	96.2	3.8	21	95.4	7.1	22	83.3	7.5	19	93	5.5	27	105	7.8	24	86.9	6.2	15	87.6	6.4	22	105.8	7.5	20	99.2
GI_11138122-S	80.3	5.4	27	89.1	4.5	30	94	4.5	26	76.9	3.9	28	83.5	6.1	29	82.7	6.3	26	103	6.3	23	85.8	4.5	28	86	6.3	20	96.6	7.8	20	88.3	5.5	24	95.9	6.4	29	86.4	6.7	25	80.1	6.1	20	99.1	5.5	13	83.5	5.1	27	92.1
GI_11140810-S	1163.7	40.2	30	1308.3	39.2	30	1269.9	36.9	29	1239	34.1	29	1226.7	34.6	28	1252.4	38.6	31	1274.2	43.4	29	1272.2	29.6	29	1315	45.5	26	1269.3	33.8	27	1368.3	45.4	30	1217.9	34.5	30	1203.8	32.2	30	1361.3	39.1	30	1460.3	60.7	29	1273.8	36.4	30	1293.5
GI_11140814-S	122.1	7.2	24	129.3	8.4	23	130.7	5.2	29	135.2	8	28	141.9	9.6	19	121.3	6.2	12	135.2	6.5	13	119.5	9.6	16	125.7	6.1	18	134.1	13.3	15	132.3	17	8	123.1	6.5	23	140.3	7	17	135.2	13.2	8	173.6	16.1	14	163.7	15.7	14	130.9
GI_11140818-S	437.5	20.2	18	484.4	35.8	12	512.7	16.5	29	465.3	18	24	472	21.9	20	480.4	18.2	14	483.2	15.9	12	447.6	14.9	16	471.6	17.8	30	527.8	22.1	21	468.6	19.8	15	446.4	16.8	17	475.9	14.8	21	528	24.3	14	540.1	18	21	463.4	12.9	14	483.9
GI_11140822-S	79.7	6.8	24	103.8	6	23	115.6	6.5	21	96.7	7.1	24	94.5	7	16	108.5	6	29	98.1	4.7	16	101.8	5.6	30	97.3	7	25	125.9	9.2	29	112.9	8.3	14	107.8	8.1	23	99.5	8.9	20	107	7.3	16	116.5	6.3	30	102.4	5.4	30	107.1
GI_11141860-S	76	4.3	29	76.1	6.8	22	97	4.6	25	95.4	7	29	84.7	3.7	27	84.5	5.4	30	97.7	5.1	30	91.5	5.7	30	95.5	4.4	28	87.5	4.6	28	97.6	6	24	83.6	4.8	29	86.4	5.9	29	82.6	4.4	27	101.4	4.1	29	89.1	5	29	87.4
GI_11141866-S	77.4	3.9	19	89.8	6.2	28	87.6	6.3	27	80	4.7	24	89.1	5.9	28	91.6	6.6	26	88	4.7	28	92.7	5.5	28	79.8	6	22	87.4	4.4	24	90	6.6	25	75.9	4.3	29	80	4	22	74	5.3	17	109.2	8.1	20	83.4	6.1	18	88.7
GI_11141870-S	389.1	14.8	28	364.9	10	17	420.2	13.4	23	436.8	11.1	24	402.2	21.6	28	401.5	15	30	414.2	12.4	29	395.5	12.5	27	374.7	8.3	21	414	14.7	30	409.9	18	29	398.5	11.9	28	402.3	15.7	29	405.7	17.7	22	475.5	16.9	29	384.9	18.2	24	373.6
GI_11141874-S	82	6.4	30	96.8	5	30	96.3	5.4	28	85.2	4.9	28	84.9	5	29	92.8	6.3	30	100.4	6.1	27	80.9	4.1	28	86.2	5	28	82.9	5.1	29	96	5.4	30	94.8	5.2	30	74.1	3.9	29	87.1	6.5	29	102.9	7.3	30	98.3	6	29	92.5
GI_11141876-S	256.4	11.9	28	297.7	13.1	23	294.5	15.9	24	260.5	11.2	28	283.3	11.7	29	273.8	12.3	31	299.5	11.5	22	269.4	8.2	29	258.8	13.3	26	259.4	12.3	20	287.4	12	19	294.3	12	30	299.1	14.1	20	311.3	18.1	19	313.8	22.6	15	241.9	8.7	28	254.9
GI_11141882-S	96.2	7.1	29	95	5.3	24	105.8	6.3	22	107.6	3.3	22	116.7	8.3	20	105.1	5.1	26	106.5	4.4	28	126	7	30	108.7	5.4	26	107.4	6.2	30	135.8	6.2	26	119.6	6.1	30	112.9	7.1	22	99.2	5.4	30	123.1	6.8	24	127.1	5	27	114.6
GI_11141886-S	110.7	7.3	29	114.7	8.1	27	114.4	6.5	25	120.9	5.6	30	106.8	5.8	28	109.8	6	30	120	6.9	30	115.1	6.5	29	128.2	5.9	30	98.9	5.7	28	96.8	5.1	29	122.9	6.4	30	107.2	5.1	30	104.2	6.2	24	118.8	8.9	22	128	5.5	30	97.3
GI_11141890-S	86	6.2	30	100	5.1	30	93.5	5.4	27	81	3.6	30	86.8	5	30	93.1	5.5	31	90	3.8	28	91.4	4.9	29	90.6	5.9	28	82.2	4	29	89.1	4.6	29	106.1	6.8	27	100.1	7	29	86.9	4.7	26	109.3	6.8	30	94.8	4.4	29	99.3
GI_11141892-S	286.3	11	30	312.5	8.3	30	311.5	11.1	30	316.9	12.8	30	318.8	11.7	29	321.2	9	29	329.2	10.1	27	318	12.4	30	312.2	8.6	29	316.9	10.4	30	330.5	14.9	30	301.3	5.8	25	322.5	11.1	29	323.6	12.9	30	348.4	14	30	328	8	28	340.6
GI_11141898-S	1136.4	38.7	30	1303.1	45.1	20	1285.3	34.1	27	1188.1	26.2	30	1201.4	36.3	30	1140.7	29.6	30	1192.8	33.3	26	1248.2	49.4	30	1144	32.3	29	1189.1	34	23	1165.7	40.8	26	1211.9	29	30	1187.5	31.2	28	1200.1	40	23	1259.5	42.5	20	1224.1	32.4	30	1171.2
GI_11141904-S	92.2	5.7	29	93.8	5	28	104.7	6	29	96.2	4.3	29	105.7	6.1	29	97.7	4.9	31	107	5.8	29	102.6	4.9	29	101.3	6.7	30	108.8	8.3	30	106.2	6.1	27	99.4	6.7	28	98.8	6.9	30	92	4.9	27	115.7	5.8	30	107.6	6.1	29	92.9
GI_11141906-S	88.5	5.7	30	88.2	4.8	29	95.5	5.4	26	102.8	7.8	30	93.8	5.6	28	88.7	3.9	29	95.9	5.7	29	82.6	4.1	29	88.1	4.1	28	100.5	5.8	26	89.9	5.3	29	88.6	4.8	30	102.5	5.6	29	96.8	6.3	27	86.1	4.5	29	85.9	3.3	29	99
GI_11181769-I	77.7	5	29	90.5	9.7	10	74.8	5.6	23	77.1	3.5	29	69.6	5.1	21	81.5	5	26	90.8	6.3	24	84.1	5.5	22	77.4	4.6	29	95.8	8.7	22	93.1	8	17	70.4	4.5	26	82.9	5.4	22	72.6	5.6	24	85	6.8	25	85.9	5.2	27	89.4
GI_11184225-S	205.7	5.7	29	224.5	9.2	28	230.9	8.5	28	221.9	6.9	29	205.3	6	28	229.1	10.7	31	231.9	8.6	29	214.1	9.2	29	211	8.3	29	228.2	7.8	31	231.9	11.1	23	232.2	8.6	29	207.5	9.4	28	239.8	12.9	27	244.5	10.8	30	228.1	9.1	28	215.8
GI_11184232-S	89	9.6	22	93.5	9.5	16	89.3	6.4	21	90.7	6.8	20	105.9	6.4	24	84.7	5.1	12	95.2	4.4	23	99.4	7.6	21	99.7	6.4	30	92.2	7.2	19	87.2	6.1	17	87.9	6.8	29	102.1	6.6	23	93.8	8	19	109.5	7.6	19	89.3	7.5	21	112.4
GI_11184237-S	73.6	5.9	17	77.9	6.9	16	86.2	5.7	18	82.4	4	19	56.6	5.9	9	77.7	7	12	62	2.8	11	66.2	4.7	19	72.4	4.5	17	65.4	4.9	9	81.2	9.9	11	85.2	5	15	76.4	5.7	14	76.4	4.9	12	82.1	6.8	17	72	6.8	16	72.9
GI_11225606-S	75.8	4.6	20	81.5	5.6	22	111.6	5.2	28	89.4	6.1	29	95.7	4.9	30	96.1	4.6	30	103.3	5.5	29	100.5	7.3	29	95	5.8	29	85	3.7	28	88	3.9	27	91.8	6.2	27	95.6	5.8	24	96.9	7.7	25	89.5	4.8	26	89.1	4.4	28	107.6
GI_11225608-S	108.6	6.7	28	97.1	5.7	20	118.8	5	26	103.1	6.5	24	100.4	5.4	19	112.8	6.2	24	103.4	5.3	29	103.1	6.8	25	99.8	5.8	25	104.1	6.5	30	116	6.9	21	100.6	5	23	110.8	5.8	30	114.2	6.8	31	113.7	5.9	29	94.9	4.9	20	118.4
GI_11231178-A	139.1	8.7	15	128.8	7.8	19	133.6	6.4	30	149.1	6.7	28	135	9.5	20	138.9	10.7	21	130.2	5.6	23	152	8.7	30	112.3	7.7	22	127.3	5.2	26	152.6	5.5	19	130.5	6.5	30	130	5.3	28	131.3	5.7	25	144.7	8.5	30	141.6	6.7	28	134.9
GI_11231178-I	94.4	6.2	28	82.9	3.7	30	91.8	5.3	30	91.2	4.8	28	93.4	4.1	30	81.1	4.8	22	95.1	6.3	28	80.1	4.4	22	72.2	5.4	19	88.2	4.3	31	88.6	7.2	25	90.6	4.3	30	74	3.3	25	82.8	4.3	27	98.2	6	28	92.5	4.9	30	100.7
GI_11276084-S	92.3	9.1	16	102.2	6.6	15	100.9	8.3	17	84.7	4.3	21	84.2	6	22	84.8	7.2	16	105.4	6.7	22	93.2	5.5	28	90.4	5.6	24	86.4	5.2	22	86.9	4.5	19	86.4	4.1	24	84.6	6.1	29	89.3	5.3	21	93.1	7.4	19	91.8	4.4	27	80
GI_11277467-I	619.5	20.3	24	703.7	27.5	12	719.8	30.2	18	648.4	15.3	17	576.1	31	19	646.7	26.5	25	663.4	27	21	720.3	25	25	683.6	23.3	22	717	27.9	21	643.8	35.8	15	657.9	30.8	23	670.2	32.3	17	673.4	19.2	18	645	25.3	18	693.4	22.7	24	659.6
GI_11277469-A	1955.5	68.4	29	2011.5	44.1	28	2024.2	61	26	1947.5	46	24	1923.7	60	30	2202.1	54	31	2078.1	70.8	30	1969.1	39.2	29	1962.3	60	22	1942.5	54.4	27	2061.2	67.2	30	1945.5	50.5	28	1886.2	67.1	30	2029.8	66.3	26	2194	56.3	30	1982.9	56.9	30	1832.9
GI_11321560-S	117.8	6.2	22	113.5	6.6	16	129.5	11.8	12	122.5	7.7	21	113.8	6.9	24	127.7	9.3	25	119.8	5.4	30	114.5	6.3	25	110.3	6.7	24	106.6	9.1	17	127.5	9.6	12	117	7.9	19	115.5	6.8	24	119.2	8.9	22	122.7	7.4	21	123.8	10.4	19	101.3
GI_11321568-S	96.6	5.4	27	99.8	5.1	21	88.4	3.9	20	92.5	5.8	29	94.2	6.2	30	86.4	7.1	22	111.3	7.6	23	93.7	5.7	29	89.2	5.8	29	96.5	6.7	19	104.8	7.3	23	79.4	2.5	24	86.7	5.7	23	105	6.8	24	104.8	6.2	23	99.2	7.7	22	98.5
GI_11321570-S	70.4	3.8	29	71.8	4.3	26	81	5	28	79.4	5.7	30	79.3	4.9	30	76.3	3.9	28	84	4.7	30	68.1	5.2	30	92.1	5.6	29	83.5	4.5	31	72.8	6.2	23	72.9	4	29	82.7	6.3	29	86.9	7.2	19	85.5	5.8	23	89.1	5.1	29	89.7
GI_11321574-S	96.8	5.2	25	104.9	7.9	27	104.8	7.1	23	86.8	5.1	21	88.2	6.5	23	85.2	5.1	13	108.9	7.9	19	104.5	7.8	25	92.2	6.4	21	98.5	7.5	14	89.7	6.4	17	104.1	7.5	20	107.6	8.7	30	86.7	4.8	24	97.5	5.8	17	90.6	4.7	20	87.4
GI_11321578-S	109.8	8.1	30	98.1	5.2	31	125.3	8.3	24	118.1	7.1	24	108.4	5.8	29	126.7	10.3	22	114.2	7.4	28	108.6	6.1	30	99.7	5.1	22	107.1	8.2	18	108.6	4.6	24	113	5.6	29	119.4	8.5	28	110.8	8.4	16	123.2	7.6	23	114.3	7.2	29	112.9
GI_11321580-S	758.7	27.3	24	896.5	39.9	19	927.9	36.1	27	852.4	32.3	20	891.2	40.2	18	829.2	36.4	16	914.1	31.7	28	862.1	33.3	29	840.5	25.2	29	837.8	24.5	27	804.8	22.2	22	798	26.1	29	902.6	32.5	30	862.6	35.8	23	961.9	40	22	905.2	28.6	29	818.7
GI_11321582-S	527.5	16.3	28	611.7	22.4	31	635.5	21.2	23	535.7	14.7	27	472.2	15.3	28	584.9	20.6	30	575.1	16.2	30	542.3	15.9	29	597.1	14.9	29	562.4	21.4	25	601.8	21.3	30	571.4	21	26	610.5	16.7	30	594.3	18.8	28	652.7	26.5	25	569.2	15.3	30	549.1
GI_11321586-S	101.6	5.3	29	98.7	5.4	31	109.5	5.9	30	112	5.7	29	109.2	5.9	29	108.9	6.6	24	106.7	6.2	29	111.8	5.8	30	110.5	4.9	28	89.4	4.4	29	120.2	5.7	28	117.4	6.6	30	101.2	6.3	29	93.8	5	31	109.3	3.8	29	105.1	4.4	29	105
GI_11321592-S	432.7	22.1	30	483.1	19.4	24	495	16.8	30	423.2	15.4	30	439.9	23	30	489	20.1	31	468.5	12.4	30	468	21.9	30	469.8	17.2	30	511.8	22.6	19	488.1	15	27	456.6	15.4	29	460.8	15.4	30	499.3	25.7	22	473.1	19.4	29	463	12	29	419.3
GI_11321594-S	101	7.9	27	105.5	5.1	31	115.7	5.2	30	125.3	7.4	30	112.9	6.4	29	101	5.3	31	108.5	5.6	30	109.1	8.1	29	100.7	5.3	29	93.9	5.1	28	113.3	4.6	29	119.4	5.5	27	115.9	5.7	28	113.3	6.2	30	108.1	4.6	22	116.7	6.6	30	111.6
GI_11321596-S	143.6	9.8	28	145.5	7.6	29	134.4	4.8	29	165	6.2	30	160.4	8.5	30	139.7	5.7	28	157.6	6.7	20	162.8	8.4	30	144.1	7.9	29	127.6	5.4	28	150.9	6.2	26	151.1	7.4	30	156.1	7.3	26	149.2	8.8	24	163.8	6	23	134.7	5.8	27	171.2
GI_11321598-S	81.9	4.6	29	91.1	5.4	27	93.8	6.4	17	97	5.4	23	99.5	6.1	26	101.6	5.1	25	104.4	5	27	93.7	5.8	27	90.7	5.5	29	71.1	6	22	94.2	5	28	93.9	4.6	23	83.6	4.2	28	82.1	3.8	14	102.8	7.4	16	99.7	7	28	90.2
GI_11321604-S	405.8	15.1	30	472.6	22.5	25	496.5	19.3	30	445.9	17.2	28	447.9	18.1	27	445.3	19.6	29	470.5	22.2	29	456.7	18.3	30	446	13	28	453.7	13.8	26	468.5	14.6	29	439.4	18.5	30	487.5	19.3	30	497.8	22.2	21	533.4	22.2	28	441.5	18.1	30	479.9
GI_11321616-S	293.3	12.9	28	320	16	26	345.2	17.9	25	303.9	16.1	23	285.4	7.6	24	302.5	13.5	23	327.8	11.5	24	329.7	13.1	30	304.5	18.3	21	272	11.2	18	332.3	16.8	22	341.8	17.9	17	317.1	17.9	30	298	13.9	18	318.9	13.9	29	327.2	14.7	30	301.7
GI_11321627-S	94.9	7.4	30	89.3	4.6	29	102.5	6.8	25	89.2	4.5	27	98.9	6.2	30	94.7	6.1	29	92.2	5.2	27	91.6	5.2	30	94.1	5.5	27	97.9	5.7	31	99.4	5.1	24	103.1	5.8	29	92	5.4	30	89.3	5.3	30	101	5.5	28	98.1	5.5	30	92.4
GI_11321629-S	336.3	17.6	28	344.9	14.2	28	378	16.4	24	346.8	11.7	27	363.2	19.1	25	343.5	13.7	31	338.8	13.4	22	343.9	13.3	29	377.1	14.6	29	359.8	18	29	380.7	17.6	21	351.7	15.2	22	381.3	17.2	29	352.6	15.2	29	404.2	12.9	29	391.3	17.2	30	362
GI_11321631-S	760.1	28.8	30	821.3	24.1	31	875.2	23.5	27	804.9	25.1	30	831.4	25.9	30	853.6	31.4	31	900.4	35.3	28	840.1	33.8	30	752.9	20.2	26	855.8	31.9	30	856	29	29	850	32.7	29	921	26.9	29	857.2	30.3	28	871.6	21.6	30	844.8	27.2	30	770.8
GI_11321633-S	297.5	13.6	23	293.8	15.5	8	296.1	14.9	10	328	18.5	16	292.7	13	21	287.5	30.1	11	301.9	23.1	18	270.6	15.5	16	300.4	18.6	10	308.4	21.1	9	318.5	11.1	22	326.3	20.9	15	378.6	22.8	23	321	17	12	313.2	10.3	18	298.6	11	15	271.7
GI_11321635-S	89.1	3.4	28	98.1	5.2	31	113.1	6	30	99.4	6.1	29	102.9	7.7	29	103.1	6.1	27	100.4	7	27	97.5	6.4	29	95.5	6.3	24	105	6.7	28	106.8	8	22	105.2	4.4	30	96.7	5.7	30	94.9	6	30	104.8	5.9	23	101.7	5.6	24	96.9
GI_11321641-S	165.2	8	28	183	8.9	30	195.8	7.8	30	175.8	6	30	165	6.8	28	159.7	7	31	183.1	8.2	30	177.6	7.4	24	159.8	8.5	25	181.1	11.4	28	191.4	6.8	26	166.4	8.2	30	185.4	9.1	29	173.3	7.3	22	183.8	6.7	27	161	8.5	28	175.9
GI_11342663-S	287.6	13.3	30	270.7	11	25	264	12.2	29	275.3	10.5	30	268.7	9.3	29	266.4	13.3	21	269	11.3	23	278.5	10.6	30	294.4	11	26	250.9	10.4	24	280.8	10.3	30	287.7	11.8	30	247.1	7.5	21	281	15.6	21	260.9	11.6	18	260.1	10.3	28	250.3
GI_11342665-S	826.8	26.3	21	909.7	35.3	24	1005.6	46.8	19	912.3	29.3	20	884.3	31.4	29	945.1	25.3	29	1081.3	51.3	21	945.2	30.7	21	919.8	27.7	29	947.9	25.6	31	979.9	34	20	920.2	22.2	30	983.2	26.6	29	1031.2	32.5	24	987.8	28.6	26	958.9	23.7	28	958.9
GI_11342671-S	117.3	6.6	27	114.9	6.4	30	121.6	7.2	29	111.4	5.1	28	113.6	5.2	27	131.2	8.1	31	120.2	5.4	30	119.2	6.3	28	125.4	7.2	28	123.7	6.4	28	117	4	16	126.5	6.9	24	121.6	6	21	111.8	5.5	24	138	7.8	21	125.6	7	24	104.8
GI_11342675-S	1466.7	50	30	1579.9	44.4	31	1730.4	43.4	20	1615.3	38.5	30	1547.2	55.2	28	1629.9	50.7	25	1729.4	44.1	30	1598.8	42.2	28	1491.9	29.3	28	1606.3	58.8	15	1607.2	49.5	29	1526	39.5	30	1609.4	57.8	28	1473.6	54	31	1677	56.8	30	1546.7	46.3	29	1498.8
GI_11345453-S	274.7	12.6	30	333.8	11.9	16	335.1	13.4	22	347	10.6	25	309.3	16	29	338.7	15.9	30	345	14.4	25	313.7	11.1	30	335.6	13.2	29	326.3	12.9	24	359.9	28.7	19	305.9	12.2	29	332.5	16.1	28	341.4	17.3	23	339.6	10.3	27	334.2	12.5	30	318.7
GI_11345457-S	213.5	12.3	23	229.1	8.7	24	228.4	11.8	26	228.6	13.1	30	229.1	9.5	24	238.5	10.1	28	243.1	11	28	245.6	10.6	25	252.8	8.3	29	233	12.1	20	229.2	9.9	30	230.3	6.5	19	246.4	12.8	26	229.6	7.1	25	238.3	9.8	27	234.1	10	27	237.1
GI_11345459-S	243.6	10.3	29	258.8	10.7	24	251.2	10.7	19	259.2	7.7	29	239.7	7.7	27	243.4	9.3	27	275.6	9.9	30	273.4	9.6	30	248.3	12.6	28	255.3	10.7	31	264.5	10.4	29	264.8	10.2	26	264.6	12.6	30	256.4	11.6	25	255.6	7.7	25	266.1	11.7	29	256.5
GI_11345461-S	496.6	17.5	30	585.5	18.4	29	607.6	23.1	29	584.1	16.3	30	547.4	14.2	27	568.1	23.8	25	606.2	18.7	29	534.3	19	30	552.7	19.8	30	580.9	27.7	26	615.7	20.6	30	547.4	15.9	30	578.2	13.1	28	596.3	21.1	26	607.8	15.2	26	599.1	16.8	28	569.1
GI_11345471-S	231.3	16.1	21	222	9.3	25	251.8	14.5	21	254.8	16.7	16	223.8	10.1	29	244.6	11.6	31	230.6	10.8	24	241.4	13	24	230.2	12.4	29	232	11.6	25	234.6	15	22	244.7	11.4	23	239.5	12.6	29	222.2	10.1	21	234.6	10.8	23	252.7	17.3	17	218.2
GI_11345479-S	962	34.8	30	996	39.5	30	1118.9	36.2	24	976.4	27.2	30	1016.4	38	30	1052.6	33.5	31	1030.4	26.4	30	1023.4	28.4	30	965.4	33.2	30	1021.8	30	31	1104.1	38.2	30	1015.5	30.7	30	1030.9	28	30	1021.8	20.6	28	1026.5	30.3	25	1061.1	30.6	27	1085.1
GI_11345483-S	207.5	17	19	194.4	7.4	14	225.6	16.5	11	236.2	11.2	30	251.4	18.7	28	235.8	10.9	26	242.5	13.5	26	209.8	7	30	216.5	7.7	28	212.7	11.8	21	213.6	11.7	25	212.4	9.9	30	227	13.6	22	237.9	10.3	21	234.1	9.5	20	234.9	11.3	28	252.6
GI_11345485-S	283.5	10.6	29	325.1	13	29	332.1	13.4	29	305.7	8.5	30	316.8	12	30	316.7	12.1	21	326.4	13.3	28	320.4	8.4	23	303	10.3	30	296.7	9	27	324.6	12.1	30	326.7	14.7	30	299.8	7.8	28	309.6	10.6	30	333.2	11.1	24	330.7	12.3	30	335.7
GI_11345491-S	119.9	7.5	19	109.8	8.3	16	118.8	8.5	19	109	6.6	19	109	5.2	29	122.6	6.6	25	118.6	5.6	16	123.4	6.1	23	115.7	5.6	23	126.7	8.1	20	129.8	11.5	15	117.5	6.6	26	130.4	7.1	27	115.2	7.6	16	145.8	9	14	120.7	5.6	28	132.7
GI_11386132-S	692.2	22.5	30	711.3	19.9	31	761.4	22.7	30	774.3	23.6	29	735	28.2	29	751.6	24.7	31	742	20.5	27	749.1	21.8	29	700.5	24	24	756.7	22.7	30	777	31.9	30	717.2	25.7	30	736	20.8	29	737.8	24.3	24	785	32.5	30	713.1	16.6	26	683.9
GI_11386138-S	164.9	6.5	28	164.1	7.7	23	182.7	9.1	26	169.8	8.9	23	171	8.3	29	155.5	6.8	30	171.5	8.4	26	170.5	8.7	22	181.7	7.2	30	169.9	8.7	27	186.9	9.3	29	172.3	8.5	30	173	8	27	165.2	10	25	193	10.3	25	181.4	8	30	178.2
GI_11386142-S	406.2	18.5	23	390.4	14.9	18	405.5	15.2	29	428.2	13.7	28	411.9	14	29	430.1	22	14	431.7	14.6	30	424.9	17.2	30	433	20.4	21	404.5	12	23	386.8	14.1	21	416.1	15.1	27	420.6	12.7	29	427.9	20.2	22	445.6	20.7	20	423.8	14	30	411.3
GI_11386144-S	1354.9	47.7	30	1416.9	63.4	12	1591.6	51.9	23	1628.6	33.9	26	1487.2	57.7	26	1517.9	51.7	31	1569.7	59.9	19	1489.2	49.8	30	1650.4	44.7	29	1521.7	60.6	19	1628.5	65.5	21	1750.2	54.7	29	1659.2	56.7	30	1575.2	72.3	18	1512.8	40.1	28	1637.1	50.1	30	1537.8
GI_11386146-S	3175	112.1	23	3582.3	122	30	3855.9	116.6	30	3175.4	119.8	23	3422.3	118.4	27	3992.1	123.6	29	3549.1	115.2	21	3345.8	98.1	29	3512	130.7	25	3538.8	117.5	30	3760.6	129.2	29	3444.9	107.5	30	3601.6	125.1	25	3667.1	116.9	18	3614.4	129.2	23	3397.6	99.5	30	3539.9
GI_11386150-S	78.9	4	30	97.1	7.5	29	92.9	7.6	29	87.1	5.1	30	83.3	6	30	80.9	5.7	30	87.3	4.6	29	103.3	6.2	30	91.8	5.5	29	73.9	4.1	23	70.2	3.4	25	83.6	4.9	29	93.5	6.8	29	95.9	7.9	17	93.3	6.8	25	91.2	5	25	95.5
GI_11386152-S	116.6	5.7	28	113.5	5.1	26	112.5	5.3	30	131	7.2	30	124.2	6.3	30	107.9	6	21	111.7	6.3	24	124.1	6.6	29	116	7.4	23	116	5.8	30	128.8	9.5	26	115	7	30	128.4	7.8	25	110.4	5.9	20	130.5	7	29	129.1	6.8	30	136.9
GI_11386154-S	92.2	5	29	90.4	4.7	31	96.7	4.2	28	94.7	4.5	29	98.9	5.5	29	82.3	4.9	29	90.8	4	23	101.6	4.9	28	104.9	5.1	30	98.4	7.1	31	98.2	5.3	27	99.1	6.1	30	123.2	9.5	28	90.2	6.3	31	109.3	8.3	23	110.4	6.6	30	97.9
GI_11386156-S	395.9	15.5	22	401.8	17.5	21	430.5	14.5	25	425.2	12.5	28	397.6	15.7	19	436	24.3	14	437.5	19.8	23	422.4	21.8	24	434.9	22.6	27	402.9	15	26	440.9	20.7	18	407.6	15.1	25	413.4	14.6	30	419.5	19.4	31	470.4	18.5	26	458.9	17	19	432.4
GI_11386170-S	242.3	9.6	30	237.7	16.2	22	254.1	12.1	20	259.2	8.5	30	242	12.1	28	207.3	8.6	20	240.8	11	21	238.2	9.4	27	230.4	10.7	23	241.2	6.7	29	254.9	18.4	18	231.2	8.7	30	245.6	9.4	29	248.9	9.3	20	256	8.7	26	255.2	10.4	30	232.7
GI_11386172-S	86.3	5.7	29	95.6	5.5	25	90.9	8.6	17	95	6.3	28	92.9	6.2	30	89.4	4.5	28	94.5	5.1	22	92.6	6.8	18	77.7	5.1	22	96.1	4.7	22	90.1	6	26	102.7	6.4	26	94.8	4.9	17	92	8.3	19	92.1	5.6	18	94.9	6.8	30	80.7
GI_11386174-A	1186.1	29.5	30	1305.2	40.6	31	1432.6	46.3	24	1318.4	30.9	29	1268.5	45.1	22	1246.9	48.6	24	1354.4	40.7	30	1274.9	36.4	30	1284.8	27.7	29	1299.7	43.3	25	1268.8	39.6	30	1185.2	37.9	30	1332.9	39.4	30	1283.8	40.5	31	1495.7	41.1	24	1294.8	39.8	29	1252.2
GI_11386178-S	64.3	3.2	26	90.2	6.8	26	80.2	4.7	21	90.4	6	26	70.4	4.9	26	81.6	7.2	21	79.5	3.2	24	72.1	4.2	28	73.1	3.7	18	88.9	7.8	22	82.5	6.4	20	81.3	5.8	30	79.4	5.1	29	79.2	6.4	24	103.7	6.3	23	89.5	5.8	21	79.7
GI_11386182-S	76.8	6.4	27	101.3	7.6	30	96.3	3.7	28	98.2	6.3	28	94.5	4.3	30	107.7	4.1	29	99.1	6.9	30	89	5	29	112.8	6.9	30	93.7	4.7	19	84.7	4.3	23	92.3	6.7	27	86.7	3.9	27	94.8	5.7	27	113.5	8.2	25	89.9	6.4	25	95.8
GI_11386184-S	1007.8	25.9	25	1065.9	22.7	30	1173.7	42.4	25	1085.7	28.6	28	1080.1	39.3	19	1022.3	26.1	19	1233	38.1	26	1087.5	28.9	30	1090.9	34	23	1130.1	58.2	19	1185.5	34.5	29	1054.7	32.8	26	1099.4	26	30	1142.1	33.1	24	1209.6	47.9	30	1125.7	35.6	30	1072.2
GI_11386190-S	1194.8	35.6	23	1293.7	39.3	31	1381.5	39.2	21	1333.1	26.8	30	1149	34.6	30	1277.5	41.4	31	1309.9	37.4	28	1348.5	36.2	30	1295.5	35.4	29	1161	37.1	23	1277.1	49.4	25	1294.2	28.3	30	1241.9	39.5	30	1334.9	43.1	26	1276	36.5	29	1322.6	40.3	22	1136.5
GI_11386194-S	140.5	11.1	8	131	6.9	19	140.2	12	9	123.9	7.2	18	141.1	10.4	14	135.3	7.1	21	140.2	6.5	22	141.9	6	17	145.1	6.9	18	125.8	5.8	18	138	9.5	22	134	6.8	20	152	9.2	17	150.3	10.7	14	143.7	10.9	14	148	11.8	19	134.9
GI_11386196-S	77	4.6	27	91.7	3.8	29	102.3	5.7	30	85.9	5.5	28	111.3	7	30	99.3	5.4	30	104	6.6	29	91.9	5.2	30	87.7	4.8	27	81.7	4.5	29	95.2	5.3	26	97.2	4.9	28	101.8	6.2	26	97	5.2	25	101.6	6.4	28	109.2	7.4	30	89.3
GI_11386198-S	169.3	7.9	26	180.9	8.6	31	190.9	10	25	186.1	5.7	28	166.3	8.4	29	155.3	7.7	21	169.8	7	29	171.8	6.9	27	181.2	5.3	25	163.8	5.5	22	172.5	8.1	20	161.7	3.5	18	179.8	8.4	29	167.1	6.2	21	183.9	7.5	28	178.7	7.3	25	190.8
GI_11386200-S	305.4	10.8	29	329.3	17.8	24	352.4	11.6	20	342.1	12	29	370.2	18.7	30	330.6	6.9	25	352.6	13.1	30	344.8	10.1	25	361.9	15.4	29	368.9	18.6	18	340.5	9	17	343.8	12.3	30	369	13.6	30	343.7	10.5	24	363.5	23	13	345.4	13.2	30	340
GI_11415027-S	76.7	3.7	20	86.6	7	27	109.7	5.6	16	86.2	4.2	29	87.6	5.4	30	89	5.5	16	112	8.6	19	90.5	4.7	29	88.8	6	23	91.8	7.2	27	103.8	6.3	19	98.5	5.6	24	100.4	4.1	28	94.9	7.6	21	111.3	7.3	17	104.3	6.5	30	100.1
GI_11415031-S	89.7	6.6	30	91.8	5.3	30	95.3	6.3	30	85.9	5.3	27	83.4	5.5	29	94	7.5	29	99.8	6	24	94	5.3	30	77.5	5	25	84.3	4.7	27	92.8	7.4	23	94.9	4.7	30	94	5.4	30	90.1	7.1	23	107.3	7	26	92.5	6.5	29	99.7
GI_11415033-S	90	7.1	28	94.7	7.3	22	91.1	4.5	30	93.3	5.6	29	95.2	5.3	29	103	6.5	25	94.2	6	27	86.7	4.7	28	101.9	6.4	29	88.9	5.4	19	82.9	4.7	22	93	5.1	30	91.2	5.2	30	83.1	5	24	100.7	7	23	95.8	6	30	100.1
GI_11415035-S	321	11.8	29	350.7	12.3	31	380.9	12.1	30	362.5	12.9	30	356.9	12.3	29	354.1	14.5	29	345.4	11.1	30	375.4	13.1	30	333.6	11.8	28	348.1	10	27	349.4	10.4	30	361.8	10.6	26	372.1	12.4	28	362.9	12	29	373.2	15.4	30	355.2	10.9	26	336.1
GI_11415045-S	99.1	4	27	86.7	2.9	21	104.6	4.5	26	108.8	7	26	95.2	6	20	99.4	5.2	19	100.8	5.4	26	119.5	7	25	102.5	7.2	22	105.9	5.9	17	125.8	6.8	22	96.7	5.2	21	123.2	7.7	24	95.4	7.1	21	102	4.8	16	121.8	8.5	26	99.1
GI_11415049-S	73.5	4.2	29	72.7	4.2	26	89.6	8.1	16	71.6	4.1	20	81.4	6.6	27	77.9	5.5	30	93.2	6.5	27	74.6	4.1	21	74.6	4.9	28	94.5	4.5	16	87.3	9.6	14	84.4	3.8	27	81.6	5.7	25	80	4.7	26	81.9	5.7	16	85.6	7	15	78.3
GI_11496236-S	95.1	6.4	23	101.4	5.1	27	96	5.9	23	113.7	5.4	30	103.4	6.2	30	92.1	4.4	29	107.9	6.9	30	99.3	7.4	29	81.6	4.8	28	89.7	6.1	24	102.5	5.6	24	96.8	5.2	30	113.2	8.4	30	84.6	4.4	27	107.1	6.4	23	92.4	5.6	29	107.7
GI_11496238-S	779.2	22.9	27	774.2	28.2	26	793.7	27.2	28	762.4	21.4	28	770.4	29.8	28	786	24.4	28	791	17.4	26	776.4	19.1	26	785.4	32.1	30	777.7	17.6	23	759	32.9	24	763	28.2	27	835.7	32.8	30	784.4	32.5	22	822.9	25.9	24	752.6	24.2	30	831.6
GI_11496266-S	79.1	4.1	25	86	4.6	30	93.1	6.3	25	89.4	6.7	29	83.3	5	26	90.6	5.2	28	95.1	5.6	30	87.6	6	29	82.1	5.2	27	91.1	7.7	27	91.3	6.1	28	102.3	6.2	30	102.4	4.9	30	86.5	7.8	17	103	4.4	30	93.7	7.3	29	81.2
GI_11496268-S	627.9	23.4	25	647.1	21.8	18	762.9	24.9	30	720	20.8	30	629.6	34.5	22	719.5	22.5	31	696.9	21.8	27	655.9	22.9	29	624.7	24.2	18	631.2	23.2	23	636.5	19.8	21	679	27.3	23	672.8	19.9	30	696.7	26.6	16	683.2	15.5	24	697.3	19.2	30	695.1
GI_11496272-S	589.7	22.5	29	621.5	18.3	29	659.8	17.8	27	637.4	18.9	29	618.5	20.1	30	635	21.2	31	668.3	19.6	30	613.5	18.9	30	596.2	22.3	30	629.1	19	31	647.9	19	30	635.4	19.2	29	655.6	19.3	30	658.7	22.4	28	687.1	29.5	23	626.5	12.7	26	657
GI_11496274-S	88.7	7.1	21	80.8	5.8	20	93.6	6.1	26	94.4	6.2	29	95.8	6.2	24	100.1	5.1	29	104.4	8.5	17	104.6	5.3	28	89.5	4.7	19	97.5	7.3	23	99.7	5.8	25	105.3	8.6	26	95.6	5.8	30	98.3	5.6	22	114.4	10.2	21	92.8	6.9	21	95.3
GI_11496280-S	84.9	5.9	30	101.4	5.9	31	96.5	6	30	89.6	5.5	24	80.5	4.3	20	97	4.9	30	90.2	5.9	22	78.4	5.5	28	85.7	4.6	28	86	4	31	89.9	4.3	24	83	4.5	29	82.5	4.7	23	100.2	5.2	26	107.6	5.6	26	91.7	4.9	28	82.5
GI_11496282-S	111.2	11.1	11	104.1	7.7	11	124	7.2	9	115.6	14.1	8	123.8	13.3	3	130.5	11.4	15	118.8	6.7	14	129.5	7.7	12	117.7	7.7	9	103.7	8.7	11	107.1	16	6	100.5	6	17	113.5	13.3	11	119.7	3.4	4	101.8	4	10	94	2.8	10	115.7
GI_11496880-S	630	29.5	29	708.5	32.3	19	699.6	32.7	21	672.4	15.8	29	647.8	20.9	27	654.6	27.6	30	709	18.1	29	629.8	21	29	599.1	18.5	29	617.8	23	23	677.3	31.3	17	581.3	20	29	631.9	22	28	631.4	17.8	21	683.1	18.2	29	688	22.6	23	665.4
GI_11496881-I	101.6	7.5	29	122.2	6.2	27	134.2	7.6	29	118.1	4.9	27	110	6.6	29	117.4	6.4	22	115.1	5.3	22	123.3	6.5	27	120.7	6.4	29	119.3	4.8	23	119.4	8	17	125.5	8.7	29	129.3	7.8	30	112.1	7.1	27	128.6	6.7	28	125.4	7.5	23	121.1
GI_11496883-S	74	4.1	23	90	7.1	21	77.7	4.7	28	73.5	4	26	82.3	5.9	23	81.3	3.7	24	77.8	3.8	24	84.6	4.3	28	72.6	4.8	24	83.3	5.3	18	80.2	4.5	28	96.1	6	29	89.8	6.5	25	82.4	4.5	19	89.1	6.1	26	76.8	3.3	29	90.5
GI_11496884-S	756.1	21.9	16	895.8	35	19	1005.9	55.2	12	1001.9	30.1	22	889.1	33.9	23	1045.1	41.3	13	1056.3	32.9	25	1062	35.3	21	890	23	16	969.6	37.3	14	1109.6	38.6	24	951.8	34.7	19	992	34.4	25	884.4	41.5	12	1084.9	57.7	7	930.4	26.4	21	907.9
GI_11496886-S	98	5	30	99.6	4.3	17	105.1	5	24	108.5	4.2	19	97.9	5.3	30	96.7	6.3	31	98	4.8	30	100	3.7	28	102.3	6.9	24	88.8	4.8	27	102.1	7.2	19	109.7	7.1	29	104.7	6.1	23	94.3	3.3	20	101.6	4.6	23	105.9	4.3	24	102.4
GI_11496888-S	81.1	5.1	27	93.1	7.2	27	89.3	4.9	28	91.8	4.8	30	96	4.7	23	89.7	6	31	92.7	4.5	28	89.5	5.2	28	90.8	5.2	22	82.2	4.3	30	111.2	11.7	20	86.6	4.8	30	101.9	7.2	30	91.7	5	30	92.8	5.2	30	95.1	7.1	27	91.2
GI_11496889-S	84.9	4.9	23	103	6.4	25	106.7	6.2	28	104	6.4	23	101.5	6.5	29	103	4.3	30	98.5	4.4	30	92.4	4	23	95.8	3	19	98.8	6.2	28	108.2	10.5	22	99.5	4.8	26	100.1	5.1	29	107.8	8	20	103.7	5.1	24	93.4	3.9	23	101.1
GI_11496890-S	1004.1	37.4	28	1043.4	29.4	30	1266.8	39	23	1100.8	27.8	30	1154.3	42.5	22	1121.4	40	27	1098.8	47.7	19	1099.8	25.7	30	1047.4	36	30	1038.5	33.9	29	1065	34.4	30	1109.6	37.9	29	1109.2	34.1	28	1097.6	34.9	23	1197.4	55	22	1132.8	41.8	23	999.3
GI_11496969-S	59.1	4	16	72.1	5	18	70.3	3.4	15	70.5	7.7	19	73.2	6.8	15	71.4	4.8	21	77	6	18	70.4	4.5	20	77.3	7.5	14	83.3	9.4	13	83.1	6.5	17	76.8	5.6	19	79.6	6.3	22	72.5	6.1	16	78.9	6.8	15	75.9	4.7	14	77.3
GI_11496970-A	135.2	7.8	26	121.8	7.1	29	134.3	8.3	29	128.7	4.7	21	131.1	7.9	29	116.1	6.1	17	126.6	7	30	125.9	5.4	27	109.4	5.9	26	125.1	7.3	28	128.7	7.4	22	140	7.9	20	115.4	5.6	23	121.5	5.3	21	131.1	5.6	28	134	6.8	29	129.9
GI_11496976-S	317.6	11.4	29	295	8.6	29	366.4	12.6	29	357.3	14.3	30	315	11.5	26	338.2	10.1	30	357	13.3	24	360.8	14.5	30	353.5	14.6	27	353.1	14.7	23	358.7	10.6	30	339.7	14.5	28	323	9.4	29	330.5	22.7	14	360	14.8	30	388.6	19.3	22	340.1
GI_11496977-S	437.6	20.5	13	530.9	28.9	15	588.5	31.7	14	492.1	20.5	21	457.4	26	17	474.9	22.6	18	476.9	14.9	13	484.1	19.1	18	467.5	16.1	18	489.3	21.4	14	458	18.3	12	492.5	22.9	16	464.2	17.3	20	453.5	18.8	14	553.4	11.8	10	476.5	26.3	16	469
GI_11496979-S	332.4	16.2	19	383.7	18.3	18	378.1	19.8	20	361	13.1	22	315.3	13.9	19	367.4	16.1	22	404.4	13.7	29	367.7	13.4	28	385.3	25.3	17	410	21.2	15	384.5	18.4	22	380.9	14.5	23	399.4	17.7	29	407.2	30.2	13	409.2	20.8	10	379.4	13.5	30	380.5
GI_11496980-A	164.1	7	30	175.5	7.9	31	183.7	8.1	29	188.9	8.8	29	180.7	11.1	24	180.1	9.1	25	202.4	10.5	20	181.3	7.7	30	185.4	9	30	175.4	8	31	194	6.9	30	195	11	29	198.2	8.7	25	202	10.3	24	192.6	8.6	29	178	7.8	29	182.9
GI_11496980-I	139.3	9	14	137	7.3	15	160.1	9.7	10	169.3	18	13	118.3	6.5	14	161.7	10.3	20	168.6	8.5	19	158.4	7.6	11	155.9	6.1	18	155.8	6.5	9	155.8	6.8	16	160.5	13.2	14	174.9	23.1	12	141.3	6.3	12	145.6	9.6	15	165	8.3	18	152.7
GI_11496981-I	84.4	6.4	29	89.1	5.8	21	90.8	5.5	19	104.2	6.4	30	91.5	4.8	27	97.7	6.8	31	96.6	5.9	22	96	5.6	30	98.8	4.7	25	96.5	6.2	31	88.2	4.2	21	94.5	5.1	28	108.7	7.8	21	100	6.9	20	97.6	5.1	16	99.1	6.3	26	97
GI_11496985-S	80.2	8.3	11	93	7.4	13	94	6.6	9	95	12.3	14	97	5.7	18	86.6	8.4	16	78.2	5.7	11	84.9	6.2	20	98.4	10.3	13	78.3	7.4	10	97.4	7.1	20	92.3	7.3	8	86.5	11.9	8	94.7	9	12	90	7	12	92.7	6.9	14	81.6
GI_11496986-S	82.4	6.5	29	83.2	4.1	30	95.7	3.9	29	94	6.3	27	81.8	5.7	30	81.6	3.8	30	91.2	4.7	29	100.1	7.3	29	86.1	5.3	30	88.6	6	28	84.2	2.8	21	84.8	5	28	87.9	3.7	28	89.2	6	30	104.7	6.1	26	87.8	4.6	27	87.1
GI_11496987-S	98.4	4.2	26	105	5.6	30	110	6.8	23	113.1	5.4	26	123.7	8.4	29	112.2	5.5	30	125.3	7.9	30	107.7	5.4	30	113.8	6.4	28	119	4.4	31	134.9	7.2	30	116.3	4	28	115.3	6.9	30	108	4.4	24	124.3	6	22	115.1	5	29	126
GI_11496988-S	275.6	11.7	29	280.4	9.6	19	334.2	19.5	10	295.8	16.9	11	299.4	17.1	24	297	17.3	10	314	16.2	17	276.2	15.1	15	319.7	21.9	15	263.8	9.4	21	281.1	13.9	20	332.1	19.3	24	301.3	29.9	10	295	15.6	18	304.7	18.7	16	302.8	15.7	15	294.7
GI_11496989-S	3871.6	87.2	25	3895.6	104.6	24	4207.4	107.5	29	4031.7	87.9	29	3581.2	112.4	27	3834.2	110.5	30	4138.9	115.7	26	3956.5	110.5	30	3951	99.9	30	3831.4	127.4	29	3850.8	124.4	23	3840.8	75.2	27	4014.4	91.2	29	4263.1	116.3	21	4405	138.3	30	3755.9	111.9	28	3851.6
GI_11496990-S	92.6	5.5	18	93.3	5.8	15	99	6.7	9	102.4	8	21	90.8	5.1	20	100.4	6.1	20	86.8	7.6	17	111.4	10.8	17	102.4	6.9	29	94.4	5.3	23	98.6	6.2	18	93.1	4.8	26	100.7	5.9	22	96.2	6.5	18	100.1	6.9	21	90	7.7	13	88
GI_11496991-S	341.6	15.4	30	393.4	14.9	31	361.8	10.8	30	340.4	12	29	405.4	18.9	29	377.2	16.6	29	357.9	10.7	29	372.3	15.7	29	362.7	12.7	30	400	16.1	31	392.9	13.6	30	365.7	16.1	30	379.5	11.6	29	411.8	16.6	22	399.5	16	30	369.4	10.6	30	348.5
GI_11496992-S	158	12	20	191.3	8.1	27	197.3	9.9	29	192.3	9.1	30	162	7.5	23	202.4	9.1	24	191.5	8.9	25	195.3	7.4	30	179.3	11.9	17	184.9	7.9	30	195	8.6	20	186.9	9	29	174.2	7.8	27	219.1	14.5	23	204.2	8.8	26	182.2	7.9	27	170.2
GI_11496993-A	90.9	4.5	28	99.3	4.6	28	101.2	4.6	27	93.6	6.5	24	91.6	5.2	28	82.3	4.8	28	115.1	7	28	94.7	5	29	77.2	5.8	26	99	7.2	20	104.6	6	30	108.3	6	30	101	4.9	30	88.4	4.5	30	108.2	6.7	25	89.8	5	27	97.5
GI_11496993-I	85.9	6.7	29	81.3	5.1	30	80.7	3.5	27	91.4	3.3	28	85.7	5.1	21	84.9	4.3	31	97.4	5.1	30	94.1	5.2	30	102.4	7.5	30	86.2	5.4	26	96.5	5.5	30	91.7	5.7	30	88.5	4.6	29	77.9	4.3	29	89.6	6.2	30	96.8	5.8	29	88.9
GI_11496997-A	97	9.2	22	102.1	6.1	15	117.8	8.3	21	104.1	5.1	22	103.9	9.8	19	106.1	6.8	17	106.7	7.7	15	121.1	9.9	17	100.4	4.1	19	106	7	18	110.5	6.5	17	100.3	5	14	115.1	7.2	15	106	9.3	14	113.3	8.7	14	121.4	10.7	13	119.9
GI_11496999-A	109	4.8	28	107.1	4.9	28	127.8	6.8	30	117.8	6.2	29	101.6	5.1	30	117	6	24	116.8	4.1	29	105.2	5.7	28	110.2	5.3	30	106.8	4.7	31	129.8	7.6	26	106.5	7.7	24	106.4	5.8	29	114.1	6.6	22	125.9	6	27	136.8	9.2	30	124.4
GI_11496999-I	89.7	7.2	29	87.2	5.4	31	106.6	4.9	30	90.8	5	29	80	3.6	29	88.5	3.8	24	92.2	4.9	29	88.3	5.1	29	90.6	4.9	26	83.4	4.9	28	97.2	5.1	29	100.5	4.9	30	92.2	6.1	29	88.7	5.5	29	99.3	7.1	28	75.6	4	25	83.7
GI_11497001-S	463.1	16.1	29	569.6	23.6	31	533	22.7	29	501.3	13	30	480.3	19	30	541.2	19.1	26	522.3	24.2	29	551.4	19.5	30	518.8	22.1	22	532.9	19.5	30	520.9	19.6	24	531.8	25.8	29	542.1	20.6	28	510.7	30.8	18	536.7	17.6	18	488.5	15.2	30	504
GI_11497005-A	567.3	28.7	27	605	31.1	22	636.1	18.6	20	576.1	41.2	15	514.5	29.1	25	495.6	16.8	23	525.3	19.8	30	576.7	21.1	23	558	30.1	26	573.3	16.2	11	502.6	24	22	564.6	26.8	19	581.6	25.2	27	547.5	26.4	17	611.7	17.3	20	624	22	26	625.1
GI_11497600-I	98.2	5.5	29	103.1	4.6	29	105.7	6	30	111	5.9	30	95.8	5.1	30	97.5	5.5	29	104.4	5.2	22	100.3	5.6	29	99.3	6	30	97.6	5.1	30	112.3	4.8	25	112.9	6.6	30	129.2	10.9	28	89.9	4.7	22	112.2	5.2	28	107.7	6.5	29	99.2
GI_11497602-A	76.9	6.2	22	67.4	4.7	30	82.1	9.5	12	70.8	4	27	73.7	4.7	29	75.1	4.3	30	74.4	5.5	30	80.2	4.6	29	70.5	4.4	30	72.7	4.8	26	67.8	5.1	17	87.1	5.1	30	73.5	4.4	25	70.3	4.7	21	82.7	6.2	24	74.4	4.4	30	77.7
GI_11497606-S	81	5.5	26	79.6	5.6	31	88.4	5.7	30	77.8	3.8	30	74.9	5.5	29	77	4.6	28	85.7	6.2	29	75.4	3.8	29	64	4.8	29	73.8	4.3	30	83.6	5.1	29	75.6	3.2	29	77.9	6.4	30	72.8	3.8	29	79	4.6	27	81.1	5	29	79.3
GI_11497610-S	140	6.8	27	160.4	10.8	22	156.3	10.1	17	155.5	10.1	27	143.4	7	30	153.8	7	25	151.9	7.7	21	160	6.4	28	163.5	12.4	17	142.8	10.8	19	163.3	7.4	10	162.4	7.2	26	165.3	9.1	24	156.9	7	20	161.7	5.1	21	174.2	7.9	24	163
GI_11497611-A	485.1	20.6	30	520.8	17.5	31	516.7	18.3	29	454.2	15.1	27	480.3	19.4	30	491	18.1	26	506.7	15.8	30	489.2	12.2	30	514.4	18.6	28	543.9	23.4	21	485.8	17.1	29	503.6	20.7	30	485.3	22.4	27	496.8	14.6	31	536.4	21.6	30	473.5	22.9	29	487
GI_11497611-I	85	3.4	27	81.7	5	29	99.2	4.9	29	91.8	5.5	30	93.5	5.4	29	93.4	5.5	29	102.1	4.6	30	99.4	4.8	30	79.9	3.8	30	81.3	3.9	27	93.1	3.9	23	90.9	4.6	28	81.3	3.7	29	90.4	4.7	31	100.6	4.8	30	101.5	6.1	29	97
GI_11545742-S	1649.7	72.2	25	1757.3	77	23	1793	63.8	25	1738	44.1	21	1750.1	72.2	23	1773.5	74.9	24	1694.5	39.4	22	1623.6	51.8	19	1709.1	54.9	28	1841.2	64.4	18	1914.2	72.4	19	1589.2	38.5	28	1642.6	38.6	19	1799.7	59.1	21	1796.3	59.8	22	1785.4	57.4	23	1600
GI_11545750-S	92.5	5.7	30	88.7	6.1	21	96.7	5.7	26	87.1	4.5	30	79.3	5.1	24	86.3	5.2	28	98.2	6.1	29	85.2	5.4	30	84.5	5.9	29	93.6	5.6	29	76.7	5.5	19	84.5	4.4	28	88.9	5	27	89.4	7.8	23	86.5	4.5	26	105.7	6.6	22	88.7
GI_11545752-S	93.3	5.8	29	78.2	5.9	21	84.4	3.8	28	93.3	5.1	30	74.4	3.2	29	77	5.2	30	91.1	4.9	26	92.8	4.5	28	102.7	7.5	29	92.8	4.8	30	86.8	5.4	26	86.4	5.4	29	90.4	7	26	78.1	3.8	23	90.3	5.5	28	96.5	5.1	30	91.5
GI_11545756-S	105.6	5.4	28	118.3	6.7	31	123.2	6.6	30	104.8	5.9	29	103.8	6.2	28	115	6.2	31	103.5	6.2	29	112.3	5.4	29	104	5.3	28	115.5	6	28	100.6	5.6	23	121.1	6.6	30	109.8	4.9	27	116.2	6.7	26	123.6	6.4	26	128.7	7.4	27	106.4
GI_11545760-S	206.4	6.9	28	242.5	10.1	19	245.7	10.1	24	209.2	5.9	23	193.5	6.4	29	227.8	11.4	26	224.3	8.7	28	221	9.5	28	218.1	13.4	21	203	9.2	26	212.6	8.5	28	217.9	9.5	26	207.4	11.5	20	218.4	10.4	23	231.1	11.4	20	223.3	12.5	24	212.2
GI_11545764-S	521.1	18.6	20	570.8	18.9	21	587.5	19.1	19	548.2	24.4	19	499.1	18.1	29	516	19	22	559.8	25	19	536.9	18.2	22	489.8	15.8	17	553.8	24	18	584.4	20.9	21	535.5	17.1	23	533.9	20.1	26	531.1	17.1	20	579.7	24.3	16	545.2	18.7	25	499.4
GI_11545766-S	282.6	11.3	29	304.8	21	19	284.8	14.1	20	284.2	15.2	22	289.7	12.2	20	276.5	13.7	17	302.6	11.8	24	314.9	10.8	27	301.3	13.1	28	304.5	13.3	23	324.2	17.8	15	296	11.4	30	296.3	14.5	24	334.8	12.5	19	291.7	10.6	20	328.1	18.2	22	292.4
GI_11545768-S	105.1	4.7	16	102.7	4.9	27	124	6.1	27	119.2	6.5	19	103.2	5.8	23	121.8	5.8	17	126.7	4.8	22	100.5	6.1	29	113	5.8	26	104.3	10.7	16	116.9	10.1	15	119.5	5.6	27	107.1	6.1	17	127.8	8.2	14	129.9	10.7	24	109.4	5.5	21	126.4
GI_11545770-S	103.9	7	30	115.4	5.6	26	116.8	7.7	19	108	6.7	24	111.4	6.9	30	109.5	7.3	30	117.3	4.3	29	101.4	3.2	26	111.9	7	21	106	6.3	26	116.8	7.1	25	108.5	6.1	30	103.9	6.1	22	97.1	8.4	18	113.5	7.1	27	111.4	6.9	29	106.3
GI_11545788-S	472.6	13.8	23	528.7	24.9	13	570	18.9	30	543.5	17.5	27	517.2	14.2	29	511	15.4	31	563.1	21.5	23	567.3	17	30	512.8	21.5	29	529.7	14.7	29	573.4	19.6	24	527.2	16.8	29	553.6	20.1	30	554.5	19.4	22	540.9	20.3	20	500.3	13.5	21	524.7
GI_11545792-S	388.9	12.4	27	428.8	15	24	471.2	18.9	28	436	12.9	30	418.5	17.6	25	440.8	14.9	24	465	27.5	19	398.1	11.7	25	459.9	19.1	27	400.4	14.9	22	455.3	18	27	450.4	11.9	25	475.1	21.1	30	424	14.2	22	464.8	16.7	29	457	9.7	28	450
GI_11545796-A	147.7	7.6	25	127.8	7.2	25	125.2	5.7	19	147.4	6.6	27	143.3	7.5	29	138.7	10.1	18	141.1	6.1	23	140	6.6	25	119.9	5	26	135.5	8.7	14	129.7	5.4	24	151	7.3	29	143.9	7.2	21	133.1	9.5	12	142.6	12.4	22	137.2	9.8	22	133.6
GI_11545800-S	547.3	22.2	26	526.9	12.3	29	579.8	16.5	29	617.6	16.8	29	572.2	18.1	30	579.8	19.2	31	624.5	19.6	30	615.6	19.8	30	589.6	21.8	30	592.2	26	17	584.7	18.6	27	588	18.1	30	631.3	19	27	614.2	15.5	20	648.8	20.7	30	593.6	12.1	27	561.6
GI_11545810-S	83.3	3.1	25	101.6	5.2	24	104.6	5.5	28	105.1	6.6	25	96.4	6.3	23	113.3	4.5	31	121.5	6.8	17	107.7	7.6	22	103.2	6.1	25	98.3	5.5	19	124.9	8	15	102.7	5.1	21	110.3	5	27	113.5	7.8	19	104.7	6.6	21	120	6.3	29	103
GI_11545814-S	2024.4	57.8	22	2305	81.1	29	2343.9	64.5	28	2416.5	80.1	30	2053.9	66.5	30	1978.2	66.1	28	2222.6	93.5	21	2206.4	78.7	26	2230.8	73.6	27	1992.7	92	27	1919	110.6	17	2318.1	80	30	2231.6	85.4	26	2015.6	88.1	21	2477.4	74	30	2588.6	90.2	30	2363.7
GI_11545816-S	185.2	8.2	30	194.3	8.1	29	224.2	7.8	27	211.9	6.8	30	192.7	10.2	28	182.5	6.5	24	206.6	9.5	29	214.1	8.8	30	205.8	7.6	30	212.4	11.4	24	231.9	8.6	30	218.5	8.2	29	207.1	10.1	30	204.8	7.9	27	204.7	8.3	29	215.9	10.8	30	212.5
GI_11545826-S	98.7	5.9	30	109.8	5.4	27	101.4	5.3	29	103.2	5.3	29	106.2	6.4	30	103.8	8.2	20	100.8	4.5	27	101.7	6.4	26	100.6	5.6	30	107.1	5.2	30	113.8	6.3	30	102.7	6	30	105.6	4.9	26	92.3	5.8	23	113.1	5.3	26	110.5	7.1	29	109.7
GI_11545830-S	74.1	4.4	29	89.3	5.5	22	85.6	4.9	30	81.4	3.3	29	87.7	5.7	29	96.1	6.3	29	84.4	5.4	30	84.3	5.7	30	77.1	4.8	25	88.5	8.8	18	90	5.6	20	85.7	4.7	30	88.8	7	27	75.7	6.2	10	100.2	4.8	29	81.1	4.8	24	82.8
GI_11545834-S	221.2	7.9	30	240.7	8.1	30	256.7	12.8	26	250.5	9.2	30	219.9	7.8	29	225.2	7.6	30	246.6	9.6	30	224.4	7.5	29	222.6	10.8	30	236.2	7.8	31	244.5	9.8	30	236.6	9.7	29	232.2	7.9	26	234.2	9.7	28	242.1	11	29	241.3	9.3	30	254.6
GI_11545840-S	81.6	3.7	25	98.6	6.9	31	95.2	6.5	21	89.3	5.7	30	91.4	6.3	27	92.1	5.5	31	85.2	4.5	29	84.9	3.2	30	87.5	6.9	30	91	3.8	30	87.6	5	27	88.4	5.3	29	79.6	3.8	26	81.9	4.9	24	86.3	5.5	28	97.5	5.5	27	82.3
GI_11545844-S	82.2	2.5	26	84.4	3.8	31	99	5.2	30	98.3	5.2	26	84.5	4.5	30	90.3	5.8	29	92.4	4.7	30	90.4	4.5	29	94.1	5.9	29	81.5	2.8	22	88.6	4.3	26	92.8	5.7	25	84.6	4.3	29	78.1	4.8	28	93	4.9	29	89.5	3	27	89.3
GI_11545846-S	93.5	6.7	28	90.2	5.3	22	126.3	9.1	19	110.7	6.3	22	101	6.4	22	111.6	5.1	19	101.3	5.6	26	103.1	7	22	121.8	10.1	29	99.2	5.3	27	107.5	5.1	25	98.4	4.9	26	105	5.2	28	97.2	5.5	20	107.2	7.4	16	103.7	5.6	27	101.5
GI_11545852-S	94.3	6.9	30	88.7	4.5	30	109.4	5.2	30	96.9	4.7	28	93	5.7	30	87.5	4	30	96.3	5.7	27	85.3	5.7	29	81.6	3.8	27	90.9	6.4	26	97.2	5.3	24	98.3	5.4	27	88.3	5.4	29	98.5	7.3	30	98	4.8	29	96.4	4.5	29	103.8
GI_11545854-S	122.2	5.6	21	146.5	11.4	17	117.8	5.2	21	133.7	5.8	24	126.3	5.5	29	126.8	4.1	27	131.1	7.9	22	130.4	5.3	29	141.4	9.2	28	131.1	8.1	30	146.3	7.2	29	133.7	6.9	30	132.9	6.4	29	141.7	9.7	26	129	6.3	28	119.8	4.5	26	138.7
GI_11545856-S	152.1	7.7	21	156.4	6.4	30	161.6	7.4	26	153.6	8	29	140.8	6.2	18	133.3	4.7	30	134.4	6.3	16	149	5.7	30	141.1	7.4	27	138.9	7.1	31	150.3	6.6	20	144.4	6	30	148.5	6.1	28	161.1	6.3	31	165.6	10.2	21	138.5	6.6	26	158.3
GI_11545860-S	105.1	6	29	102.7	6.4	24	111.5	7	21	120.2	8.5	24	99.8	8.2	29	104.4	4	29	112.7	6.3	28	107	4.3	27	127.2	11.1	30	111	4.8	29	109.7	6.2	24	103.2	5.8	24	112.6	8.2	30	101.9	6.3	17	129.6	7.1	28	109.8	7.9	26	114.6
GI_11545866-S	84.3	7.9	17	74.4	6.7	14	86.7	5.9	25	74.5	5.7	23	66.9	4.8	23	75.8	5.3	25	74	6.5	20	84.3	5.4	29	67.5	5.2	22	73.3	7.8	18	64.7	3.1	15	75.9	6.4	17	79.4	5	20	83.5	5.7	20	81.2	4.4	22	77.2	4.7	28	85.7
GI_11545882-S	105.9	4.6	30	122.9	5.1	30	108.1	5.2	27	114.8	5.7	29	125.8	7.1	30	113.3	5.6	30	118	5.5	28	110.3	4.5	28	118.1	6.6	25	115.3	5.1	30	125.3	6	27	118.5	5.5	23	123.4	7.9	29	109.8	4.5	29	133.1	5.3	26	119.2	6.6	29	105.7
GI_11545886-S	64.7	3.8	18	74.5	5.9	16	88.3	5.3	23	75.4	4.4	25	77.3	7.1	20	74.7	4.7	10	77.8	4.5	24	78.2	5.3	27	69.4	6.1	13	78.3	5.1	24	71.9	3.9	17	76.6	4.2	26	84	11.3	14	59.5	3.5	15	104.2	11.5	15	73.7	4.9	22	75.9
GI_11545889-S	100.8	6	29	93.5	5.3	31	99.7	5.2	27	84.9	3.9	30	109.3	6.8	29	101.5	6.4	23	106.9	6.1	24	96.6	5.2	23	93.4	5.7	27	87.5	3.5	29	86.4	5.1	28	97.1	5.9	26	101.5	6.4	27	96.7	3.8	24	102.1	4.2	29	103.4	6.8	29	106.8
GI_11545911-S	90.4	6.1	23	93.6	3.9	20	96.3	6.3	24	103.7	6.3	29	87.2	5.4	25	107.7	7.3	31	105.5	5.7	24	104.9	5.8	28	91.3	5.1	30	85.4	4.7	28	92.2	6.8	26	109.5	7.1	30	96.4	5	28	98	5.7	24	93.7	6.1	22	101.1	6.4	28	103.8
GI_11545913-S	205.7	13.4	24	211.1	13	23	187.7	9	25	204.5	10.6	28	185.7	8.1	30	210.3	6.9	31	229	13.7	16	202.2	8.3	28	203	9.8	27	212	8.9	30	203.6	4.2	21	222.7	9.5	25	199.4	9.4	29	199.8	9.8	17	227.4	11.8	23	219.8	9.3	30	191.2
GI_11545917-S	98.6	6	19	98.4	7.4	18	103.4	5.4	24	91.2	4.8	25	96.7	6.3	29	106.9	7.1	19	95.1	4.6	25	88.2	5.1	25	91.5	3.9	27	94.9	6.7	26	111.1	7.5	22	106.7	6.9	29	86.7	7.8	24	98.1	7.3	22	103.3	6.9	15	93.7	6.1	29	97.4
GI_11545919-S	130.3	7.2	29	146.4	7.3	29	153.1	9.1	28	151.8	6.1	29	164	7.1	30	161.8	7.7	31	168.7	6.3	30	155.9	8.2	30	149.5	7.2	29	159.1	7.4	21	178	7.2	30	161.8	7.7	30	157.6	8.5	29	162.6	9.5	29	145.3	4.4	27	163.7	8.3	30	147.7
GI_11545925-S	87.9	5.5	30	93.1	6.4	23	110.6	8.4	29	106.4	7.9	30	93.7	4.6	30	96.9	5.7	27	111.4	6.1	29	103	6.1	28	80	4.8	27	103.4	6.2	31	97	3.2	22	99.3	5.3	29	91.3	5.2	28	95.9	4.5	29	99.6	5	26	102.5	6.4	25	100.2
GI_11559922-I	180.6	9.9	30	162	10.4	24	175.4	5.9	21	178.8	7.6	30	160.1	9.8	30	168.2	7.9	28	165	10.1	18	186	5.2	28	160.8	10.5	26	163.8	9.1	23	163.7	5.9	19	184.7	11.9	29	170.2	7.9	30	169.4	8.1	21	164.6	9.2	22	174.4	7.6	25	186.7
GI_11559926-S	669.9	17.8	25	802.7	24.9	28	795.7	31.7	21	731.5	26.5	25	777.3	30.9	25	790.2	24.9	29	845.4	25.8	30	742.3	28.3	30	766.1	26.7	27	794	24.1	31	788.5	31.9	21	751.2	21	30	804.8	23.3	30	868.7	28.2	31	826.2	29.4	18	789.7	17.9	29	803.3
GI_11560140-S	147.3	7.5	25	148.6	6.4	16	144.3	9.1	17	163.4	8.3	20	165.1	7.7	30	157.8	8.8	20	158.9	9.8	21	172.6	6.7	27	159.7	9.8	29	144.9	6.9	29	144	8.7	24	160.3	6.5	24	150.1	7.2	24	148.4	10.3	20	157.5	10.4	18	150.8	6.8	19	160
GI_11602905-S	87.2	8	21	87.6	4.8	28	107.9	6.8	29	93.5	5.3	30	78.1	3.8	29	91.4	5.4	31	92.3	4.6	21	100.6	4.9	23	95.9	9.6	22	97	5.9	20	92.3	6.4	23	84.8	4.4	17	103.9	7.8	29	92.4	6.3	19	101.8	7.9	21	96	4.7	21	86
GI_11612654-S	105.8	6.9	30	115.3	6.4	31	106.1	5.7	25	120.7	7.4	29	113.8	6.6	29	108.7	5.2	30	120.3	4.9	27	115.2	4.8	29	104.3	4.1	28	110.5	5.8	31	121.3	8.2	18	114.1	5.2	30	135.7	7.4	27	129.6	6.9	25	113.3	6.1	22	113.8	5.6	30	121.5
GI_11612658-S	121	8.2	28	110.4	6.4	30	123	6.6	28	116.5	6.9	29	124.5	6.3	29	111.4	5.4	30	127.1	8.1	20	138.5	6.3	28	114.3	5.4	30	112.6	6.5	28	136.4	6.4	29	136.8	7.3	29	121.9	8.3	26	104.6	6.5	26	133.8	7.9	19	121.1	6.5	29	141.2
GI_11612673-I	87.9	6.7	30	80.9	5.6	26	89.9	6.1	29	92.3	6.7	30	94.1	6.4	30	99	7.1	27	86.6	5.1	30	85.5	5	29	99.6	7.6	29	86.3	7.7	17	89	5.5	24	95.9	6.4	25	84.8	6.3	21	83.6	4.8	23	96.8	8.1	19	92	5.2	27	101.8
GI_11612675-A	97.9	7.5	28	93.8	4.5	20	92.4	5	28	95.2	5.9	30	93	6	27	95.2	7.4	21	93.4	4.3	27	99.2	5.3	29	82.3	4.6	24	89.8	4.4	22	98.8	5.6	22	101.2	6.3	28	96	5.9	29	94.5	5.2	19	111.5	8.6	18	114.6	6.9	24	92.9
GI_11641230-S	104	5.1	28	100.2	5.5	31	124	7.6	29	97.3	5.6	28	93.9	5.3	29	102.5	6.7	31	106	6.6	29	95.2	4.6	29	99.8	6.4	30	101.7	4.9	29	106.2	5.9	30	97.7	6.2	29	116.2	7.4	29	83.8	2.8	26	121.7	5.8	29	97	5.5	30	103.7
GI_11641236-S	810.2	31.1	21	926.2	24	28	988.6	32.6	23	880.1	31.5	30	861.8	46	20	822.4	25.1	16	915.3	27.2	18	930	31.4	25	924.2	35.9	23	816.2	20.7	18	919	23.2	28	824.7	18.1	28	926.1	26.5	24	970.6	35.2	20	944.2	57.3	13	892.3	35.9	21	856.3
GI_11641238-S	289.5	11.6	28	346.2	14.2	27	341.7	10.2	25	344.4	11.9	26	321	12.2	29	366.2	16.2	31	332	8.9	16	378.5	12	30	333	17	23	337.3	12.6	30	328.6	11.7	22	333.8	13	30	325.6	12.2	30	371	14.4	30	369.3	13.3	27	332.7	13.9	29	311.9
GI_11641240-S	92.9	6.8	30	87.8	5.3	27	108.4	5.9	30	86.3	4.5	28	85	4.3	28	90.8	5.5	28	99.3	5.5	30	89.5	4.1	28	93.9	6.5	30	87.3	5.1	25	91	5.3	30	90.9	4.1	28	100.9	4.1	29	98.6	6.8	27	98.8	4	28	91.5	5.2	30	88
GI_11641242-S	133.1	8.3	29	124.8	7.7	29	119.6	6.7	24	125.9	7.3	30	115.9	7.9	29	127	7.9	31	147.7	9.7	30	119.4	5.3	28	123.3	6.6	30	117.9	4.3	27	125.5	7.4	29	125	5.9	28	131.9	8.7	25	118.1	6.1	21	138.3	5.9	20	119.7	6.3	30	126
GI_11641248-S	264.7	13.5	30	254	9	25	276.4	12.5	25	264	10.1	29	258.7	12.2	29	248.5	11	23	266.4	13.1	24	236.9	9.1	28	238.8	14	26	263.6	11.5	24	253.9	7.4	21	237.2	10.7	30	284.8	14.6	24	250.1	10.9	16	270.1	9.6	29	255.5	6.9	29	259.7
GI_11641254-S	86.5	4.7	27	98.4	8.1	30	109.6	7.2	22	92.6	3.7	29	85.5	3.8	27	97.9	5.3	30	99.2	3.7	29	106.4	4.7	29	85.8	5.1	30	95.7	5.5	31	105.1	7.9	23	84.3	2.5	26	97.6	6.9	29	103.2	6.9	22	117.6	4.9	26	96.4	5.6	28	98.8
GI_11641260-S	6350.9	226.8	30	7191.2	280.2	31	7294.9	273.5	30	7352.9	248.6	30	6674.2	275.9	30	6427.2	247.9	29	7087.3	247	30	7195.9	302.4	30	6987	308.1	30	6645.9	233	31	6471.6	207	29	6933.8	268.5	30	7379.6	295.9	30	6905.2	231.6	24	7779	279.3	30	7526.6	192.6	30	7313.6
GI_11641264-S	224.9	10.8	29	240.5	7.3	30	238	6.5	29	228.7	7.1	30	242.7	12.1	25	249.2	9.4	29	259	9.3	30	248.7	10.1	30	235.6	8.6	29	232.1	8	29	244.8	7	29	263.4	7.6	29	254.5	10.4	30	245.7	10.3	24	285.7	8.1	30	264.8	10.5	30	238.8
GI_11641266-S	83.3	5	29	90.2	4.8	25	97.2	8	22	97	4	29	89.1	4.5	30	88.9	6.1	30	96.1	4.8	24	95.2	4.8	28	78.8	5.3	30	81	5.2	27	89.8	6.6	20	92	5.7	30	87.9	6.2	29	76.9	5.6	16	99.4	7.3	26	87	5.2	28	82.8
GI_11641268-S	84.9	5.6	29	88.4	5.2	29	98.2	5.5	29	109.8	6.7	30	99.7	6.4	25	84.6	4.1	25	110	7.1	27	96.3	5	30	93.3	5.8	28	92.1	5.4	20	93.2	6.2	22	117.8	7.1	19	94.4	4.2	30	84.6	6.8	23	103.2	4.8	23	87.6	4.7	30	95.1
GI_11641272-S	84.4	3.6	23	89.3	4.2	23	90.8	5.2	27	87.6	6.1	28	89.2	6.7	21	94.8	5.6	29	99.3	4.8	24	81	4.5	23	87	5.1	29	87.7	5.9	25	92	5.9	26	94.6	5.4	29	107.3	8.2	29	87.7	5	20	100.4	8.2	14	84.3	4.7	21	89.7
GI_11641288-S	650.8	22.7	30	656.9	21.7	22	712.3	18.5	30	663.9	20.2	30	669.9	24.6	30	661	21.2	31	652.8	19.6	28	684	26.8	30	652.9	22.3	30	700.9	28.3	26	700.6	32.3	14	670.7	15.4	29	692.5	24.2	30	692.3	21	25	760.6	30.6	25	712.7	25.6	29	731.6
GI_11641399-A	568.3	20	29	597.9	21.6	30	639.8	17.3	27	578.7	18.1	29	542.9	19.5	30	604	15.2	25	659.3	16.5	27	593.3	19.2	30	636.1	21.5	30	618.5	21.6	28	585.8	17.2	30	599.2	22.9	30	606.5	22.6	27	594.4	22.2	20	636.1	32.2	21	616.9	18.1	29	553.2
GI_11641399-I	101	7.7	25	109.2	5.1	31	123.2	6	18	116.4	5.6	30	106	5.3	28	105.8	5.8	24	123	5.3	29	111	4.8	30	121.1	6	27	104.4	5.5	28	114.4	8.9	22	106.9	4.6	28	102.9	5.3	28	118	7.9	23	119.6	4.3	21	123.5	7.8	29	110.7
GI_11641400-I	83.8	5.8	29	84.8	4.9	19	82.4	3.7	21	93.1	5	30	85.8	7.1	19	88.1	6.3	30	91	4.9	20	79.9	4.4	27	88.5	5.2	27	71.1	3.6	27	84.7	4.8	30	82.9	4.8	21	85.1	5.3	21	78.8	5.8	22	98.6	5.7	21	84.7	5.9	30	96.7
GI_11641403-S	169.8	9.1	26	160.2	7	19	202.4	9.8	30	180.5	6.7	30	176.6	8.4	29	167.2	9.5	30	170.9	7.7	29	179.1	7.4	30	167.7	6.8	30	162.7	5.7	29	182.8	7.2	29	169.2	7.7	28	190.5	10.2	28	178.5	8.1	29	196.6	8.7	30	181	8.1	29	173.4
GI_11641404-S	94.5	4.2	29	91.7	5	30	106.3	6.2	30	107.1	4.8	29	101.5	6.2	30	89.2	5.7	30	107.4	7	30	100.2	5.6	30	85.1	5.5	26	94.6	4	29	102.2	5.6	30	114	5.4	27	85.9	5.8	29	95.3	5.2	24	107.3	5.3	25	112.6	5.7	29	99.5
GI_11641410-A	761.7	37.1	23	803.9	34.4	21	809.3	29	30	763.6	26.1	30	724.7	24.8	30	770	36.4	21	766.2	26.2	28	757.1	26.6	29	791.4	23.4	30	719.5	26	21	810.9	26.1	30	765.8	31.2	29	781.6	24.7	28	815.6	28	23	816.1	27	22	728.1	24.3	27	702.2
GI_11641414-I	92.1	5.9	30	89.6	2.9	22	94	4.5	26	103.4	7.3	19	94.6	5.1	25	83.6	4.5	31	98.5	7.1	27	83.3	4.3	30	96.1	6.3	30	90.6	5	23	99.7	5.9	26	95.7	5.2	28	95.7	5.6	30	78.7	8	14	94.4	5.1	26	91.2	5.4	28	87.3
GI_11641417-S	90.9	7.6	25	100.7	7.5	25	93.3	4.8	22	118.4	10	21	98.2	5.5	30	103.1	5.6	30	104.4	7.7	19	101.8	4.4	25	115.1	8.3	30	98	6	25	99.5	4.3	21	89.8	5.9	21	93.3	5	29	98.7	7.6	19	114.3	7.2	27	102.2	5.6	24	106.9
GI_11641418-S	107.9	7	30	103.6	6	23	119	6.3	29	103.3	5	28	94.7	6.1	28	117.9	7.3	21	112	5.5	29	111.4	4.8	30	116.1	6.3	23	96	4	22	118.9	5.5	23	99.1	4.3	29	99.8	6.2	22	115	8.5	19	121.9	10.1	16	118.4	5.7	30	120.6
GI_11641419-S	78.1	2.8	24	80.9	5.8	29	88.6	5.7	30	91.9	5.3	30	88.5	4.9	29	101.8	5.3	30	69.6	5.9	16	81.4	4.6	29	86	5.4	28	79.8	4.1	29	93.3	6.8	29	90.6	4.9	28	88.7	6.3	30	77.6	3.6	28	79.1	5.3	18	90.7	6.9	30	88.5
GI_11641422-A	764.3	38.2	29	849.6	26.4	24	889.7	24.9	28	824.8	29.2	27	790.3	27.5	29	817.2	28.2	30	860.6	24.8	23	837.9	28.1	28	851.8	25	30	785.9	22.5	31	880.8	30.2	27	812.3	23.5	30	794.7	22.3	30	877.7	32.3	24	893.2	32.1	30	851.4	30	30	860.3
GI_11641426-S	143.7	8.5	21	145.4	9.2	16	173.3	8.4	23	155.2	7	29	135	5.7	26	162.5	8.7	31	151.8	7.4	21	161.4	9.1	29	141.4	9.9	16	142.7	6.4	24	153.6	7.5	19	156.4	7.2	26	146	6	26	140.5	6.7	25	159.2	7.9	17	151	6.8	28	149.2
GI_11761614-A	226.3	8.5	28	234.4	9.9	22	258.7	10.7	26	243	11.4	22	250.3	10.9	29	233.5	9.1	26	261.2	12.6	22	260.4	6.6	16	258.9	10.2	25	258.3	9.2	22	262.7	19	13	252.4	12.3	24	260	12	21	268.1	13	11	276.8	19.4	18	269.7	12.3	27	246.1
GI_11761614-I	80.8	6	30	82.5	4.4	30	78.6	4.6	30	81.9	6.4	30	82	6.5	29	75.5	4.2	30	83.7	5.7	30	77	4.4	30	76.4	4.5	30	85.4	5.7	30	88	4.4	21	81	4.8	30	80.4	4.9	27	81.8	5	20	94	3.4	30	75.9	3.8	29	76.3
GI_11761618-I	83.9	4	23	85.7	6.9	14	92	4.2	19	105.7	9.6	14	98	9.2	23	102.9	8.6	21	97.4	5.7	22	104.4	6.8	19	82.3	8.8	12	100.8	8.2	14	93.6	8.6	13	118.7	9.6	22	108.7	7.2	20	84.4	8	11	107.3	5.7	16	111.4	10.9	16	98.1
GI_11761620-A	204.9	13.3	30	186	13.2	29	205.8	8.8	29	183.9	9.8	20	174.3	7.5	29	179.5	9.4	29	188.5	10.6	30	200.2	9.1	29	181.4	11	27	173.9	7.9	21	184.6	10.1	27	193.5	9.4	27	174	8.9	28	187.4	8.9	25	188.4	10.4	25	198	12.7	23	166.3
GI_11761622-I	100.2	8.3	25	88.6	5.3	30	98.8	4.5	30	104.7	5.1	25	97.4	6.4	30	97.5	5.4	31	106	5.9	30	98.1	6	29	101.6	5.2	30	98.1	5.7	23	101.6	7.5	27	102.2	5	29	119.8	8.4	29	96.8	5.2	28	113.2	7.1	22	113	7.9	29	101.6
GI_11761623-A	285.9	11	30	281.5	11	18	351.2	15.3	18	318.3	9.2	23	314.6	16	28	304.3	12.8	31	307.4	12	22	293.2	10.5	30	292.1	14	29	283.5	12.3	19	354.8	20.2	14	316.9	12.9	23	303.9	11.9	27	305.2	12.7	28	317.9	8.9	27	313.9	14.7	18	284.6
GI_11761623-I	275.8	10.6	24	296.2	10.4	28	344.9	19.7	21	296.5	15.7	24	318.6	9.9	24	318.6	11.3	25	331.7	9.5	24	279	9.3	27	317.1	11.7	23	310.5	9.8	30	339.1	14.2	27	310.1	11.9	28	327.7	14.9	25	319.8	13.7	27	348.1	12.6	30	283.9	12	18	309.6
GI_11761625-I	198	7.2	22	202.5	11.6	12	228.8	11.9	18	224.4	12.9	21	233.6	15.9	20	198.4	11.4	14	221.4	15	11	214.1	10.6	18	217.3	7.9	20	240.3	21.2	9	227.8	7.4	14	211.8	10.4	17	209.8	8.9	18	216.8	7.2	20	216.2	9.9	19	209.4	14.4	12	185.4
GI_11761627-I	135.9	6	27	121	4.5	30	135.3	7	24	138.6	4.8	29	119.4	6	29	127.1	3.7	27	143.3	5.9	28	129.1	3.1	28	138.2	8.5	30	130.2	5.4	30	136.2	9	30	137.7	4.7	30	132.7	7.7	30	139.1	6.3	29	139.8	6.7	29	137.1	4.7	30	123.3
GI_11761628-A	693.3	20.4	30	772.9	24.7	21	770.8	20.8	30	759.4	23.2	30	714.8	22.5	30	784	21.3	30	694.6	29.1	19	751.2	26.5	30	773.6	32.1	27	793.4	32.6	20	772.3	27.2	30	725.7	30.4	29	797.7	23.7	30	775.7	23.5	29	812.1	26.8	30	729.7	28.1	30	759.7
GI_11761628-I	803.7	27.6	22	959.6	32.9	26	1061.3	29.4	20	950.6	32.8	26	873.3	32.6	30	923.8	46	22	945.4	29.1	19	899	23.8	29	957	33.7	28	880.2	27.9	23	955.1	27.8	28	874.2	30.9	21	966.5	34.6	29	951	42.1	30	1044.1	32	24	919.8	37.9	28	885.2
GI_11761630-S	586.4	21.6	30	652.3	26.3	30	717.1	25.4	25	680.8	16.1	30	613.4	27.3	23	630.9	15.9	27	685.9	20.3	28	694.5	26.3	30	623	23.9	29	669.8	23.2	31	638.6	18.6	24	660.7	22.9	29	680	22.8	29	690.9	21.8	30	705.3	16.9	29	670.1	22.9	29	622.3
GI_11761632-I	233.3	9.6	30	288.6	10.5	27	284	10.4	29	258.7	10.6	29	262.2	11.3	29	245.3	11.6	23	260.2	10.5	25	273.9	10	29	256	9.2	29	257.9	8.5	31	277.4	13	24	271.3	12.5	30	276.5	12.8	26	269.4	9.7	31	285.2	14.3	24	290.2	10.5	26	259.6
GI_11761634-A	1082.5	39	30	1263.8	55.6	24	1210	31.2	30	1190.5	46.8	26	1201.8	45.1	29	1174.5	32.1	31	1260.6	45.8	30	1177.2	34.5	30	1180.8	33.4	27	1091	25.5	23	1247.3	37.9	26	1125.9	28	29	1139.3	36.3	30	1224.3	33.3	29	1310.9	41	24	1233.4	36.2	30	1152.7
GI_11761634-I	1201.2	39.7	29	1345.2	46.2	30	1312	46	30	1362.8	31.2	29	1083.2	48.1	30	1082.4	35.7	30	1118.4	37.7	30	1103.2	44.4	30	1242.8	41.7	28	1050.2	49.6	20	1122	41.3	28	1125.8	39.4	29	1379	59.6	30	1265.6	45.5	29	1452.1	47.5	23	1419.5	40.5	30	1295.7
GI_11761636-S	77.3	5.1	29	91.5	6.4	20	92.1	5.4	29	90.2	8.1	26	83.7	5	30	82.1	5.5	30	91.4	4.6	28	79.5	5	30	87.4	6.4	28	80.3	5.6	26	78.9	3.9	21	96.7	5.4	27	84.1	5	29	82.4	4.7	22	95.3	5.4	26	84.4	3.8	30	97
GI_11761637-S	99.5	5.7	27	84	4.8	24	101.1	6.4	30	101	6.7	30	76.7	5.9	18	78.7	3.8	28	106	7.4	27	99.2	5.7	29	96.8	4.8	26	90.2	5.3	29	77.7	7.2	20	100.3	6.1	29	88.1	5.5	30	92.5	4.3	26	96.1	6.8	16	97.6	5.9	23	72.4
GI_11863127-A	510.7	17.2	29	548.5	23	28	546	15.9	27	526.8	19.2	23	496.7	20.3	24	483.3	20.4	29	539.9	20.8	29	493	14.8	27	526.9	14.7	30	521.7	17.9	23	525.7	20.4	30	496.5	17.5	30	569.6	18.9	30	541.5	15.2	28	577	19.7	30	535.8	23.5	21	520.2
GI_11863129-I	97.8	5	28	96.3	5	30	111.7	7.9	23	102.2	4.3	27	93	6	30	94.2	5.6	28	102.8	5.1	26	116.2	8.4	29	106.1	6.5	27	102.3	3	23	115.1	5.3	29	116.6	6.8	28	102.3	6.9	27	85.5	6.2	21	107	5.4	28	111.7	6	30	100.3
GI_11863131-A	86.4	5.7	23	113.2	8.6	30	101.2	4.4	29	91.3	3.8	30	97.5	6.6	28	100.9	7.5	21	85.9	4.4	29	105.5	8.3	24	84.9	4.4	28	96.3	4.7	26	101.9	5.4	21	95.9	4.5	29	103.1	6.4	30	108.2	9.2	18	97.3	5.4	22	108.3	7.9	16	98.6
GI_11863131-I	80.9	5.4	28	75.6	4.1	28	95.4	6.9	26	84.9	4.4	29	86	6.2	30	80.6	4.5	26	91.4	5.3	30	92.8	5.5	30	76.4	4.1	29	89.5	5.9	30	87.8	4.5	26	89.3	5	27	82.3	5.1	29	96.7	4.7	26	97.4	5.2	30	94	5.8	27	87.4
GI_11863151-S	624.4	22.6	30	738.5	25.6	31	798.3	19.8	27	735.1	18.7	29	681.1	22	30	728.4	30.9	31	745	24.8	26	704.3	19	28	723.1	27.3	28	751.5	24	28	789.9	17.9	28	750.3	23.2	30	721.1	23.8	30	757.1	20.7	30	806	28.7	30	726.6	23	29	686.1
GI_11863155-S	187.5	12.6	23	193.8	12.4	22	223.4	10	21	182	8	23	183.3	9.5	28	187.8	12.6	21	183.6	7.7	15	194.8	9.2	30	200.4	9.4	26	188.8	9.9	24	173.7	7.5	26	175.3	5.7	27	207.1	10.2	28	201.6	9.5	24	239.4	10.4	23	200.3	8.1	29	208.9
GI_11863157-S	1596.1	47.2	30	1580	38.7	25	1641.6	39.2	24	1687.1	45	28	1572.4	64	26	1538.2	38	21	1725.5	56.1	28	1716.9	46.2	30	1688.4	51.4	23	1525.2	53.7	21	1698.7	58.2	20	1711.8	37.9	27	1630.2	55.1	24	1720.5	67.5	22	1728	48.1	25	1593	44.2	24	1631.9
GI_11863158-S	1056.8	42.8	17	1071.8	44.3	26	1181.5	44.6	18	1164.3	29.9	25	1030	48.2	27	1082	40.6	29	1106.4	34.4	28	1077.6	39.4	28	1201.1	38.6	21	1090.3	45.5	18	1018.9	32.2	22	1029.6	42.9	19	1228.5	51.4	16	1038.8	36.9	23	1066.2	49.6	16	1144.9	33	28	1176.3
GI_11863160-A	784.3	25.1	29	813.4	27.6	21	813.9	26.9	22	885.4	25.2	30	756	21.8	30	842.2	25.6	26	861.6	17.2	30	793.3	18.5	30	799.9	30.3	27	813.7	23.2	23	827.9	23.3	30	799.7	25.3	23	838.2	24.8	20	814.8	28.6	25	831.9	18.6	26	865.4	28.9	26	811.7
GI_11863164-S	325.9	14.5	27	350.8	16.5	21	380.7	15.4	28	363.3	12.6	30	311.8	13.8	25	340.1	12.1	27	342.6	11.3	22	342.2	12.2	29	381.3	18.1	30	368.7	17.5	27	351.1	14.8	30	353	14.1	30	355.1	13.6	23	360.5	13.8	27	410.7	17.6	29	361	14.8	29	356.1
GI_11875210-S	124.4	8.6	26	143.1	5.7	26	155.7	6.6	22	141.5	5.6	27	138.2	5.3	29	135.2	7.5	31	135.2	6.6	22	145	7.4	30	132.4	5.9	21	136.9	10.6	17	160.3	7.4	27	138.8	5.5	30	135.5	7.2	30	132.5	7	20	147.1	6.9	27	154.9	7.4	28	134.5
GI_11967980-S	123	6.2	29	148.4	9.2	24	147.6	7.7	21	146.1	8.7	25	134.1	7.9	19	134.6	6.2	29	154	8.5	26	136.3	7.5	29	153	10.4	22	139.7	10.4	24	150.7	9.1	29	154	7.7	21	130.9	7.7	21	147.4	7.1	22	132.1	7.3	23	145.7	6.9	30	145.8
GI_11967986-S	187.1	6.4	30	184.7	7.2	27	214.5	11.6	29	204.7	9	28	191.2	8.3	29	206.8	9.8	30	193.3	6.8	28	223	9	29	203.2	14.5	25	215.7	8.8	29	200.7	6.5	19	224.4	9.8	29	197.2	9.2	27	191.2	8.7	22	206.3	8.1	26	217.7	9.2	29	214
GI_11968002-S	133.9	8.3	29	149.5	8.6	27	155.2	7.4	28	141	6.8	29	158.9	10.1	27	150.6	8.1	27	146.5	6.1	24	147.9	6.3	29	162.7	9.5	30	146.9	7.6	25	151.5	6.2	20	141.1	7.2	30	161.2	10.7	24	142.2	9.1	28	154.9	7.7	21	151.7	7.1	30	159.7
GI_11968022-S	439.1	22.2	25	516.5	22.8	25	506	23.9	17	519.3	19	28	442.4	16.7	29	480.8	21.9	25	522.8	25	26	502.4	16.8	30	459.7	19.6	28	512.9	15.4	26	505.8	21.7	23	432	8.9	23	494	18	30	521.2	20.3	23	549.8	41.4	14	523.5	20.4	30	480.4
GI_11968026-S	402.5	13.3	26	449.1	17.2	27	516	23	19	454.3	13.2	23	436	16.2	25	437.3	12.2	24	462.9	18.8	30	460.2	15.6	30	445	17.5	30	408.6	18.2	24	482.8	16.5	30	448.7	11.2	29	455.4	15.7	28	445.7	21.4	22	479	32.1	15	472.3	13.7	30	410.6
GI_11968040-S	304.3	14.7	30	316.6	12.9	30	311.5	14.1	30	318.2	9.2	30	293.2	13.9	30	304.9	13.4	31	346.2	13.8	30	319.6	13.4	29	311.9	12.9	30	305.4	11.5	30	310.9	11.6	30	306.1	14.7	29	322.6	9.9	26	318.6	11.5	21	320.6	12.4	30	337.5	9	30	317.5
GI_11968044-S	1862.6	56.2	28	2173.3	54.5	31	2221.1	83.2	21	2230.3	67.6	29	2085.9	63.3	29	2104.2	62	31	2373.6	86.9	21	2232	82.6	30	2106.2	68.4	30	2007.9	78.1	20	2279.7	75.6	30	2158.8	48.7	30	2035.3	49.2	30	2181.6	77.6	23	2211.2	76.8	14	2134.9	50.5	25	2191.4
GI_11968046-S	817	30.2	30	803.6	24.6	27	807.4	25	28	814.3	22.3	30	820.2	30.2	28	793.4	35.3	20	788.8	25.2	30	816.6	28.8	30	827.5	28.9	30	888.5	26.3	19	880.6	43.7	22	809.2	20.9	29	831.1	24.3	30	886.3	41.3	24	870.9	33.5	28	822.9	27.2	30	786.3
GI_11968048-S	255.4	10.8	26	310.7	10.7	23	314	11.1	29	300.2	12	24	314.4	14.8	29	316.5	11.4	27	302.3	12.8	24	315.8	14.5	29	291.6	16	24	295.9	9.6	16	307.6	11.6	23	293.7	10.4	30	286.2	13	22	313.6	13.3	27	316.6	9.4	28	299.3	11.7	24	273.4
GI_11968050-S	147.9	10	25	150.1	7.9	30	149.8	7.5	25	136.5	7.3	27	141.6	8.2	28	136	5.7	30	168.6	8.6	25	158.8	10.5	27	161	8.7	30	153.7	9.1	29	169.1	8.5	28	149.6	8.1	30	162.7	9.1	30	165.8	11.2	14	171.2	6.1	26	162.9	8.9	28	152.3
GI_11968052-S	588.5	24.1	18	659.3	50.3	8	653.3	32.3	12	625.1	27.8	19	591.6	37.5	16	589.7	18.6	19	617.8	19.9	16	592.7	17.5	21	651.7	31.4	14	604.6	19.8	15	573.9	40.3	7	607.9	22.8	19	653.2	21.7	23	570.2	24.2	10	660.8	33.7	13	607.9	28.3	13	768.9
GI_11968151-S	77.5	4.4	25	78	5.6	18	85.1	5.1	28	97.2	5.4	30	96.8	7.2	30	90.7	5.6	30	91.7	5.2	27	92.8	5.2	29	89.3	5.8	28	86.7	6.3	19	89.2	9.9	11	105.4	10	19	92.7	6.7	28	96	5.8	24	112.9	8.2	22	81.8	5.2	13	93.7
GI_11968153-S	86.9	3.9	29	92.6	5.1	22	97.3	6.5	30	88.9	4.4	30	87.6	5.6	28	75.9	3.2	27	81.2	4.9	27	98	6.6	30	89.3	4.2	29	90.1	4.3	24	83.5	5.2	22	102.7	6.6	25	117	7.4	30	83.3	5.5	29	90.4	4.8	29	85	4.7	26	99.2
GI_11991659-S	69.9	6.7	13	78.7	7.5	15	94.1	4.3	27	75.7	4.8	21	81.7	5.8	20	83.4	7.6	16	86.7	6	18	80.7	3.9	23	85.1	6.6	18	87.1	4.6	22	80.3	5.9	15	88.6	4.8	25	72.6	5.5	21	89.8	6.8	16	94.1	8.6	11	101.5	6.5	20	93.3
GI_11993934-S	199.9	10.6	21	213.9	8.1	31	242.9	13.6	25	245.1	13.8	30	233.2	19.5	16	202.9	12.1	27	214.7	11.4	21	226.6	10.3	30	207.8	6.5	29	221.6	10.8	27	213.9	10.5	21	232.6	10.6	30	232.1	10.2	28	240.2	10.7	27	225.8	12.7	26	223.1	11.4	28	244.9
GI_11993942-S	809.3	29.2	30	821.2	36.7	27	864.5	31.8	19	861.2	31.1	22	797.4	33.6	24	785.2	21.6	18	875	31.3	30	892.7	33.9	28	822.9	35.1	29	882.3	27.7	31	895.8	41.6	24	820.4	29.1	23	893.6	36.6	23	861.4	33.3	22	858.6	33.1	14	877.5	39.6	19	817.1
GI_11995467-S	3582.7	107.3	29	3770.7	97.6	30	3922	148.3	23	3590.1	99.4	26	3759.1	96.9	30	3923.8	125.8	31	4115.6	188.1	24	3899.2	124.1	25	3829.6	97.3	30	3896	129.5	16	3998.3	125	19	3716.5	82.4	27	3773.2	110.2	30	3826.7	126.5	17	3910.8	121	28	3859.1	113.1	30	3617.7
GI_11995473-S	90	6	29	104.8	7.1	30	98.6	4.5	29	106.4	6.8	30	102.6	6	29	95.5	4.8	31	99.7	5.8	30	88.9	4.3	27	93.8	4	30	92.5	3.9	31	110	5.8	28	111.8	5.5	29	102.4	5.6	28	91.2	4.7	30	107.6	5.5	23	96.5	6.3	25	86.9
GI_12007645-S	80.6	5.3	30	89.5	4.5	30	101	5.3	26	98.4	5.5	29	100.1	7.5	29	108	6.9	30	99.3	4.9	28	91.7	5.3	28	84.3	5.2	30	89.2	5.4	30	97.5	5.9	27	95.4	5.1	28	92.6	5.4	29	91.9	4.6	31	101.4	6.8	28	92.3	4.4	27	83.7
GI_12007649-S	109.8	5.9	28	126	8.7	20	151.9	7.2	19	131.4	6.6	28	131.5	7.1	29	126.4	5.2	28	124.2	10.1	17	118.5	5.8	25	136.3	4.7	29	129	7.4	19	138.4	7.1	24	125.8	8.7	17	147.3	10.4	25	127	6.6	23	135.5	7.5	29	139.2	6.1	29	114.2
GI_12025664-S	1104.9	50.5	22	1157.5	41.9	29	1224.3	46.8	21	1161	24.7	26	1034.3	44.3	26	1131.9	37.7	26	1133.8	24.9	27	1162.2	34.2	30	1158.6	34.5	27	1202.5	31.7	29	1105.6	36.6	11	1170.5	55.6	18	1179.6	34.7	30	1139.6	36.6	27	1313.4	43.9	26	1180.5	31.9	23	1178
GI_12025666-S	102	6.3	30	89.6	4.8	22	117.9	11.7	15	109.9	6.7	25	87.3	7.4	15	115.5	9.2	22	109.6	8.1	22	110.4	6.4	30	104.6	5.7	30	103.3	7	21	103	6.7	19	103.6	4.9	27	99.4	7.4	27	93.1	6.7	16	111.8	9.1	15	94.8	5.1	27	104.4
GI_12025669-S	1662.1	84.5	9	1860	67.2	22	1834.6	57.8	20	1851.4	50	25	1612.7	48.8	15	1912.1	81.7	17	1932.9	53	26	1787.8	51.6	22	1808.1	95.5	16	1828.3	49.8	21	1762.9	71.5	12	1806	91.8	19	1951.4	65.1	21	1812.9	58.5	22	1916.3	55.9	15	1810.1	70.8	22	1673.6
GI_12025672-A	192.9	9.7	30	222.4	11.6	29	222.5	8	29	214.7	10	30	216.6	10.4	26	220.9	13.2	24	245.8	10.4	23	217.5	9.4	30	240.3	12.6	22	229.4	13.9	25	245.4	12.1	30	217.5	8.8	24	238	11	29	207.3	7.8	25	264.9	16	19	225.7	12.7	28	225.5
GI_12056462-S	1836.3	61.4	30	1941.3	54	31	2203.8	55.7	30	2147.6	60.7	29	1862.3	65.1	29	1915.4	53.7	30	2073.1	53	30	1974.8	51.3	29	2027.2	54.1	30	1884.4	60.8	30	1949.8	30.9	19	2071.2	47.8	30	2043.5	50.8	29	1899	95.3	21	2014.5	47.4	24	2078.9	58.2	30	1935.9
GI_12056464-S	3049.8	85.6	30	3243	95.8	29	3590.2	127.3	27	3406.2	125.7	30	3556.3	155.5	29	3429.7	124.1	27	3481.2	112.4	24	3257.8	84.7	30	3373.7	115.3	29	3458.1	121.3	23	3355.4	87.3	28	3427.3	97.3	28	3470.8	104.5	22	3683.4	135.9	25	3667.2	139	23	3255.1	96.7	17	3380.2
GI_12056466-S	83.9	4.6	27	86.7	4.1	27	91.1	5.8	28	86.5	4.2	29	87.6	4.8	29	90.3	5.3	24	89.1	5.4	26	88.5	5.6	29	81.7	5.5	30	82.7	4.8	29	95.9	5.7	26	78.9	4.8	26	88.6	5	29	87.7	4.8	17	103.6	7	27	84.7	4.6	25	106.4
GI_12056467-A	363.2	17.9	19	378.5	16.2	31	383.6	21	24	358.4	12.4	29	360.9	18.8	25	378.1	13.4	30	379	13.1	24	373.6	16.6	29	392.4	17.5	28	374.7	16.1	26	407.1	24.3	24	377.2	20.8	30	396.4	17.3	29	394.5	18.5	26	417.9	19.9	17	398.9	10.5	26	361.8
GI_12056469-S	119.5	6.5	22	134.4	8.3	25	144.6	6.8	21	143.1	7.1	30	140.5	9.9	26	132.8	5.7	30	125.3	5.7	27	134.2	6.1	30	134.5	7	29	132.3	7.1	29	149	9	25	136.8	5.2	30	131.9	6.8	27	123	5.4	23	135.8	7.1	29	133.1	7.5	30	131.8
GI_12056470-S	669	34.3	16	714.7	39.3	12	737.4	28.3	18	728.8	29.3	23	728.4	34.7	24	691.3	36	18	777.9	23.3	23	708.8	17.3	11	740.4	26.9	24	745	31.6	16	709.9	31.4	23	710.4	35.3	18	760.9	31.7	22	718.7	34.3	16	757.2	46.9	10	770.9	26.3	23	659.7
GI_12056472-S	716.2	30.3	30	789.9	32.8	22	789.3	23.7	30	760	22.8	26	785.5	31.6	29	741.3	30.5	20	790.5	24.1	30	848.5	29.4	27	807.1	23.4	29	816.5	29.3	31	783.3	32	25	749.5	22.4	30	788.8	27.6	30	835.6	35.1	24	853.9	36.7	15	796.5	24.1	30	740.7
GI_12056477-S	135.3	5.6	27	153.3	5	21	178.4	8.1	29	168	7.5	28	150.3	6.9	26	165.7	10.5	28	162.2	6.5	30	182.3	8.1	29	161.8	9.3	29	168.8	7.2	28	172.3	7.2	30	171.1	9.8	30	155.6	12.8	23	170.3	9.8	18	170.2	10.6	17	178.7	11.2	24	162.5
GI_12056478-I	72.8	5	30	79.8	6.4	21	70.8	5.1	18	79.1	2.8	27	69.5	3.6	26	90.9	5	31	86.7	5	28	80	4.7	29	81.7	5.2	30	81.1	5.1	30	85.2	7.4	21	87.4	5.2	29	82.8	4.6	28	86.9	5.4	31	92.1	5.8	27	103.6	7.6	30	81.9
GI_12056480-A	418.2	10.7	28	471.5	20.9	30	467.4	14.9	29	457.7	11.9	30	459.3	18.5	29	408	18.9	31	476.7	21.1	21	438.3	10.2	27	455.2	14.1	29	470.8	17.7	29	475.3	19.5	28	461.4	11.7	30	434.1	17.1	30	459.7	20.2	30	500.4	20.3	30	453.7	16.2	30	452.5
GI_12056480-I	192.8	8	27	212.7	7.8	26	217	15	22	219.3	8.6	28	203.2	8.8	30	211.5	8.6	29	220.8	10.2	27	200	7	29	207.5	11.1	29	218.7	10.7	24	231.6	9.5	28	223.2	9.6	30	200.7	9.3	29	192.3	7.9	15	218.7	11.9	20	231.9	13.3	25	204.4
GI_12056481-S	111.3	6.2	27	119.4	6.4	30	126.4	6.4	25	119.3	7.7	29	122.6	10	30	101.5	5.8	26	104.6	3.6	30	122.8	8.1	30	109.6	8.3	21	111.8	5.5	24	119.1	4.9	28	132.3	7.5	26	120.5	5.4	25	103.3	4.9	26	129.5	7.2	21	123.5	9.2	29	128.8
GI_12056483-S	133.1	8.3	29	138.4	5.5	31	152.7	6.6	29	139	6.3	23	158.7	8.2	30	129.9	9.2	30	158.1	6.7	29	160.1	9.4	30	136.6	6.2	30	138.9	5	27	154.6	7.6	29	147.9	6.7	30	147.1	7	29	138.5	6.1	20	147.5	6.6	29	159.1	8.9	30	143.2
GI_12056970-S	945.9	21.8	29	1060.7	27.1	22	1111.4	31.4	19	1060.2	24.3	18	1048.3	31.8	26	980.2	34.1	27	1110.2	33.5	30	1071	22.1	30	1001.4	28.6	26	1107.2	33.7	22	1066.1	29.2	28	1054.8	25.9	28	1130.9	26.3	29	1073	36.1	22	1087.1	34.4	11	996.6	21.2	24	1015.9
GI_12056972-S	90.7	5.8	24	103.5	7.9	29	96.2	6.2	22	98.9	6.7	19	100.1	8.4	20	87.7	4.8	17	110	5.9	21	93.7	4.1	30	81.8	3.9	27	91.5	5.1	18	99.4	5.2	23	99.3	6	29	95	6.5	26	95.1	7.1	23	109.7	5.1	27	98.3	7.1	23	98.3
GI_12056974-S	68	4.2	27	72.3	4.4	31	72.1	4.1	29	71.1	4.2	29	77.9	4.8	29	72.6	4.4	29	74.4	3.8	30	75.5	3.8	27	68.3	4.9	30	73.7	3.7	30	74.7	4.4	28	71.6	4.6	30	75.4	4.8	29	71.1	3.7	31	86.1	4.8	30	72.6	5	28	65.4
GI_12225239-S	90.1	6.2	29	87.4	4.7	30	99.1	5	26	93.3	4.8	30	88.2	5	30	87.4	4.6	31	88.8	4.2	30	79.3	4	30	88.6	4.7	29	86.7	4.5	31	95.1	4.8	28	95.8	4.3	28	81	5	29	87.9	4.5	29	96.8	4.6	29	92.8	5.8	30	88.4
GI_12232372-S	682.2	21.5	30	722	22.5	27	825.7	32.5	25	697	28	18	663.9	20.4	30	718	19	31	721.7	20.6	25	719	23.5	30	697.6	20.1	28	768.7	31.8	21	674.4	26.3	22	713.7	22.3	30	717.2	24.9	26	743.1	23.4	31	761.8	20.1	30	729	27	30	673.2
GI_12232376-S	186.8	8.4	30	185.8	7.5	31	192.3	7.5	30	186.8	7.4	30	180.1	7.7	29	203.5	9.2	28	193.8	8.3	30	171.8	7.2	29	177.9	9	29	186	6.8	31	201.2	7.9	28	187.1	6.2	29	192.6	8.3	28	182.7	6.4	30	197.1	16.6	17	200.6	8.7	30	202.7
GI_12232384-S	367.1	10.3	23	369.3	15.4	28	385.7	16.7	27	361.6	13	27	326.7	12	30	378.3	14.2	23	399.4	16.1	25	372.7	11.5	26	349.2	11.7	28	356.3	13.7	25	384.4	17.5	23	380.4	16.7	28	409	17.8	20	392.7	22.9	19	365.1	14.9	21	334.5	11.9	28	337
GI_12232386-S	4587.3	122.9	30	5072.7	117.2	31	5195.2	140.7	28	5252.2	108	30	4840.2	127.3	30	4907.6	142.9	31	5435.9	128.4	29	5066.3	153.2	29	4873.4	138.5	30	4967.9	140.3	30	5182.6	208.3	23	5079	123.8	29	4790.5	109.1	29	5248.9	140.1	30	5524.5	158.8	29	5354.5	197.9	29	4832.4
GI_12232388-S	467.9	16.1	24	475	21.8	29	502.6	18.3	29	500.2	14.6	24	469.4	17.4	27	485.2	14.8	30	514.8	16.7	29	466	15.4	30	490.2	17.3	20	474.5	15.5	28	500.7	21.5	19	470.5	17.5	21	510.1	11.4	28	497.2	21.9	25	530.2	21.9	28	445.1	16.9	29	441.3
GI_12232392-S	775.9	31.6	27	928.6	40.4	20	963.6	26	27	883.9	28	26	798.8	30.9	29	836.7	26.9	28	895.1	33.7	25	854.3	22.8	27	855.1	32.2	28	858.3	31.6	26	847.2	26.8	29	856	25.9	27	891.5	35.7	21	887.4	32.5	20	980.9	43	23	862.9	32.3	30	843.1
GI_12232394-S	155.9	6.9	29	151	7.6	28	162	9.9	30	174.7	12.6	30	165.9	8.4	23	169.3	7.6	31	176.6	9.7	25	187.1	8.3	30	173.9	9.3	30	174.4	7.2	30	177.2	6.4	26	199.3	12.9	30	183.5	9.2	30	168.6	7.2	30	178.6	7.6	28	176.7	9.7	22	172
GI_12232400-S	931.9	33.8	29	1058.9	30.6	27	1093.3	30.7	28	1039.4	25.5	29	997.7	28.2	30	1025.8	35.2	31	1127.8	40.5	30	1121.4	38.8	29	1105.9	33.2	30	1134.8	38.3	22	1123.2	41.7	26	1128.2	34.3	30	1094.5	23.3	28	1094.2	31.1	31	1252.6	38	30	1067.3	32.9	30	1046.5
GI_12232402-S	1438.2	42.2	29	1538.7	52.8	29	1610.1	31.9	28	1539.8	47.5	30	1405.5	45.1	30	1426.7	44.1	31	1508	47.3	27	1485.3	40	28	1483.5	48.7	29	1433.5	49	31	1491.5	32.9	29	1522.6	42.9	30	1504.2	47.7	30	1518.9	53.5	22	1597.5	44.1	27	1512.2	33.6	29	1424.6
GI_12232406-S	100.1	4.9	29	90.5	4.8	28	108.3	6.8	30	115.8	5.6	30	98.6	5.7	30	105.6	5.2	27	117.3	10	21	114.7	6.4	29	89.3	6	26	94	5.5	26	115.2	7.7	25	109.2	5.7	30	97.5	6.5	26	93.9	8.1	18	106.9	6.2	22	108.7	5.8	29	98.2
GI_12232412-S	235.3	10	30	255.1	12	21	262.1	12	23	246.8	8.7	30	243	12.2	29	250.8	9.3	29	260.7	9.4	20	240.6	9.2	28	243.9	9.7	30	275.5	13.1	25	257.7	14.1	24	260.2	12.1	23	265.9	11.4	30	281.9	11.9	19	290.1	10.4	25	282.7	10.2	22	274.8
GI_12232414-S	136.3	6.5	29	143.8	5.6	25	153.9	7.6	29	132.4	5.1	27	132.9	8.6	30	133.3	8.7	22	134.7	6.8	23	134.1	6.6	30	135.1	8	30	133.3	9	20	139.8	7.6	27	134.8	5.6	28	131.5	5.9	30	145.3	8.7	30	137.1	6.7	24	133.3	6.2	26	136.3
GI_12232418-S	492.4	20.7	30	511.7	15.8	30	559	13.8	29	544.3	21.4	30	465.6	17.4	30	493.1	20.1	30	523.1	19.2	30	536.6	26.3	22	522.3	20.5	30	504.4	19.2	29	484.2	17.6	26	544.6	21.8	30	521.1	18.6	29	504.8	17.2	27	588.1	20.2	27	517	18.7	30	542.6
GI_12232428-S	386.4	20.3	27	414.2	19	24	424.3	16.1	24	396.9	16.3	29	436.8	21.5	30	419.6	18	25	412.4	16.4	23	408.6	20.3	26	407.3	11.9	28	413.9	15.7	31	445.7	17.5	22	423	16.5	29	415.7	13.9	29	421.1	22.1	29	419.9	19.8	24	418.8	17.3	29	404.5
GI_12232430-S	1011.1	37.3	30	1232.4	42.2	27	1180.6	45.1	17	1215.9	43.1	23	1097.4	38.1	15	1032.1	34.2	29	1177	42	30	1073.1	48	15	1056.3	35.2	23	1066.5	39.7	31	1097.3	50.2	23	1142.6	39.7	23	1179.2	54.2	27	1141.2	41.6	28	1312.8	44.6	20	1179.3	59.8	20	1156
GI_12232436-S	306.2	11.3	27	328.1	10.9	29	342	14.1	29	318.1	13.7	29	293.8	8	27	288.7	10.2	31	346.6	11.2	30	324.5	10.4	29	306.8	12.1	30	310.9	10.8	30	340.1	11	23	322.8	11.7	30	310.9	13	30	297.6	8.3	26	361.7	18.3	27	332.1	12.6	30	331.1
GI_12232446-S	407.7	10.6	29	462.4	14.7	31	459.3	15.8	30	455.5	15.8	30	487.4	22.9	30	478.7	18.1	31	467.9	16.2	29	495	20	30	485.6	22.6	30	449.6	13	28	503.5	24.9	29	455.7	18.5	26	466.9	18.1	29	467.7	18.8	31	519.8	21.2	30	452.8	14.2	28	465.3
GI_12232454-S	96	7.6	22	100.8	6.7	30	116.4	6.7	30	108.3	5.4	29	112.3	4.9	29	109.8	6.4	29	108.6	10	12	107.8	4.4	29	112	7.9	28	119.3	8.9	19	109.4	6.5	26	114.4	6	29	124.7	4.5	30	92.5	4.7	21	123.2	7	28	104	4.2	30	122.4
GI_12232456-S	1745.5	81.5	30	1983.9	73.5	30	2004.4	85.6	24	1832.7	66	29	1800	108.6	21	1676.6	62.4	29	1776.1	51.7	30	1939.4	62	30	1971.2	78.1	30	1712.9	68.6	25	1769.9	67.2	30	1875.7	62.3	29	2089.2	77.6	30	1860.5	68.8	31	2177.8	68	25	1985.5	73.9	30	2142.6
GI_12232462-S	99	5.9	30	95.5	4.7	28	101.3	6.3	22	111.3	7.2	30	101	8.3	23	112.7	7.9	30	99.4	6.5	30	104.4	6	29	104.7	7.6	27	94	4.4	28	91.6	5.6	30	109.4	6.6	30	111.3	6.5	28	100.3	7.6	26	121.7	6.8	29	106.4	6.4	30	100.4
GI_12232464-S	137.1	9.6	29	162.3	9.2	23	175.1	8.6	30	150.6	6.3	30	136	7.5	27	147.6	6.9	29	169.9	10.8	29	148.5	7.2	29	151.3	7.3	27	150.2	9.1	25	136.3	6.8	27	144.6	5.2	28	165	7.4	30	153.5	8.1	20	166.5	9.3	29	156.5	7.2	29	156.4
GI_12232472-S	292.1	9.9	29	345.7	21.2	16	324.3	13.3	29	323.7	13.4	30	293.5	20.6	21	326	10.3	27	319.6	11.9	30	307.1	10	30	311.9	18.1	20	319	16.6	27	287.8	14.5	18	291.8	12	24	303.5	12	28	302	16.2	24	317.8	16.6	23	302.5	10.8	30	296.9
GI_12232474-S	78	5.4	30	75.6	5.4	23	87.9	7.6	21	79	5	25	83.5	4.4	27	83.7	5.2	25	79.4	4.5	30	79.5	4.6	28	80.1	4	29	80.1	6.2	24	77.6	4.4	20	87.5	5.6	26	86.6	6.2	29	91.1	5.9	20	93.9	5.7	29	79	4.2	29	96
GI_12232476-S	92.3	5.6	30	90.1	6	19	94	6.7	29	100.6	5.3	30	92.5	6.6	28	84.4	5.3	29	104.8	6	29	93.5	5.7	24	104.7	7.2	30	91.3	9	18	96.3	5.9	30	98.8	5.1	26	106.5	7.2	27	90.6	6.1	25	90.5	5.2	19	104.4	8.2	17	101.1
GI_12232478-S	524.6	17.1	26	558.7	18.6	31	597.8	21.4	29	578.7	22.5	30	520.3	18	29	534.3	14.8	30	618.4	19.4	29	545.1	20.9	30	571.7	17.1	30	564.1	22.2	27	606.5	19.1	30	625.6	22.3	30	619.1	20.6	29	569.8	18.4	18	619.6	22.5	25	598.6	18.3	30	609
GI_12383050-S	126.8	10.2	22	111.9	9.4	10	140.4	7.8	13	151	16.9	15	133.4	6.5	30	129.1	6.9	31	117.2	8.9	15	128.3	6.9	21	135	8.9	18	127.8	14.2	12	106.3	5.4	18	121.3	7.4	12	132	6.9	24	130.8	6.6	10	164.4	14.6	6	128.5	7.1	13	123.1
GI_12383052-S	297.9	13.1	28	317.4	13.2	31	330.2	13.8	30	300.9	10.1	26	309.6	12.7	30	341.5	13.6	29	330.1	12.4	29	314.1	10.1	30	292.1	12.1	28	328.4	13.5	24	326	10.4	30	319.3	8.7	30	333.9	16.1	30	330.8	12.1	30	339.9	11.8	30	322.5	13.9	29	323
GI_12383057-S	76.7	5.5	30	85.6	4.6	20	102.5	5.4	28	87.9	4.3	30	91.7	7.1	22	85.9	4.6	27	93.5	6.3	25	104	5.6	29	83.5	4.8	29	98.6	5.6	21	108.2	8.9	24	92.9	4.5	26	99.6	6.3	27	93.1	7	24	108.5	4.7	26	96.6	5.6	21	78.5
GI_12383061-S	658.6	15.8	26	740.6	22.1	30	790.4	28.4	30	758.8	20.1	30	671.4	28.9	30	730.9	29.2	30	762.2	16.6	30	761.8	23.4	29	754.1	21.9	24	681.4	27.3	31	778.4	35.6	17	728	22.9	29	689.7	16.4	29	720.1	21.2	25	763.2	33.1	23	721.5	26.3	30	655.8
GI_12383063-S	144.9	5.9	27	143.2	8.2	18	180.5	8.5	28	146	8.7	17	149.3	11.5	18	144.8	7	27	148.6	11.7	16	142.2	8.3	22	149.8	9.9	18	138.7	11.6	19	160.2	8.6	22	163.5	6.3	26	166.1	15.6	16	151.4	10.3	23	161.2	10	20	153.8	8.4	30	158.5
GI_12383065-S	408.5	12.6	27	439.9	17.1	18	515.6	20.2	23	456.7	15.7	20	423.7	20.5	24	471.6	13.9	26	478.9	17.6	19	449.7	15.9	25	440.9	20.4	24	398.6	16.3	9	427.6	14	21	444.8	14.6	30	479.6	18.2	25	448.2	18.5	25	525.5	21	22	514.1	21.2	29	457.1
GI_12383069-S	190.3	7.3	24	181.3	6.9	27	203.5	8.7	21	207.3	6.6	30	182.7	9.6	29	192.8	10.7	19	201.8	7.4	21	192.2	10.7	21	232.4	12.6	14	191.8	10	23	213.6	11.6	17	216.6	8.4	28	212.8	10.3	29	181.6	9.3	30	224.1	15.2	23	211.6	14.4	20	195.5
GI_12383073-S	633.6	27.7	26	743.4	25.9	27	727.1	25.5	28	735.6	28.7	28	629	26.6	28	684.8	26.3	29	709.8	29	18	705.5	27.1	30	664.8	26.8	29	613	28.1	20	709.8	30.9	28	657.4	12.5	20	717.5	20.3	30	680.2	24.7	26	772.4	33.2	26	687.7	20.7	28	671.5
GI_12383075-S	585.1	23.6	27	540.1	21.6	11	701.9	23.3	17	708.4	27.7	14	555.1	26	19	670.5	39.2	18	639.7	22	16	657.5	25	22	591.4	24.4	16	598.4	20.7	23	556.4	25.7	8	632.1	18.2	15	698	32.7	13	661.8	25.7	15	714.8	36.1	13	659.3	25.7	23	640.6
GI_12383083-S	81.9	5.8	29	83.7	4.9	22	93.3	6.7	30	83.1	6.1	23	81.6	5.6	29	88.6	5.7	31	91.6	5.7	28	91.7	3.4	29	84.6	6.9	29	89.3	4.4	30	85.6	3.7	29	92.7	3.7	29	95.4	5	30	86.2	4.9	27	96.4	6.5	23	89.6	5.2	28	103.2
GI_12383085-S	200.2	9.2	30	221.5	8.9	27	256.9	14.5	21	222.3	8.6	30	240.7	13.8	25	215	7.3	27	225.1	8	30	217.9	9.3	30	242	9.5	29	228.5	8.6	22	227	12	22	221.7	10.5	30	227.8	8.9	29	224.1	10	27	224.7	12.9	25	228.6	8	25	255.7
GI_12383089-S	180.3	11.9	26	177.5	9.5	27	163.6	6.7	24	179.4	9.1	29	172.8	10.1	23	193.2	13.6	26	162.5	4.6	21	166	5.9	19	148.9	7	25	154.4	9.1	19	187.6	10.2	21	176.4	7.8	23	161.3	7	22	177.8	7.9	13	174.7	7.1	15	187.3	10.6	26	158.1
GI_12383091-S	168.2	7.4	26	190.2	9.2	25	197.9	10.2	20	181.6	8.5	30	189.8	10.4	30	178.5	8.8	24	197.1	10.3	28	182.4	6.7	30	181.4	7.6	28	200.9	11	21	195.3	6.2	30	181.4	7.9	28	183.1	6.7	29	191.8	8.1	31	209.2	10.4	22	179.5	4.7	29	174.6
GI_12408637-A	69.7	5.3	29	73.5	4.3	30	72.4	3.5	29	74.9	3.6	28	74.2	5.4	29	83.8	4	31	80.4	4.3	29	77.7	7.4	30	77.1	5.9	28	78.1	4.7	29	84.5	4	29	78	3.6	29	67.8	4.7	28	62.8	4	29	73.8	5.8	25	76.1	5.2	29	75.3
GI_12408641-S	866.8	30.4	29	948.1	32.1	31	1031	37.2	30	917.4	35.7	23	901.2	35.3	30	895.4	29.2	31	1037	35.8	30	980.9	35.3	25	1003.3	35.2	30	963	22.9	30	1024.6	34.5	20	977.5	24.7	30	993.9	31.3	30	1079.6	46.6	22	1039.7	36.6	23	1025.9	30	30	901.6
GI_12408642-S	413.7	21.9	22	455.3	29.6	15	492.6	21	23	425.5	14.7	23	456.6	21.3	25	439.8	20.2	17	494.8	28.8	17	496.1	26.9	28	443.1	26.4	19	487.1	28.6	14	514.7	26.9	17	421.4	20.4	16	467.9	24.6	13	475.2	24.1	20	491.4	23.5	20	478.5	27.1	17	400.9
GI_12408643-A	192.7	7.1	25	255	15.2	21	241.8	15.9	19	234.9	10.2	22	198.9	6.4	20	210.6	9	27	218.9	8.5	21	240.2	9.5	27	220.6	7.6	27	235.8	12	29	244.1	9.6	20	227.1	9.4	29	235.1	9.9	30	224.8	13.9	15	249.6	11.4	22	247.2	7.7	29	243
GI_12408644-S	147.8	10.9	30	150.2	6.9	26	155.9	7.5	27	147.6	6.5	25	144.7	9.3	16	147.9	8	27	172.4	11.9	30	140.5	6.8	27	155.9	12.8	21	149.5	8.5	19	163.3	13.1	17	136.1	6.9	30	138	8	30	160.8	8.5	26	165.3	10.7	19	148	8.1	21	146.1
GI_12408645-S	3010.3	98.9	30	3389.4	105.3	30	3401.8	78.9	30	3360.2	86.4	30	3154.1	116	30	3140.5	96.9	31	3366.5	79.1	28	3171.3	62.2	30	3306.4	95.7	29	3271.8	72	30	3204.9	100.4	24	3169.1	86.3	30	3232.3	101.1	30	3405.1	92.6	31	3340.5	82.3	27	3404.4	98.6	30	3196.2
GI_12408650-S	2786.2	71.5	25	3332.2	98.1	19	3505.2	99.3	24	3273.8	96.7	29	3356.3	99.9	30	3247.5	79.4	28	3432.9	92.9	26	3521.3	121.2	29	3326.9	84.9	30	3308	110.5	17	3345.9	107.7	20	3382.1	92.1	30	3253.5	92	28	3365.3	103.4	31	3529.9	85.9	28	3274	109.1	27	3238.4
GI_12408653-S	377.6	14.7	30	420.5	14.6	30	422.7	14.7	24	383.9	15.3	26	394.1	15.6	29	401.6	15	31	442.4	12.7	28	370.5	12.5	29	386.2	18.5	29	367.4	17.1	31	389.9	15.5	25	391.7	15.9	29	365.7	7.6	26	377.7	14.7	31	391.9	15	28	394	19.6	29	381
GI_12408655-S	1293.2	36.1	29	1315.9	31.7	29	1453.6	31.9	26	1388.3	37.1	30	1197.9	31.2	25	1382.2	51.5	27	1421.5	47	30	1349.5	43.2	30	1234.3	39.8	29	1316.4	41.7	31	1342.3	47.1	24	1219.5	29.8	30	1253.4	36.6	29	1372.6	38.8	29	1408.4	46.8	25	1309.3	34.7	27	1238.7
GI_12408657-A	147.1	6.2	28	152.8	7	30	158	7.7	28	151	8.7	30	143.9	9.2	28	156.5	7.8	28	163.6	7.6	29	146.7	5.7	27	153.9	6.2	29	169.8	6.2	31	165.7	6.6	25	153.9	6.9	30	151.9	5.2	28	153.5	5.1	29	172.7	10	30	153.1	6.7	29	142.7
GI_12408659-I	185.9	6.4	30	195.8	8.8	29	207.6	10.6	22	194.4	9.1	20	184.8	9.7	30	183.3	8.3	21	206.1	8.1	28	204.6	8.3	29	199.1	9.1	30	200.1	10.5	19	204	9.7	23	211.7	10.9	27	213.8	14.5	23	176.3	10.4	10	214.6	7.5	21	199.2	8	30	206.4
GI_12408664-A	466.4	21.7	22	496.9	18.3	29	512.8	15.2	29	490.5	17.8	30	499.3	23.7	29	529.7	21.2	31	510.7	18.2	29	467	17.4	29	532	25.6	30	498.7	18.2	29	531.6	29.7	19	496.9	17.5	26	536.7	15.5	28	510.3	22.6	21	501.6	15.7	28	501.1	18.6	30	483.1
GI_12408674-S	1646.5	39.1	25	1743.1	57.4	12	1813.2	59.7	19	1800	50.8	22	1658.8	79.7	22	1830.7	72.3	21	2025.3	95.7	16	1829.8	50	25	1775	62.3	25	1773.5	60.2	19	1905	58.5	28	1896.4	39.1	20	1732.4	42.9	18	1930.1	71.7	28	1962.8	73.7	17	1901.9	78.1	20	1744.7
GI_12408676-S	181	9	24	199.8	8.2	31	206.8	7.7	29	190.7	9.2	28	176	6.7	29	185.3	7.2	29	210.4	8.9	29	194.4	7.9	30	207.6	13.2	24	190.6	11	23	201.1	10.1	26	199.6	6.3	30	200.8	8.9	29	189	6.6	23	225.3	8.8	21	216.1	7.4	29	208.4
GI_12545377-A	86.7	6	29	96.8	6.7	29	85.9	5.6	30	83.6	4.6	29	89.4	5	26	105.5	9.5	28	100.3	4.9	30	104.7	7.3	30	89.3	5.4	29	90.5	5	30	89.8	5.4	28	101.9	5.8	30	110.9	7.1	29	89.1	5.7	24	84.7	5.2	17	84.4	4.6	27	88.3
GI_12545379-S	70.3	5	27	73.6	4.8	30	88.6	5.5	30	83.1	4.6	30	77.1	5.8	29	76.1	5.7	24	97.7	3.9	26	78.3	5.6	30	83	4.9	30	75.7	4.4	30	85.2	5.1	20	87.5	4	29	90.5	5.5	29	79.1	5	26	77.9	4	29	80.6	4	30	76.2
GI_12545383-S	74.1	4.8	29	82.7	5.1	28	93.2	5.4	30	77.8	4.2	27	80.1	6.4	29	88.7	4.6	31	91.9	5.3	28	75.9	3.7	28	86.4	5.3	29	81.3	5	28	92.5	4.7	20	87.9	4.2	28	78.1	5	30	84	5.7	31	88.6	5.7	17	88	5.7	30	78.5
GI_12545386-S	94.4	6.1	30	86.9	5	22	83.9	5.6	24	80.9	5.6	21	78.7	4.4	29	80.7	4.4	29	92.8	4.5	29	83.7	4.9	28	82.1	5.7	21	70.5	5.1	26	92.4	6.3	30	86	5.9	24	79.2	5.1	29	74.7	5.7	19	94.7	4.7	21	99.4	5.3	29	96.1
GI_12545388-S	558.2	19.9	29	588.5	16	30	631.6	18.1	20	564.6	16.2	29	555.4	21.7	30	570.4	18	26	635.9	23.1	30	586.4	16.6	29	577.9	15.7	30	564.8	17.9	28	627.4	23.1	29	590.2	16.6	29	568.2	17.1	29	627.1	19.7	31	628.6	24	25	599	16.3	30	621.2
GI_12545394-I	89	4.7	22	89.6	6	26	91.8	6.2	21	85	4.1	28	80.1	5	30	85.8	5.3	29	87.6	3.8	29	88.2	4.5	26	91.8	6	26	83.8	4.9	27	87.9	6.1	25	84.6	4.4	30	97.9	6	30	76.2	4.9	31	98.5	7.3	25	88.5	7.2	27	81.3
GI_12545396-I	842.6	34	28	981	38	28	948.8	33.8	22	946.4	28.1	27	878.1	19	21	797.3	31.9	21	928.4	35.9	29	896.3	35.9	30	899.2	37.7	22	868.1	32.4	30	839.6	35.7	27	904.2	31.6	30	938.3	38.4	21	945.8	43.2	21	922.6	61.4	14	921.3	32.2	24	956.1
GI_12545398-S	316.4	13.1	28	397.7	19.9	21	335.8	10.2	23	357.9	20.1	19	326.2	14	22	379.4	13	29	365.8	15	19	364.8	11	30	357.9	19.2	24	366.9	18.4	21	344.9	33.3	7	355.4	14.5	26	339.9	10.7	25	364.6	13.3	17	363.6	12.4	20	356.9	14.1	23	357.6
GI_12545399-S	404.5	16.3	23	403.9	26.1	14	464.6	18.6	16	435.9	19.6	23	445.5	20.5	29	450.1	20.7	22	493.8	18.9	17	432.7	13.8	20	435.7	22.6	18	483.8	17	14	446.5	22.3	19	431.8	12.5	21	404	15.9	29	409.1	17.9	17	447.4	28.8	13	443.5	20.6	22	392
GI_12545400-A	164.9	8.6	30	160.7	7.5	28	174.4	8.8	22	182.5	8.6	21	168.2	7.9	30	154.2	7.6	18	172.3	9	29	167.2	8.9	29	155.4	6.5	26	170.7	9.7	28	170.2	10.2	25	163.1	7.7	24	165.2	9.9	26	154	5.4	28	157	10	20	178.3	7.5	27	166.9
GI_12545401-I	89.2	6.5	18	100.8	5.3	23	107.6	5.9	28	90.1	4.2	23	97.2	5.6	25	82	3.8	25	89.4	4.6	21	97.9	4	29	105.9	8.5	27	90.1	4.3	30	100.9	9.3	18	98.8	4.2	29	96.9	10	22	80.5	6.1	21	91	5.4	24	95.3	7.9	17	94.6
GI_12545403-S	453.6	13.6	22	520.7	17.2	24	571.7	21.7	30	501.7	13.7	28	515.2	26.2	23	535.2	19	22	530.3	19.5	30	555.2	12	27	510.1	21.6	21	507.7	15	19	536.2	19	25	527.9	15.3	27	538.5	19.3	25	559.7	19.1	30	546.2	20.8	22	510.5	17.2	30	521.4
GI_12545405-A	1011.3	22.8	29	1093.2	39.3	26	1124.1	24.4	28	1078.4	34.7	24	1020.5	39.5	27	1038.2	38.2	18	1231	65.6	13	1123.6	26.1	30	1029.8	28.1	29	1020.2	29.3	23	1088.3	29.1	21	998.8	22.8	22	1079.5	31.3	29	1145.5	53	17	1199.7	61	20	1142.9	41.7	21	1043.1
GI_12545405-I	82.5	4.2	27	78	4	28	86.5	4.8	25	92.7	5.6	29	85.1	5.4	26	84.6	4.9	31	87	3.9	30	91.2	4.7	28	89.9	4.7	26	87.7	5.5	27	77.6	5.4	21	90.2	3.3	26	107.4	5.7	28	71.9	4.5	21	101.9	5.2	30	99.3	8.8	21	90
GI_12545407-S	105.5	4.5	28	143.7	11	30	123.5	6.7	24	114.4	5	28	118.5	7.2	25	131.4	6.5	31	117.1	7.5	28	122	5.8	27	131.3	6.5	29	122.4	7	26	123	7.5	26	119.3	6.3	30	129.7	6.2	30	118.7	5.2	27	141.7	6	24	119.9	4.8	28	125.7
GI_12548775-S	259.4	8.4	27	265.8	12.3	26	278.3	9.5	24	269.4	8.7	30	283.2	9.5	30	256	13.7	21	271.5	11.2	30	267.3	9.4	30	264.2	8.3	30	309.7	11.6	27	287.8	11	25	277	10.3	30	263.2	11.3	25	273	14.8	19	294.4	13.7	21	294	11.2	30	293.5
GI_12548784-I	89.8	5.7	22	99.6	6.5	28	96.4	4.9	16	97.1	5.3	26	92.8	4.4	25	81.7	5.1	23	103.2	6.9	23	104.5	6.2	28	100.1	6.4	28	98.9	6	20	95.7	6.7	20	93.9	6.6	16	104.5	5.9	29	93.1	5.7	22	106.3	6.1	26	91.6	6.8	21	99.1
GI_12597621-S	452.2	16.5	28	529.3	15.4	31	559	19.5	29	511.6	13.4	30	522.4	20.8	29	543	22.6	28	581.1	22.6	29	498	16.4	30	511.2	18.8	25	480.3	16.9	30	537.6	19.7	29	516.2	20.3	30	542.4	18.6	30	575.1	15.6	27	571.1	20.3	29	537.8	14	30	545.3
GI_12597624-S	541.9	17.4	30	596.5	18.2	31	660.7	18.8	24	585	18.7	29	600	22.8	27	641.7	21.8	23	629.4	22.9	25	590.1	21.5	28	597.5	17.9	29	568.7	17.1	30	585.5	18	17	580.3	18.3	29	579	19.7	30	587.4	21	23	581.4	17.1	25	620.6	20.2	30	564.1
GI_12597630-S	897.8	41.3	29	924	35.3	31	908.6	24.4	25	924.7	28	30	877.9	37.6	30	859.7	26.8	30	941.1	34.4	26	887.7	34.2	30	872.8	33.1	29	877.4	30.2	24	874.4	34.6	29	919.7	33.9	29	955.9	39.9	30	844.1	26.3	30	955.7	46.3	17	901.7	29.6	23	919.9
GI_12597640-S	76.8	5.6	29	76.7	4.6	30	78.6	6.7	30	82.4	6.6	28	68.1	3.6	29	75.7	3.6	27	84.5	4.2	28	87	4	30	89	5.2	30	91.7	6.7	26	83.6	4.2	30	88.2	5.4	30	83.6	3.5	29	73.5	4.2	25	96.5	5.1	29	80.9	5.6	28	67.8
GI_12597648-S	114.7	7.4	25	100.2	5.7	23	127.4	5.7	23	131.4	7.2	25	131.4	6.8	29	119.3	6.4	24	125.8	8.5	23	128.5	7.3	29	116	4.8	21	127.4	7.5	25	132.8	8.3	29	112.1	8.2	22	124.4	6	30	108.6	8.1	18	138.7	7.3	18	123.8	7	30	139
GI_12597650-S	124.1	5.9	28	144.6	7.5	26	148.8	9	29	131.2	5.3	30	122.8	6.7	27	154.7	6.9	23	133.9	8.3	21	137.5	8.7	26	138.5	10.8	11	136.5	6.5	21	135.2	5.3	28	130.2	5.9	27	137.9	6.4	28	125.5	6.8	25	151.8	11.9	18	137.6	7.4	30	126.8
GI_12597652-S	453.2	16.5	27	559.2	20.3	31	547	15.1	29	552.8	19.8	29	492.5	17.3	30	537.4	22.9	25	585.1	18.1	29	589.5	18.9	30	545.8	15.2	27	606	24	22	569.4	20.7	30	544.9	17.8	30	595	22.3	30	545.4	21.6	28	556.4	19.9	26	568.7	20	30	515.7
GI_12597656-S	114.4	3.7	29	121.7	6.8	22	140.2	11	18	133.7	6.8	30	137.3	6.4	30	132.1	6.7	31	139.6	5.7	28	143.2	7.7	29	146.8	9.1	27	128.3	5.7	29	123.3	8.5	27	138.4	6.6	30	130.9	7	29	113.2	4.6	28	138.8	6.5	27	146.8	6.3	30	135.8
GI_12597658-S	1367.1	47.3	30	1506.1	42.8	30	1563	41.2	30	1549.6	55.6	30	1455	49.6	26	1432.8	51.2	31	1497.8	44.5	28	1489.5	50.9	30	1440.9	45.1	29	1506	56.7	31	1553.6	48.4	30	1414.8	44.6	30	1567.4	55.1	30	1465.2	57.4	31	1661.8	43.6	30	1392.9	39.5	28	1466.6
GI_12621915-S	72.4	4.8	27	81.3	5.4	22	84.6	4.9	30	93.4	7.7	22	87.1	5.7	29	81.7	4.1	27	92.2	5.5	26	85.1	4.3	27	96.1	7.2	29	83.4	6.8	15	80.9	4.4	26	87.9	4.7	23	80.7	6	29	67	4.7	21	95.2	7.7	17	83.9	4.5	24	86.9
GI_12621916-S	79.8	4.9	28	86	5.7	23	89.9	6.1	22	89.5	4.2	29	84.1	3.9	25	87.3	6.8	22	93.5	5	30	93.6	5.9	23	82.6	5	30	86.9	4.4	31	103.5	5.6	30	86.2	4.7	30	92.1	5.1	29	97.7	5.1	28	106.1	5.9	23	84.9	5.9	29	86.8
GI_12621917-S	77.7	4.5	30	78.3	4.9	31	86.5	5.4	24	74.7	5.1	23	82.3	4.9	29	71.3	3.5	27	70.5	4.1	25	76.7	3	29	79.9	6	29	61.4	4.6	13	86.1	5.1	29	84.2	4.8	30	68.1	3.3	27	67.6	4.1	19	76.9	5.4	20	87.3	5.8	30	73.3
GI_12621918-S	267.1	14.6	26	295.4	11.8	29	315	15.3	26	285.9	11.6	29	294.9	14.2	24	296.8	13.6	21	291	11	24	269.5	9.9	28	293.8	15.5	24	305.9	19.8	19	302.1	11.6	23	297.2	13.8	30	276.3	9.1	29	288.9	14	21	327.8	8.4	24	292.6	11.7	19	280.5
GI_12642982-S	143.6	8.9	29	156.8	8.4	27	165.5	6.5	30	152.5	7.5	29	140	7.3	30	148.2	7.3	27	152.7	7.3	29	135.7	5.8	29	154.5	6.6	30	158.2	9.9	23	147.9	7.6	29	161	10.4	30	164	8	29	155.2	9.9	15	183.1	11.7	18	137.7	5.8	23	144.1
GI_12669906-S	627.5	12.3	25	689.5	22.4	30	777.4	26	30	704.6	17.3	30	633.4	17.6	29	668.6	19	27	703	20	30	662.8	21.5	30	660	21.8	29	697.2	24.1	31	696.3	23.9	30	675.1	21.5	30	709.7	23.4	30	701.5	24.8	30	720.5	31.3	22	721.9	25.3	30	656.5
GI_12669907-S	394.2	16.6	18	428.6	15.7	23	447.8	16.5	20	428.6	22.3	17	368.4	11.9	15	412.7	18.3	14	433.7	23	19	439.3	16.9	17	435.4	20.3	18	392.8	19.7	16	384	23.9	17	419.5	19.9	19	471.8	19.5	20	447.8	20	10	478.9	27.1	10	457.1	21.2	16	506.9
GI_12669908-I	74.9	5.9	28	89.4	6.6	20	80.5	4.9	24	77.2	3.7	29	80.6	4.9	26	83.6	4.7	27	91.8	5.2	27	85	5.4	29	80.6	5.5	28	64.5	3.7	19	72.5	3.9	23	76.7	3.3	28	84.2	5.3	30	68.3	4	29	95.4	3.4	15	85.7	6.3	24	83.4
GI_12669910-S	183.5	12.1	30	160.9	6.5	18	189.7	5.3	20	186	7.3	29	186.1	7.6	27	179.9	9.7	31	198.1	7.4	30	175.6	8.8	29	192.5	7.5	30	197.9	8.3	26	190.6	12.6	21	188.3	7.3	29	194.7	10.1	30	183.3	11.1	23	212.5	10.1	30	180.5	6.1	29	204.5
GI_12669912-S	241.3	11	14	292.3	8.5	26	319	20.4	20	293.5	12.7	19	282.6	11.7	22	265.4	14.1	18	316	15.8	22	313.2	9.7	29	311.3	12.1	22	299.8	14.1	23	322.7	12.9	23	258.7	6.6	18	302.4	16.7	21	294.4	10.8	22	323.2	19.9	15	309.1	10.8	25	301.1
GI_12669913-S	1071.9	39.6	29	1221.2	42.7	28	1300.4	51.7	20	1216.2	28.5	18	1148.5	41.7	30	1131.2	32.1	24	1283.7	28.7	28	1274.7	47.1	24	1115.6	28.6	30	1221.5	54.9	17	1195.2	37.8	24	1199.1	30.2	30	1203.9	41.4	27	1257	35.1	29	1383.5	69.2	19	1212.5	36.8	30	1228.4
GI_12669914-S	218.1	10.2	28	268.2	10.6	31	261.4	11	27	256.4	7.7	28	257.4	14.2	30	251.7	14.2	29	275.5	13.9	28	242.6	12.8	29	236.3	10.7	26	247.9	12.1	26	248.7	10.2	28	261.5	14.3	30	270.9	14.3	28	240.9	8	28	263.7	11.4	30	262.8	10.3	29	246.6
GI_12669916-S	514.8	16.1	28	567.1	19.6	30	641.7	21.8	29	580	19.1	25	547.7	17.1	30	588	16.3	30	588.4	17	27	578.3	15.4	29	550.2	18	29	619.8	22.6	26	634.1	28	21	579.8	18.1	23	597.9	21.2	30	574	16.9	25	609.7	22	24	598.6	12.8	27	624.9
GI_12707557-I	87.6	4.8	28	94.6	4.4	30	113.6	6.8	27	101.8	5.7	25	78.5	4.5	28	102.4	5.9	30	110.1	6.3	29	95.8	4	27	99.3	4.9	28	101.9	4.5	31	110.7	6.2	25	100.6	6.4	30	98.4	5.6	29	92.9	4.8	26	101.6	6.7	24	110.2	7.2	26	90.6
GI_12707560-A	105.1	5.4	29	92.8	6.3	29	102.3	4.9	25	125.8	8.6	30	90	4.5	29	100.3	5.9	30	108.7	7.7	29	107.2	6.3	30	102.1	6.4	30	102.8	4.9	31	115.8	7.3	24	116	6.7	30	105.1	6.5	30	104.6	5.6	31	114.8	5.8	27	93.9	4.7	29	111.2
GI_12707561-I	222.6	9.9	21	232.2	11.7	31	254	9.8	30	234.5	8.8	26	222.3	11.4	30	228.7	9.3	31	231.3	6.1	29	248.7	11.1	21	226.8	10.9	24	251.7	13.2	22	244.4	11.3	20	233.6	9.3	29	248.6	10.8	23	244.1	8.6	30	268.3	16.5	25	253.9	11	18	234.3
GI_12707563-S	107	6.7	29	109.4	5.2	26	116.6	7.1	20	109.7	4.3	30	112.9	5.4	28	113.7	7.1	27	124.8	9.5	20	120.4	7.7	25	112.3	6.8	24	111.6	4.7	27	122.5	6.4	24	111.9	5	24	117.2	7.4	28	119	10.2	25	135.4	7	29	123.2	6.9	29	113.8
GI_12707564-I	140.6	8	29	159.4	13.6	16	151.7	6	28	156.5	9.1	24	142.4	8.2	29	140.4	8.7	23	141.5	6.5	26	136.5	5.7	30	146.4	6.1	30	150.4	7.4	22	155.6	9.2	27	142.4	8.1	30	166	8.3	28	137.1	6.1	26	158.9	12.1	18	146	8.2	28	164.9
GI_12707565-S	359.3	14.5	30	378.3	14.4	31	380.8	16.1	30	344.2	8.7	30	332.3	9.1	28	367	13	30	388.8	14.7	30	367.8	9.9	29	358.7	16.5	30	381.8	17.8	30	393.6	13.2	26	352.8	10	29	375.6	14.7	29	361.1	10.3	27	392.6	18.5	30	392.2	14.9	29	371.5
GI_12707567-A	440.7	25.3	23	458.1	18.4	19	423	10.5	15	414.8	13.3	17	452.9	21.8	24	494.1	27.3	26	507.6	13.9	17	451.2	12.8	25	449.6	18.8	26	425	22.9	13	472.8	18	25	464.1	23.7	29	469.6	15.4	27	425.5	21.7	11	451.1	20.4	18	482.6	18.4	16	513.9
GI_12707569-S	2215.1	76.4	27	2438.6	72.8	26	2346.8	48.5	30	2354.9	68.8	29	2217.1	82.5	28	2358.9	69.5	29	2431.5	69	29	2479.5	56	30	2296.4	61	30	2627.4	83.3	31	2645.6	90.1	28	2339.1	57.9	28	2274.1	69.3	30	2530.2	144.1	14	2508.8	87.7	29	2192.9	60.3	24	2109.4
GI_12707571-A	568.8	20.5	30	629.6	25.4	31	595.6	14	27	615.8	16.6	28	510.4	14	28	588.7	23.9	31	638.5	15.9	29	554.5	16.4	27	572.9	21.9	30	582.3	18.5	31	589.5	20.8	30	630.7	20.5	29	630.4	25.4	30	600.5	17.6	31	624.2	19.4	30	614.9	13.4	28	602.8
GI_12707573-S	79.6	3.6	27	83.4	4.2	30	95.1	3.7	29	86	4.2	28	81.8	5.8	27	91.2	4.6	31	91.8	4.8	29	86.5	5.4	29	90.3	5	30	87.7	4.4	30	92.7	5	29	87.7	4.6	29	85.7	4.9	29	85.9	5.4	30	94.4	5.4	28	94.6	6	29	81.1
GI_12707574-S	86.7	6.3	23	99.6	5.6	28	88.6	4.5	14	85	6.3	17	82.4	4.5	25	101.7	8.1	23	95.6	4.3	27	96.8	7.6	19	101.7	6.7	21	96.1	4.5	18	91.4	7.9	14	100	9.6	15	92.1	5.8	28	98.6	6.5	15	99.8	9.3	24	99.7	7.8	24	94.2
GI_12707576-A	204.9	9.3	26	200.3	6	18	216.4	8.3	22	208	9.5	19	187.1	9.7	23	214.1	18	17	221.4	11	19	217	8.6	30	219.3	16.7	23	186.4	7.7	29	220.1	9.7	19	197.4	7.4	29	207.6	9	29	199.7	9.3	26	235	13.7	18	210.8	11.3	16	198.7
GI_12707578-I	92.3	4.7	29	84.6	4.3	30	86	4.5	26	101.4	4.4	21	99.4	5.3	30	98	5.8	30	97.1	4.9	19	94.2	5.9	23	87.8	6.5	28	98.5	6.1	30	88.8	4.2	24	105.2	6.3	29	86.4	3.7	27	101.7	6.1	23	101.9	6.4	22	93.4	6.5	29	100.5
GI_12707579-S	70.5	3.9	29	92.2	5.8	26	92.9	4.9	30	106.2	6.7	30	88.3	4.4	29	83.9	4.6	31	94.4	5.6	28	85	5.2	29	86.2	4.5	28	81.6	4.8	26	87.4	4.8	30	86.8	5.3	30	90.5	4.8	29	97.5	5.8	31	93.1	4.7	29	96.3	5.8	29	91.2
GI_12707581-S	353.2	13.3	29	342.7	12.4	29	386.9	10.1	29	398.9	14.3	30	337.9	13	30	362.1	15.1	22	404	11.6	28	371	11.6	29	387.9	12.4	30	361.9	13.3	30	376.2	14	19	377.1	9.8	29	381.5	13.6	29	365.6	9	27	393.8	11.2	23	385.4	13.9	29	356.1
GI_12711659-S	164.8	8.1	30	174.6	6.2	22	181.1	9.2	20	177.2	9.7	30	173.5	8.2	27	179.7	10.1	24	188.6	6.5	28	174.8	7.3	30	180	10.8	30	194.4	11.3	26	178.6	10.4	21	178.2	7.2	29	171	7.7	29	192.9	9.2	27	186.5	10.3	25	181.6	10	30	157.1
GI_12711661-S	109.8	7	27	108.7	6.2	29	126.5	6.8	30	119.7	6.5	29	115.2	8.1	24	130.7	8.2	29	114.4	5.2	29	126.7	6.5	30	111.9	6.9	30	110.3	7	31	114.3	5	26	106.7	5.4	29	130.4	7.6	29	110.9	6.9	22	128.4	5.3	29	120.8	5.4	30	130.6
GI_12711669-S	114.2	6.2	29	109.3	6.1	30	117.6	6.1	28	110.9	5.9	30	110.2	7.7	30	111.7	6	31	109.6	5.1	22	115	8.3	30	97.2	5.4	19	108.8	6.3	30	126.1	7.6	23	111.1	3.8	27	102	5	29	98.2	6.5	22	124.6	6.3	28	118.3	6	26	94.6
GI_12711681-S	245.8	14.5	30	261.2	10	31	257.8	10.6	28	255.1	13.9	30	234.2	9.9	30	280.3	9.7	29	269.7	10.8	30	261.1	9.9	30	253	9.5	30	266	14.7	21	261	12.1	25	262.2	9.9	27	265.3	7.5	30	282.9	10.2	31	291.5	12.4	26	253.1	11.1	29	267
GI_12718865-S	80.3	3.3	20	94.1	4.4	30	106.8	5.6	29	106.7	5	30	88	5	26	104.1	5.8	31	101.6	5.3	29	90.9	4.8	30	90.6	4.9	27	92.6	5.6	30	102.6	6	29	105.4	5.6	30	103.1	7.3	29	89.1	4.7	31	105.6	6.4	25	99.6	5	29	98.4
GI_12719454-A	1099.5	29.3	28	1242	41.3	26	1278.8	35.5	30	1257.9	34.2	30	1153.5	33.2	28	1247.9	38.3	30	1281.2	37.5	30	1236.9	33.3	30	1208.9	31.2	28	1205.1	41	24	1387.8	36.4	28	1290.3	38.6	30	1226.7	39.7	27	1246.5	44.1	28	1341.9	43.5	30	1214.2	37	30	1171.9
GI_12738830-S	83.3	4.9	29	90	5.2	27	81.8	4.6	23	84	4.2	26	85.7	3.7	28	89.2	5.6	30	89	6.1	30	90.6	6.2	30	85.6	4.6	29	92.4	5.1	28	87.7	6.6	25	86.8	5.9	29	88.2	5.5	27	77.8	5.4	21	103	6.2	25	98.4	7.2	25	86
GI_12738833-S	66.3	4.6	25	74.8	3.9	23	78.5	4.6	27	77.1	5.1	30	75.8	4.2	29	66.1	4.2	30	70.9	4.7	25	68.9	4.3	28	60.8	3.4	25	79.4	4.9	30	82.9	4.5	30	75.5	4.6	30	79.2	5.4	30	77.1	5.2	27	95.4	4.4	27	84.6	4.5	29	70.1
GI_12746589-I	81	5.2	27	80.2	5.1	26	87.4	4.5	28	77	2.9	28	79.6	4.9	25	86.2	5.9	31	91.7	5.8	30	90	3.8	28	78.7	5.7	29	82.1	6.1	30	73.6	6	21	95	6.8	28	91.4	6	29	77	5.8	20	84.3	5.4	25	85.3	5.9	29	84.9
GI_12751474-S	931.6	45.1	20	949.3	24	31	998.9	30.7	21	906.8	29.1	30	866	25.4	24	902.6	29.9	26	960.4	28.5	29	908.2	25.6	30	944.9	31.5	28	911.6	33.1	29	876.4	38.1	26	918.9	22.1	30	969.7	32.5	30	940.9	26.2	28	996.5	32.5	30	901.1	27.8	22	898
GI_12751476-S	202.8	7.5	28	247	10.7	30	251.2	10.4	30	245.4	7.9	29	207.5	7	29	216.8	7.2	29	244.3	9.1	30	247.2	8.1	30	232.8	9.7	30	227.1	8.3	27	246.2	9.8	27	215.7	8.2	29	244.1	9.9	30	234.8	9.3	30	248.2	8.1	29	244.7	12.4	28	241.3
GI_12751478-S	105.8	6.1	30	107.9	6.7	24	110.7	7.2	25	116.3	6.6	30	107.6	6.1	30	112.8	7.2	29	109.7	7.6	27	110.5	5.4	29	107.2	6.8	24	113.7	7.3	31	115.9	8	26	108.2	4.6	29	103.2	5.1	30	108.4	5.4	30	118.9	5.6	27	127	6.3	28	100
GI_12751480-S	284.2	10.3	28	332.9	13.5	30	336.1	13.8	30	315.2	15.2	30	261.6	11.5	30	337.3	16.8	30	322.3	13.9	28	304.9	9.9	27	337.2	13.8	28	319.8	14.1	30	334.1	14.4	29	316.7	11.2	30	301.1	11.7	29	320.8	13.7	28	359.3	17.6	20	329.3	10.2	30	296.4
GI_12751482-S	102	7.6	18	90.4	6.8	22	104.4	5.2	24	99.2	5.1	19	105.6	5.5	16	105	7	31	103.3	6.2	29	92.5	5	27	101.3	7	16	99.8	5.2	24	96.6	5.3	24	99.5	4.4	29	94.2	6.3	13	100.2	9	17	95.4	5	17	97.3	6	27	103.9
GI_12751488-S	158.4	7	28	175.4	7.6	22	183	7.3	30	162.4	6.2	29	160.1	9.5	29	160	7.8	28	176.2	6.1	28	166.7	9.6	27	159.6	6.2	28	162.3	8.1	29	174.6	7.7	25	182.5	6.6	29	160.3	6	30	163.5	5.7	31	187.2	9.7	29	166	6.4	30	156.1
GI_12751490-S	273	10.6	29	268.1	11.1	27	283.9	10.8	30	284.5	12.4	28	282.9	12.8	29	273.3	7.2	28	264.4	5.8	28	275.2	9.6	28	273.6	10.4	28	283.6	11.4	30	283.7	13.8	23	277	10	29	284.7	11.5	30	283.4	15.1	21	315.1	13	30	294.5	13.5	28	275.7
GI_12751492-S	525.8	12.4	28	533	16.2	20	572.6	17.4	28	538.8	18	30	485.2	14.6	27	518.5	20	22	588	26.4	24	562.7	21.5	29	531.7	15.2	29	526.5	18.8	31	583.6	17.7	27	510.4	15.3	28	540.3	20.6	29	550.9	22.3	28	588.4	13.9	30	561.7	22	30	513.3
GI_12751496-S	329	13.2	29	374.5	15.9	29	416	16.5	27	388.7	12.1	26	308.6	12.6	27	397	17.8	22	379	13.7	27	360.6	26.4	24	412	20.8	29	399.5	12.1	26	383.7	12.4	25	384.9	15.3	30	414.5	14.8	30	365.9	15.2	24	405.3	12	18	352.5	13	30	353.7
GI_12957487-S	94.1	2.8	22	102	5.2	27	113.1	7.7	26	99.7	3.7	29	106.4	6.7	29	89	6.9	25	105.8	6.6	23	109.9	6.4	29	107.9	5.4	29	99	5.8	29	103.4	5	29	97.5	3.3	29	102.1	5.7	29	99.7	4	29	119.7	6.1	28	101.8	4.9	29	105.7
GI_12963480-S	517.6	11.3	28	587.5	19.7	30	572.7	17.7	30	592.9	19.1	30	543.2	24.9	28	576	22	30	606	18.3	30	592.6	19.1	29	585.4	19.1	29	583.4	15.1	18	587.3	28.9	27	559.5	19.3	30	594.8	27.8	25	596.2	23	31	623.4	17.2	29	571.4	14.3	28	580.1
GI_12965168-S	79.4	5.8	30	80.6	5.5	27	93.5	5.3	29	91.1	5.5	30	77.3	4	28	71.1	3.3	24	83.4	5.4	30	89.1	5.9	30	86.7	5	30	81.4	5	30	89.3	5.2	26	83.6	4.6	30	89.2	6.2	30	86.8	4.5	30	90	5.6	28	95.8	5.8	28	84.7
GI_12965169-S	165.4	9.7	30	151.9	8.9	21	182.4	9.8	16	171.2	7.5	21	154.2	9.1	30	175.2	7.1	30	167.2	9.2	21	174.4	9.9	24	157.2	7.9	25	160.3	10.3	18	169.2	9.6	24	176.1	9.7	27	215.3	16.6	20	171.6	10.9	17	174.8	9.4	20	165.7	8.3	30	157.2
GI_12965171-S	70.5	5.8	26	68.6	3.8	22	81	7.3	19	73.8	4.9	26	73.5	7	18	75.7	5.7	27	80.7	4	20	74.8	6	20	86.9	6.6	26	64.8	7.1	11	77.5	9.5	10	85.1	5.8	26	75.5	5.4	22	70.8	7.2	15	83.2	6.5	23	76.3	5	30	71.9
GI_12965173-S	85.8	7.6	16	81.4	9.4	10	84.2	6.1	18	85.9	4.7	22	77.7	6.1	17	82.8	4	17	73.1	4	18	80.3	7.4	20	76.9	7.2	21	85.8	8.7	16	75.7	6.5	14	84.6	6.6	28	78.6	4	17	75.2	5.3	21	89.3	7.9	20	82.8	6.1	18	85.1
GI_12965175-S	82.5	4.6	27	89	4.5	27	93.3	5.9	28	90.6	5.9	16	93.5	5.9	29	93.5	5.2	31	88.7	6.6	26	93.8	5.2	30	86.6	5.3	27	105.7	9.4	20	97.7	5.4	29	101.8	6.4	30	100.7	4.4	27	92.8	7.2	23	83.7	4.4	25	102.3	5.5	28	110.5
GI_12965177-S	69.7	5.5	28	85.9	5.5	21	80.3	4.1	28	66.6	3.5	28	71.3	3.9	28	81.2	4.6	28	81.2	6.2	25	74.7	3.8	28	79.6	6.1	29	77	5.3	28	76.6	4.2	29	74.6	3.8	27	77.3	4.4	30	77.9	5.7	26	95.3	5	29	88.3	4.4	26	88.8
GI_12965179-S	83.1	4.3	21	91.8	8.4	22	79.5	4.5	23	83.5	5.3	29	78.5	5.3	26	94.2	7.6	31	83.5	4.6	23	84.5	5.5	30	96.7	7.1	28	89.7	6.7	24	105.2	8.7	19	93.1	5.2	29	88.3	8.1	26	83.8	5	24	107.8	8.4	20	98.9	5.4	30	89.5
GI_12965181-S	128.9	7.6	30	134.6	6.4	27	147.4	6.5	30	133.6	6.5	27	133.9	7.7	29	136.7	6	31	136.5	7	28	152.1	7.5	30	129.6	7.8	30	129.5	8.1	31	138.1	5.9	24	150.4	5.8	29	140.5	8.1	29	140.7	9.1	22	142.5	5.9	23	147	6.4	28	124.4
GI_12965188-S	170.6	6.9	18	179.6	7.9	21	179.4	10.8	11	207.4	11.3	30	172.6	10.1	26	175.3	11	21	192.3	8.4	30	180.9	9.7	29	180.1	9.5	15	189.8	10.4	19	173.3	8	16	196.7	7.2	18	199.1	13.3	23	184.4	8.2	22	200.1	13.9	15	200.8	15.9	20	169
GI_12965190-S	359.7	14.7	30	419.4	15.6	30	441	14	28	410.9	11.7	24	398.6	14.6	28	379.7	14.1	27	449	18.9	29	400.7	13.2	27	373.9	14.2	30	392.8	21.7	21	376.1	10.5	16	413.3	14.1	29	384.6	16.4	29	434.7	16.8	27	469	21	30	413.7	19.8	30	429.9
GI_12965196-S	116.5	6.2	28	116.3	6.5	24	128.7	8.1	23	124.7	6.8	29	123.9	9.7	22	129.3	4.5	25	126.3	5.9	29	134.1	6.1	30	142.8	8.3	29	125.2	4.7	18	127.3	7.7	20	137.5	5.2	25	132.9	7.1	30	137.9	7	24	134.9	10	22	125.5	6.5	18	131.3
GI_13027595-S	212	8.8	29	206	6.7	29	263.4	14.8	29	243.5	9.4	30	225.9	10.5	29	211.5	8.2	29	218.5	9.3	29	237.9	9.7	30	245.1	11.7	30	213.1	9.9	29	233	7	29	224.7	9.2	30	218.3	7.6	28	227.3	9.1	25	239.9	9.7	28	229.4	8.2	28	223.8
GI_13027599-S	426	24	22	453.5	19.6	26	471.4	11.5	28	429	20.1	30	437.4	17.6	28	473.9	17.3	30	462.6	17.2	29	446.6	14.4	28	426.4	13.7	27	450.9	18.2	27	474.5	14.8	28	381.5	11.7	24	419.1	14.2	29	448.1	17.4	31	476.8	16.1	20	417.7	16.3	28	418.1
GI_13027601-S	358.2	17	19	384.9	18.1	23	377.5	18.7	22	394.2	17.6	21	344.9	21.1	21	352.3	11.1	26	396.5	19.3	28	389.5	13.9	26	377.1	18	18	329.4	15.5	23	342.1	17.1	23	340.3	18.3	22	366	16.9	25	321.1	14.1	16	385.2	22.4	20	358.8	1.9	16	361.3
GI_13027603-S	839.5	37.8	26	979.8	39.6	29	934.8	34.4	30	887.9	35.2	29	846.2	28.1	30	878.1	27.8	23	958.5	40.7	29	933.2	28.2	30	826.5	20.7	29	916.4	43.6	17	947.1	34.1	30	889.7	35.3	30	838.8	29.7	28	889.1	30.9	31	900.7	30.9	20	923.7	35.7	26	865.3
GI_13027615-S	128.3	6.8	29	116.8	7.6	26	120.4	7.1	26	114.7	4.9	23	112.7	5.4	29	116.4	6.1	30	106.7	4.2	26	136	8.1	29	116.4	6.7	28	113.6	4.8	17	125	7.3	30	123.3	6.7	28	123.4	8.4	30	101.6	5.1	25	133.2	7.1	25	125.8	8.6	25	122.5
GI_13027623-S	139.2	7.4	28	153	8.1	22	163.4	8.8	23	144.6	6.8	24	142.8	7.8	28	155.7	7.6	31	146.2	5.4	25	159.4	10.9	16	164	7.3	26	144.5	5.2	30	162.3	7	30	141	4.8	29	141.9	8.4	22	157.3	12.5	22	164.2	9.4	16	145.7	6	29	152.6
GI_13027629-S	205.6	10.4	26	156.7	6.1	8	218.3	17.4	15	181.1	9.1	18	193.2	11.7	16	198.7	13.4	16	218.9	11.4	21	183.5	8.7	18	191.1	11.9	22	196.9	11.8	21	204.2	12	15	180.8	12.7	12	199.2	8.2	22	192.6	14.5	19	215.5	13.5	15	175.5	11	12	190.5
GI_13027631-S	113.4	5.8	30	100	6.9	21	123.4	6.8	24	112.2	6.4	25	119.2	5.9	29	126.5	6.8	26	123	5.9	23	114.1	5	28	124.1	6.8	21	107.8	6.9	24	126.4	6.8	30	130.4	6.9	30	118.3	6.2	30	117.9	9.6	17	119.7	5.8	26	124.5	7	23	114.1
GI_13027633-S	105.5	6.2	28	113.6	7	22	135	7.9	23	124.6	6.7	29	129.9	6.9	28	136.5	7	30	141.5	9.1	24	129.8	4.9	28	103.8	4.6	23	120.1	6.6	25	118.4	7.1	26	137.8	7.5	28	135.2	8.9	28	119.2	6.4	29	129.1	7.2	30	124.2	8	27	118.8
GI_13027634-S	441.1	19.5	30	500.9	14.8	26	506.3	25.6	27	472.1	14.3	29	474.5	23.4	30	456.2	18.1	24	458.4	18.1	28	489.1	19	30	494.9	14.8	28	512.2	20	31	452.2	15.6	30	471	14.3	29	493.4	17.9	29	504.5	22.2	28	561.9	30.9	22	491.1	21.8	29	488
GI_13027635-S	144.2	7.5	20	125.3	5.7	15	144.4	8.9	19	124.3	5.1	25	123.7	6.4	16	129.9	5.7	20	159.5	9.8	22	137.1	7.4	23	146.2	7.5	20	153.1	8.8	24	142.6	7.7	15	141.9	6.9	19	139.7	6.5	23	128.2	11.8	15	143.9	6.7	21	148.6	8.7	18	137.9
GI_13027637-S	1711.2	65.2	24	1701.5	91.3	14	1709	51.3	24	1625.1	70.7	18	1479.4	63.2	17	1605.4	52.4	21	1834.6	59.5	15	1606.1	70.3	15	1403	39.1	15	1784.3	43.9	25	1731.7	90.4	14	1556	44.8	21	1762.4	53.2	21	1733	56.5	16	1734.7	51.4	14	1830.3	40.7	23	1801.6
GI_13027639-S	111	3.7	28	125.1	6.7	28	128.4	9.7	20	116.5	5.6	22	132.5	8.2	25	123.8	5.6	31	131.4	4.8	21	124.1	4.7	30	122.8	6.3	29	125.7	7.3	26	130.2	5.3	17	120.1	4.7	29	134.8	6.8	30	139.3	6.7	19	129.6	5	28	130	6.4	30	141.7
GI_13027654-A	690	28.6	29	763.5	25.3	31	791.1	18.6	30	779	19.8	30	772.8	31.5	30	797.6	24.9	25	855.1	23	29	800.4	23.8	30	809.6	28.1	29	785.7	27.9	31	893	18.5	22	782.5	31.3	30	817.9	27.2	30	741.6	27.2	20	819.9	25.4	26	831	22.3	27	812.3
GI_13027789-I	86	5.4	30	91.6	4.8	31	103	7.6	29	94	5	29	85.1	5	29	95.2	6.5	23	99.6	5.9	29	88.5	4.8	29	89.1	4.5	29	88.7	6.7	22	96.7	6.5	27	91.3	5.2	28	88.8	4.2	29	90.3	4.8	27	97.9	6.6	30	92.1	5.2	30	92.8
GI_13027793-A	82.8	5.2	30	98.4	6.1	31	107.4	7	20	88.3	5	23	101.3	5.7	25	111.8	8.6	31	95.7	5.6	29	92.9	5	28	86.6	4.2	25	90.4	6.3	21	98.1	6.4	24	103.3	5.1	30	96.1	6.7	28	98.2	4.2	29	115.9	7.1	28	100.4	5.1	26	102.2
GI_13027795-S	203.2	9.6	28	187.6	6.1	18	218.1	9.3	27	214.3	6.8	27	188.3	6.2	25	224.3	9.7	19	203.7	9.5	23	196.3	8	25	203.2	12.6	23	197.7	10.4	17	225.1	8.3	20	218.8	9.7	29	214.7	9.1	28	207.2	15.8	13	194.5	8.1	15	217.8	8.8	30	219.7
GI_13027796-S	78.3	5.7	24	75.1	5.9	21	86	5.4	13	66.4	3.3	24	73.3	4.5	30	91.1	7.4	22	85.4	5	19	84.5	7	21	77	6.9	20	83.1	5.5	19	85.7	6.9	25	81.1	6	30	76.8	5.4	24	66.8	4.4	28	80.9	5.5	19	80	4.7	29	67
GI_13027797-S	270.7	15.1	20	303.6	15.5	21	342.5	11	12	271.6	11.3	24	277.2	9.4	27	263.1	14.7	28	333	17.7	23	268.3	8	26	308.5	19.2	19	306.6	15.9	24	297.2	14.9	25	312.5	14	28	297	18.5	20	288.8	11.4	21	283.2	14	18	251.3	14.6	23	252.4
GI_13027798-S	927.9	38.9	22	985.3	39.9	26	1041.6	30.8	26	908.9	34.9	24	904.7	34.1	30	982.8	36.3	25	1015.5	33.6	28	990.4	32.2	26	954.1	33.4	19	918.8	22	22	1018.3	24.6	17	909.9	24	28	973	33.5	30	963.3	27.9	17	1076.5	39.9	18	969.5	33.5	29	946.1
GI_13027799-A	89.5	4.6	30	92.5	7	31	96	5.9	28	91.9	5.5	30	81.8	4.2	28	94	4.6	30	88.1	4	29	101.2	5	29	95.9	7	29	87.5	5.3	22	85	3.8	27	91.4	5.8	30	85	4.7	28	93.8	4.3	31	102.3	6	24	104.4	6.1	29	93.8
GI_13027799-I	97.8	8	17	95	4.7	31	91.8	4.4	28	108.2	10.1	24	100.7	6.4	29	88.8	5	29	94.2	6.6	21	87.6	4.7	29	84.5	6.3	30	82	3.1	28	98.1	7.6	23	86.5	5.6	30	97.7	6.8	28	78.4	4.7	20	101.4	5.4	20	89.8	4.7	30	73.9
GI_13027801-I	100.2	7.8	17	99.5	5.4	15	130.4	5.6	30	102.7	6.2	24	99.2	5.2	21	87.1	6.4	12	125.7	11.6	18	115.2	6.1	29	112	9.3	22	88.8	6	13	110.5	7.3	21	129	10	20	94.9	9.1	13	117	3.6	13	104.2	9.9	14	111.7	7.7	26	107.7
GI_13027803-S	341.1	11.4	30	355.5	10.7	29	404.1	14.1	29	366.4	10.7	27	366.4	15.6	30	378.7	16.7	27	397.9	13.4	30	394.9	12.6	29	387.5	15.7	30	400.7	15.8	31	377.8	11.2	25	365.9	13.3	30	381.3	12.1	29	365.6	17.5	16	423.3	13	30	394.9	15.4	23	359
GI_13027804-S	77.2	4.9	30	81.3	4.9	31	87.9	3.9	27	92.9	5.5	30	79.4	6.3	27	97.9	6.6	27	90.8	4.4	27	101.3	7	30	74	4.9	28	81.5	4.9	25	93.3	5.6	24	88.1	4	29	102.8	7.8	26	93.2	5.3	25	103.1	7.1	25	98.2	5.5	29	82.6
GI_13027805-S	84.3	4.6	30	93.8	6.7	27	110	6.7	28	80.1	5.6	28	82.1	5.8	29	87.5	6.6	24	91.1	4.3	25	85.3	4.3	25	90.4	6.3	30	82.1	5.7	30	109.6	7.7	27	80.5	4.3	28	78.8	5.4	30	89.2	5.8	22	100.7	5.2	30	87	4.1	27	103.3
GI_13027806-S	101.3	5.4	29	97.6	5.3	29	106.7	5	26	102.7	4.8	25	103	6.9	30	100.5	7.3	24	98.9	5.2	27	107.6	5.5	29	89.7	4.6	27	99.8	4.4	25	101	6.4	27	119.5	6.6	30	105.2	5.1	30	95.9	5.7	29	104.9	5	24	107.1	5.6	26	109.3
GI_13027808-A	91.7	5.8	21	95.3	4.8	27	104.1	3.8	19	107.8	5.7	25	93.6	6.8	23	106.8	5.3	30	107.9	6.5	22	110.9	4.3	28	105.3	6.6	30	101.6	5.5	24	108.2	6.6	30	102.6	5.3	30	119.7	8.8	28	110.3	5.9	28	117.3	7.4	26	99.3	4.6	25	113.7
GI_13027810-S	82.7	4.9	21	85.4	7	21	87.9	6.3	19	70.5	3.5	19	80	5.6	20	95.6	9.3	16	87.3	5.6	29	94.6	6.6	16	65.7	2.8	23	75.1	4.8	21	91.8	5.1	22	77.5	7.4	17	89.6	4.2	30	85.7	6.1	21	77.4	5	17	86.8	6.5	23	80.8
GI_13112046-I	72.4	5.1	24	91.6	7.7	27	84.2	6.1	21	86.7	6.9	19	82.2	4.8	28	85	5.3	23	80.6	3.8	18	80.6	5.9	21	85.2	5.3	24	77.7	5.2	21	83	5.6	28	77	4.8	30	97.1	8.1	26	82.4	5.5	25	84.4	4.9	24	87.1	6.7	16	97.1
GI_13112047-A	1374.5	40	29	1484.3	47.1	29	1497.1	59.4	17	1473.4	28.5	26	1368.4	78.4	22	1367.4	47.1	24	1541.9	32.4	28	1542.8	33.4	23	1466	42.1	22	1478.1	58.2	20	1524.5	43.8	19	1366	33.9	26	1470.3	60.8	20	1420.9	66.9	20	1533.5	55.8	24	1460.7	58	15	1344.6
GI_13112049-A	830.8	24.2	30	845.2	23	30	905.6	25.5	30	937.4	30.3	29	832.7	37.6	23	886.9	31.7	30	911.8	28.6	28	903.6	30.2	29	912.1	35.8	30	933.4	25.5	29	839.9	23.8	28	895.3	28.2	28	882.8	25.9	30	894.3	31.8	28	995.2	30.5	30	859.2	22.4	29	928.6
GI_13112049-I	77.5	4.5	29	87.8	4	29	90.5	4	30	83.6	4.3	30	83.5	5.8	29	88.7	6.9	29	106.4	8	30	75.7	3.8	29	83	5.2	28	100.6	6.2	27	96.1	6.2	28	91.1	5.1	30	91.5	6.9	25	79.7	4.9	30	93.8	4.7	27	95.5	6.5	29	83.6
GI_13112051-I	122.6	6	24	119	10	18	116.8	18.6	6	119.1	7.3	13	100.9	7.5	18	125	9.9	16	109.2	4.3	18	122	9.1	26	112.2	7	18	115.5	9.1	14	87.7	15.2	5	112.9	6.8	23	133.5	9.1	21	104.8	4.8	6	119.4	7.8	13	117.2	8	24	115.9
GI_13112053-S	345.7	10.6	26	386.4	17.8	25	387.7	15.5	30	400.5	12.7	29	351.1	17	26	407.3	14.5	25	407.8	16.9	24	383.9	11.4	30	391.6	16.6	29	392.7	12.7	31	384.1	16.9	22	418.7	19.9	30	391.4	20.6	22	399.3	15.1	19	432.4	25	23	396.9	15.4	30	396.3
GI_13112055-S	73.4	2.1	24	83.7	5.8	22	100.2	8.1	18	87.9	4.9	24	93.7	6.5	23	96.7	7.3	22	92.8	4.8	23	88.9	5	27	78.7	4.5	25	94.4	6.8	21	92.8	1.7	13	92	5.4	28	81.3	5.4	22	82.2	5	25	104.8	6.4	29	90.7	5.3	22	92.4
GI_13112058-A	399	12.8	29	454.6	19.7	30	456.9	15.6	28	449.8	14.6	30	413	15.1	30	455.9	16.2	30	462.4	17.4	19	419.1	13.2	27	439.8	14.4	29	455.2	16.1	30	446.1	21.6	19	465.4	24.6	26	447.9	11	26	481.7	26.4	20	462.9	14.2	29	452.6	17.4	29	443.1
GI_13123771-S	535.4	17.1	27	609.5	19.3	23	617	28.2	21	617.2	17.1	23	609	26.3	27	610.8	17.5	18	618	28	19	670.9	23.7	22	611.9	22.1	30	643.2	24.8	21	629.4	29.2	21	580.6	21.6	30	644.9	20.2	23	621.6	23.4	30	655.8	27.5	26	590.4	23.5	18	590.7
GI_13123773-S	313.3	14.3	29	331.8	11.8	31	361.5	14.9	24	322	9.6	28	294.9	10	29	352.9	14.2	21	325.7	12.6	24	312.2	11.1	26	307.2	14.3	30	315	10.8	30	297.2	7.1	17	320.5	9.5	30	362.4	10.3	24	321.4	11.3	31	336.5	8.9	27	333.8	10.8	30	321.3
GI_13123777-S	68.9	5.8	14	81.8	8.2	13	88.1	5.2	21	73.9	4.8	19	73.6	5	14	91.8	6.9	10	82.4	5.1	18	82.4	6	17	73.8	8.9	7	78.5	6.3	20	85.8	9	13	67.8	5.6	13	80.5	9.4	14	76.2	10.3	7	93	8.7	9	93.1	7.7	21	95.8
GI_13124755-S	103.3	6.4	30	106.6	4.5	31	117.8	5.2	28	110	6	28	114.4	7	29	106.8	8.6	30	112.4	5.8	30	109.7	6.5	24	106.5	5.8	29	110.2	6.2	30	118	7.3	30	106.8	6.8	30	107.6	5.3	28	106.4	8.8	19	107.5	4.1	18	106.7	5	29	111.3
GI_13124760-I	71.9	5.9	27	92.4	4.8	14	94.1	4.8	28	93.1	5.9	29	75.5	5	28	91.2	5.1	25	80.4	5.3	29	88.6	5.3	29	86	6.6	30	78.3	3.7	30	88.7	6.1	25	81.9	4	29	78.9	5.1	27	72.9	4	30	90.3	7.2	22	95.2	4.9	27	82
GI_13124762-S	75.8	3.2	28	85.6	4.8	24	97.4	5.9	29	90	4.9	26	83.1	4.3	29	95.5	5.7	31	93.2	5.3	18	88.8	6.4	29	90.3	5.9	29	94.9	5.1	29	91.1	5.4	28	90.9	5.4	28	78	4.2	29	83.5	5	28	88.5	3.9	26	98.1	5.7	30	82
GI_13124769-S	4233.9	104.9	27	4236.4	139.9	30	4373.4	149.8	26	4448.1	99.2	29	4488.7	168.2	24	4249	151.6	26	4418.4	129.6	26	4536.8	115.2	27	4453.1	110.8	23	4364.8	218.9	18	4330.5	154.1	20	4377.7	114.2	23	4296.4	161.3	29	4485.5	125.2	31	4684.4	132.7	22	4380.7	135	26	4091.7
GI_13124772-S	318.4	12.1	30	317	16.1	31	350.4	15.4	25	323.4	15.3	30	303.2	14.9	30	333.8	15.4	31	327.2	12	30	354	16.4	30	318.5	13.9	29	369.8	16.7	28	340.8	11	30	327.9	13.9	30	351.8	15.7	30	323.7	12.8	25	361.1	14.7	29	343.8	17	30	337
GI_13124878-A	130.9	5.7	30	113.5	5.3	29	135.9	6.2	30	133.8	8	30	131.5	7.4	29	111.2	5.8	29	118.1	6	29	144.2	8.8	29	123.7	5.9	30	126.1	6.2	31	137.6	8.3	29	138.2	6.1	29	133.9	5.6	30	111.1	6.3	30	138	6.3	20	140.6	6.7	30	127.7
GI_13124880-A	2605	67.8	30	2792.9	108.5	30	3102.6	114.3	28	2862.5	89.8	30	2838.1	112.3	25	2648.8	77.5	30	2977.6	70.8	30	2923.3	70.4	29	2820.2	86.3	30	2767.9	88.6	31	2891.1	86.5	28	2887.5	105.8	30	2903.7	80.6	30	2694.7	73.6	27	2993.6	95.7	25	2983.8	88	29	2785
GI_13124882-S	369.5	17.9	30	377	10.6	29	393.2	12.7	23	358.3	10.8	29	396.6	19.6	30	375.6	8	24	401.9	16.3	30	366.4	9.7	29	381.6	13.2	30	393.2	14.4	31	410.4	11.6	29	379.5	12.3	28	414.3	15.4	30	406	22.7	23	465.8	14.3	27	378.8	17.3	30	419.3
GI_13124884-S	86.4	5.1	26	96.6	5.5	31	105.7	5.4	30	101.5	4.8	29	96.1	6.4	28	104.1	7.3	29	104.9	4.5	29	100.7	6.4	30	97.7	4.9	30	97.7	5.6	28	94.5	6.5	15	101.1	5.4	26	112.4	7	30	98.1	7.5	18	100.9	3.4	22	104	5.1	29	104.5
GI_13124885-S	83.6	5.3	23	89.8	7.1	25	79.7	4.7	24	79	4.4	25	72.7	5	28	80.2	4.5	26	81.2	4.5	30	82.7	5.3	29	81.2	3.9	30	84.7	5.6	20	77.1	4.1	17	79.6	6.4	24	74.5	4.3	27	74	3.7	26	86.2	4.1	12	88.7	5.1	28	89.2
GI_13124886-S	78.6	5.6	29	82.1	3.8	29	103.1	5.7	27	83.5	6	30	98.2	5.7	30	84.9	4.1	24	91.5	4.7	30	91.9	4	29	92.5	5.1	29	85.7	4.6	27	99.9	4.9	29	107.5	6.4	30	84.5	4.4	29	98.5	8.2	27	103.5	6.7	30	96	4.8	29	84.3
GI_13124887-S	91.1	4.9	30	86	6.3	26	92.5	4.1	19	81.8	5.9	23	97.3	6.3	29	87.2	5.6	25	95.4	4.7	28	96.5	6.1	25	76.6	5.2	29	80.3	4.7	25	107.8	6.9	18	94.5	5.1	28	92.9	5.7	26	84.5	7.9	20	93	5.6	17	104.9	6.7	26	94.5
GI_13124889-S	774.1	22.4	29	865.8	29.7	26	895.7	20.4	28	801.9	23.3	28	845.1	34.4	24	850.2	17.7	19	885.5	37.1	28	847.1	22.3	30	856.3	24.2	30	949.3	23.1	27	911.8	28.3	23	870.3	29.8	29	887.2	20.8	29	885.5	21.2	27	879.2	31.6	23	849.8	25.5	30	843.4
GI_13124890-S	287	11.4	29	293.9	12	30	316.7	13	29	297.8	9.5	30	294.5	16.6	29	287.5	9.8	26	325.3	10.4	30	285.6	9.2	29	319.9	11.7	29	302.8	11.2	26	303.9	10	28	284.2	10.6	28	307.6	8.6	29	336	7.8	29	344.6	15	30	329.7	11.9	30	316.9
GI_13124893-S	128.7	5.8	28	145.5	5.9	30	166.4	8.5	30	140.6	5.8	29	137	6.9	30	150.4	5.3	31	163.6	6.7	30	140.3	6.9	22	148.9	8.7	25	140	7.2	30	157.3	7.3	19	144.1	6.2	30	151.8	8.2	30	150.1	8.4	31	165.8	8.1	30	140.3	5.3	30	142.8
GI_13128859-S	1920.3	68.3	22	1961.2	80.5	20	2251.3	92.5	18	2040.2	73.4	13	1995.9	75.6	24	2128.1	53.8	20	2223	66.9	14	2200.2	57.3	26	1851.8	63.3	17	2038.5	80.3	21	2296.2	89.9	21	2101.8	91.5	17	2191.3	78	23	2124.9	66.3	22	2222.1	73.9	26	2145.9	70.9	18	1991.3
GI_13128861-S	615.2	25.3	30	635.9	24.6	31	702.9	25.1	22	678.5	21.8	29	633.1	19.1	27	618.6	25	31	679.4	22.3	27	694.5	26.7	30	652	20.2	28	648	27.9	27	625.8	25.6	22	632.7	21.5	26	682.5	23.4	30	681.7	27.1	25	692.2	33.4	22	628.7	19.7	30	672.4
GI_13128863-S	262.2	8.3	21	280.9	11.3	22	320.8	22.6	17	289.5	13.8	22	270.8	15.2	22	282.7	12.9	19	289.8	15.6	17	282.7	10.5	28	247.7	11.3	16	279.3	14.2	14	264.9	8.7	22	297.7	16	22	291.7	15.1	22	265.8	11	19	304.6	10.1	11	264.7	11.5	16	273.7
GI_13128865-S	94.6	6.2	19	79.7	4.8	11	101.2	6.9	13	107.5	12.2	16	98.8	6.7	20	99.5	7.4	24	103.3	5.7	15	93.9	5.8	21	111.6	8.1	23	97.4	4.3	24	100.3	5.4	19	105.7	7.6	20	94.5	5.5	25	94	10.7	9	103.7	13.5	13	109.5	9.2	18	101.9
GI_13128866-S	3309.9	117	27	3859.3	113.8	26	3708.9	98.4	25	3650.8	64.9	23	3618.3	156.1	29	3857.9	96.6	30	3847.8	127.1	24	3841.2	96	26	3761.9	90.6	29	3545	69.6	24	3703	116.7	23	3595	85.2	30	3887.7	76.1	30	3537.8	101.3	20	4029.3	110.3	26	3827.6	100.7	30	3618.4
GI_13128949-S	81.2	4.9	29	81.8	4.2	31	77.2	4.4	28	82.2	5.4	29	76.7	4.3	30	74	5.5	30	83.1	5.5	29	85.8	5.3	29	72.9	3.8	24	79	4	30	76.6	4.7	23	78.9	6.2	29	78.5	4.1	26	76.1	4.9	25	81.6	4.4	30	93.3	6.7	28	82.7
GI_13128959-S	87.1	7	24	94.6	5.2	29	102	4.7	30	99.8	5.9	24	95.4	6.1	30	84.8	3.6	28	106.5	6.6	23	85.9	4.6	27	82.6	4.6	29	98	7	21	106.1	7.2	22	94.1	6	30	85.9	3.9	22	92.5	6.2	24	106.3	4.9	20	86.9	4.8	29	100.4
GI_13128965-S	75.7	4.8	23	84.8	7.6	19	70.5	4.3	12	79.7	7.6	12	82.9	6.8	28	71	5.1	16	92	6.4	25	82.8	5.5	19	81.7	5.1	20	94.6	5.4	11	75	5.6	8	69.6	5.4	21	79.7	4.7	21	93.4	12	13	70.5	3.1	14	76.7	5.9	16	77.6
GI_13128967-S	102.5	4.7	29	97.6	4.8	18	113.9	8.8	17	110.1	5.5	30	108.8	5.7	30	117.7	6.8	28	110.6	5.9	27	112.4	6.5	30	99.8	7.3	29	96.8	5.1	29	122.9	6.6	30	116.2	5.1	29	102.7	6.6	28	111.7	7.4	23	106.8	6	28	112.3	5.9	29	122.5
GI_13128985-S	135.1	5.5	30	128.3	5.4	29	137.2	5.4	24	138.6	8.6	22	127.3	6.9	29	133.8	7.5	30	143.5	4.7	29	134	7.2	29	120.4	4.6	27	132.8	4.6	28	150.5	7.4	29	139.7	7.3	30	139.1	7.7	30	140.8	7.1	31	153.1	8.2	24	149.8	8.6	30	130.5
GI_13128989-S	384	14.7	29	372.3	14.9	25	375.2	11	20	395	16.6	26	358	15.8	20	370.5	14.1	29	376.6	24.7	15	420.1	12.8	30	376.8	17.9	23	377.5	11.9	25	393.7	19.9	21	415.2	12	28	420	17.6	30	406	13.9	27	419.2	18.6	21	407.4	12.2	30	367.2
GI_13128993-S	746.1	26.6	30	789.6	26.1	28	815.4	33.4	22	792.1	33.7	19	743.2	19.8	24	753.3	19.2	29	796.4	28.7	22	808.6	18.6	30	761.2	24	28	766.9	28.4	25	839.7	28.2	26	756	22.2	29	830.5	23.2	30	799.8	30.9	25	880.4	23.7	27	762.7	27.7	30	761.1
GI_13128995-S	574.7	28	13	620.4	43.7	16	599.2	60.6	5	647.4	32.7	14	544.5	18.8	21	650.6	23.7	31	626	40.5	18	615.7	21.8	26	631.2	34.3	17	622.3	42	13	627	30	16	615.5	20.7	21	648.9	37	14	609.4	31.5	13	606.8	20.5	15	588.8	24.7	10	611.1
GI_13128997-S	227.8	8.2	29	282.6	11.5	31	263	11	20	269	8.7	25	282.9	16.9	23	294.5	13.6	23	292.5	13	27	255.3	9.5	29	258.5	13	25	266.4	15.6	22	257	10.4	29	293.1	22.1	18	229.9	11.2	19	274.1	14.9	13	273.2	8.9	20	245	7.9	27	266.9
GI_13129005-S	674.1	28.4	30	730.7	24.1	31	772.1	27.1	28	762.1	23.8	28	734.2	28.3	29	750.9	25.9	30	762.2	19.3	30	737.9	22.1	28	742.2	31.4	30	757.2	20.5	31	726.7	22.4	29	767.7	22.2	28	763.4	27.7	30	728.6	16.7	23	831	31.7	30	784.8	18.6	29	712.1
GI_13129013-S	163.4	6.5	29	164.5	6	27	178.7	8.4	21	179.4	8.2	28	184.6	9.2	29	168.2	9.3	30	193.8	8.2	29	188.6	8.2	30	192.7	10.5	26	174.3	9	24	198	12.3	23	170.9	6.5	30	182.6	7.7	29	183.9	12.3	24	198.6	8.4	29	176.7	7.8	30	171
GI_13129023-S	244.9	9.6	29	247.3	8.9	28	293.2	10.7	30	274.5	10.7	30	236.3	7.5	27	236	8.2	28	270.7	11.3	24	263.5	7.3	29	277.9	13.9	30	261.7	11.8	27	282.3	11.7	30	259.9	10.6	30	291.3	13.6	30	245.1	12.4	21	278.4	12.2	30	277.8	9.7	29	266.3
GI_13129029-S	73.9	4.8	28	74.2	4.1	26	90.5	5.4	29	78.7	5.3	30	82.3	5.8	29	84.2	4.6	29	87.7	5	28	78.4	5.7	28	88.1	5.1	27	78.2	5.2	28	87.6	4.3	30	103.2	7.5	30	84.9	5.8	26	82.4	4.7	29	77.1	3.8	27	86.9	4.6	30	80.1
GI_13129039-S	344	11.6	29	381	23.7	19	404.5	12.6	17	401	13.3	20	372.6	18.7	19	356.5	14	23	401	19.5	16	400.2	13.6	30	378.5	20.7	19	424.1	22.2	20	363.2	14.5	16	375.3	16.7	26	405.7	17.7	17	390.7	12.9	23	392.6	23.1	21	403.3	19.2	22	391.5
GI_13129059-S	86.7	5.8	29	94.5	5.9	31	88.9	3.9	25	80.2	3.7	29	80.8	6.4	28	100.5	7.5	30	89.3	4.2	30	79.3	4.5	27	87.2	6.5	29	76.3	7.6	20	90.7	5.2	28	78.3	4.8	29	78.2	4.1	27	72.8	5.3	17	99.9	5.1	28	87.5	4.4	29	85.5
GI_13129061-S	353.2	13.6	29	352.9	17.4	13	387	17.5	24	354.8	12.7	30	327.9	12	29	381.3	18.5	18	386.5	20.7	19	366.2	12.4	29	357.9	9.6	28	363.7	17.5	27	375.3	15.6	27	372.1	14.7	24	409.6	15.6	30	374.4	17.8	26	382.1	26	17	359.6	13.2	28	333.3
GI_13129063-S	154	7.6	28	158.5	8.9	28	151.7	8.2	28	153.2	6.5	30	160.3	6.8	30	147.5	7	27	150.8	8.5	25	151.3	8	29	169.3	8.6	30	158.9	8	30	157.3	7.8	18	152.2	6.2	30	140.6	7.3	28	163	10.1	21	186.8	6.3	30	156.8	8	29	155
GI_13129067-S	198	17	10	238	14.7	10	229.4	13.6	16	246.4	22.4	13	245.2	12.1	19	229.4	14.8	16	231.8	22.6	11	246.5	13.1	24	231.6	20.8	15	220.9	17.1	12	234.1	15	16	262.3	17.1	18	237	12.4	22	279.1	54.4	5	236.4	17	13	240.3	15.7	19	269.2
GI_13129069-S	1072.6	35.2	30	1196.1	42.3	28	1247.3	43.5	30	1250.3	45.5	30	1162.4	44.3	30	1173.5	38	27	1202.6	39.7	30	1170.4	36.6	30	1204.5	39.3	30	1280	47.4	25	1263.3	44.3	29	1096.1	35.4	29	1204.5	35.2	30	1162.3	43.1	27	1261.3	37.2	29	1179	42.9	29	1134.3
GI_13129081-S	330.3	15.4	22	309.6	9	19	336.5	14.8	20	307.5	16.6	21	303.6	21.3	13	304.4	13.5	18	320.4	12.2	13	331	16.3	16	314.3	17.8	15	345.7	23.7	16	326.1	20	15	322	13	25	324.6	16.1	19	330.3	24	17	341.2	20.7	12	336.5	15.5	12	287.2
GI_13129085-S	277.8	12.5	28	297.3	11.3	31	323.5	12.4	29	311.7	12.3	29	275.5	11	27	293	12.3	28	314.7	10.1	29	276.9	8.9	30	306.1	11	29	303.6	13.7	30	294.1	10	27	314.4	12.7	30	306.8	10.3	29	316.6	11.7	31	333	12.7	26	317.7	12.3	30	312.5
GI_13129087-S	639	23.1	28	735.2	18.2	30	839.9	25.8	29	726.9	23.6	30	674.5	31.6	24	739.7	23.4	30	782.5	23.8	30	760.9	22.1	30	709.8	20	30	674.2	29.6	19	732.9	24	29	717.6	21.6	30	708.3	21.9	30	752.3	34.1	23	852.6	21.9	27	730.2	31.7	25	729.6
GI_13129089-S	261.5	9.9	30	260.2	10.6	22	287.8	12.6	25	270.2	7	25	232.9	9.5	29	264.4	12.1	31	286.9	11.4	24	271.9	9	29	259.3	14.5	29	267.7	10	28	284	10.9	29	270.4	11.6	25	258.8	8.3	26	299.7	13.6	23	309.6	12.1	24	269.6	11.1	22	240
GI_13129091-S	929.8	26.2	24	991.6	45.5	21	1073.3	52.9	15	1005.2	30.6	28	940.5	31.8	29	1005.7	40.1	19	1009.3	45.7	16	988.1	32.2	27	934.2	34	18	1023.4	40.3	24	1086.3	32.1	21	938	38.7	21	967.6	37.2	30	1031.1	35	24	981.1	31.6	23	1063	35.1	30	1018.9
GI_13129093-S	263.1	7.6	30	303.2	12.2	31	302.5	10.1	26	270.9	11.2	20	280	12.4	25	300.7	11.6	27	284.6	17.7	19	317.6	10.8	29	270.5	10.7	26	298	9.8	25	313.4	14	22	284.9	9.6	30	296.9	11.5	26	283.3	13.3	22	304.4	13.7	21	306.1	11.4	28	270.2
GI_13129095-S	372.4	19.2	27	390.4	14.1	29	410.9	18.6	30	381.8	9.5	28	380.6	14.6	30	396.7	10.6	29	408.8	14.3	30	366.5	11.4	28	353.1	13.6	29	380.9	12.8	28	363.2	13	18	380.7	14.3	30	377.5	13.5	29	401.5	18.9	22	438.1	17.9	22	377.8	16.9	27	377.3
GI_13129097-S	262.1	10.6	14	275.2	23.5	12	286.9	14	12	262.3	10.5	28	270.8	13	18	253.9	8	19	276.3	17.1	17	263	8	17	266.8	9.5	23	288.2	13.4	14	309.2	25	11	234.4	11.5	18	288	11.1	22	284.6	13.2	9	288.2	12	15	251.9	9.6	22	255.3
GI_13129099-S	774.2	25.8	30	881.9	34.5	23	910.3	32.1	26	816.2	26.2	24	797.5	32.5	29	866.8	29.2	15	860.2	26.2	25	867.3	23.2	29	843.1	26.1	30	876	36.2	30	854.1	28.3	21	846	23.8	29	844.4	21.2	29	790.8	23.3	21	913.3	28.9	21	852.2	23.7	27	863
GI_13129101-S	294.8	11.4	24	345.1	18.4	20	342.2	18.5	20	335.8	16	27	325.2	14.9	28	310.7	10.8	25	339.3	11.9	29	351.2	14.5	25	310	13.2	29	320.3	12.8	30	316.7	11.5	30	349.7	11.5	30	327.5	12.1	30	330.7	16.1	20	344	12.3	19	303.5	10.7	27	316.4
GI_13129103-S	361.8	11.9	30	409	19.2	31	397	15.6	30	388	17.9	30	389	17	29	382.6	14.1	30	430.3	18.9	30	388.7	15.6	28	385.3	16	29	376.9	14.9	31	405.5	12.7	30	427.7	11.7	30	395.3	18	30	400.3	15.3	31	425	11.7	29	391.3	17.3	30	371.7
GI_13129105-S	497.2	16.5	30	563.2	17.5	29	580.1	22.3	30	497.2	14.5	29	521.8	17.7	30	586.2	16	30	589.6	18.3	26	511.7	17.4	29	558.7	17.2	29	602.3	26.7	23	593.4	27.3	27	565.7	17.9	27	595.8	14.1	29	581	31.3	22	560.2	21.6	29	573.4	22.2	30	512.7
GI_13129115-S	241.1	10.3	29	275.1	10.5	25	271.7	12	21	274.5	13.2	30	254.4	9.7	30	286.7	12.5	30	305.3	17.7	23	270.5	9.5	30	288.4	9.2	28	292.8	17.7	21	281.6	16.6	18	287.5	11.7	30	306.5	16.5	30	280.4	8.9	27	292.3	10.5	30	277.2	8.5	19	279.7
GI_13129117-A	615.3	27.6	30	649.8	25.4	28	689.6	24	28	694.6	23.8	30	612.8	20.6	29	730.7	24.3	31	718.4	23.1	29	680.1	17	29	705.1	27	30	674.8	22.5	24	660	16.2	30	634.7	27.3	29	623.5	17.7	30	687.4	21.1	23	750	31.5	23	655.5	20.9	29	632.4
GI_13129119-S	216.5	19	11	216.7	12.8	21	229.1	14.3	20	220.7	10.3	21	210	16.5	16	256.6	23.1	14	227.5	9.5	15	239.7	13.7	21	215.2	13.1	20	237.5	17.3	11	231.8	19.8	9	228.1	10.2	24	232	10.8	22	227.9	15.5	16	227.2	12	18	230.6	12.2	22	227.1
GI_13129121-S	300.6	10.1	30	328	10.4	27	366.8	11.6	30	329.8	12	28	287.8	13.4	30	336.5	14.5	31	370.3	12.8	30	345.4	9.4	29	306.9	12.4	30	330.9	11.4	31	341.2	11.5	30	311.6	8.9	29	332.1	15.4	25	345	14.6	29	346.6	12.3	28	326	13.1	29	309.3
GI_13129133-S	74.9	4.9	28	82.3	3.7	28	87.5	5	22	75.8	4.9	22	79.7	4.7	29	87.3	5.2	30	96.9	6	30	83.7	6	29	88.1	4.3	30	91	4.3	31	82.5	5.1	29	93.3	5.6	28	88.4	5.4	30	80	4.4	30	83.6	4.3	28	95.1	5.1	30	84.9
GI_13129135-S	427.3	11	28	419.9	17.7	16	487.7	22.1	18	493.9	15.1	18	430	14.5	23	427.9	16.7	11	486.9	18.7	20	478.4	14.7	24	484.6	21.1	13	475.2	12.3	24	464.3	18.2	19	443.6	15.5	24	466	21.2	17	451.7	10.2	13	521.7	28.5	17	452.9	15.8	10	492
GI_13129141-S	213	10.8	19	215.2	11.6	15	207.8	14.3	14	250	18.8	13	199.7	14.3	18	193.5	13.1	14	238	3.6	12	204.8	6.6	24	185.7	9.5	22	211.8	15	14	216.8	13.7	23	228.1	10.4	25	217	9.6	23	229.8	14	13	242.3	13.3	15	190.4	7.4	24	204.4
GI_13129143-S	122.6	7.1	30	133.5	5.4	31	142.7	7	20	141.1	5.9	30	140.5	5.8	28	138.6	6.6	31	161.2	8.3	27	135	4.8	26	121	5	28	132.2	6.5	23	146.6	8.1	25	133.2	6.8	29	136	7.3	23	131.6	6.8	21	161.1	9.7	26	140.3	6.7	30	131.4
GI_13129149-S	5128.2	116.7	24	5834	185.5	17	5813.8	148.3	26	5527.6	149.8	28	5053.8	165.8	30	5474.5	197.2	25	5235.6	171	24	5196.3	104.8	26	5439.6	156.8	30	5404.3	155.8	21	5356	227.3	17	5547.6	208	28	5810.9	168.7	28	4808.7	173.7	12	5538	160.8	22	5935.8	139.3	22	5556.8
GI_13162281-S	704.9	17.2	28	775.8	23.9	28	846.4	26.5	24	820	29.4	30	691.9	25.4	29	770.7	19.3	30	758.2	22.6	25	811.9	20.4	29	717.6	17.5	29	779.7	25.5	24	808	26.6	27	732.4	27.5	30	802.2	29.7	29	763.5	26.4	19	833.5	37.6	29	767.2	17.5	28	801.1
GI_13162284-S	303	13.6	29	345.4	17.7	25	342.8	14.6	24	326.7	11.7	28	346.8	14	30	304.3	10.6	28	346.8	13.8	29	334.5	11.6	29	366.2	12.9	22	373.1	17.9	31	363.1	10.9	28	318.8	9.8	20	341.4	13.2	30	370.1	18.2	23	379.3	15	26	347	13.8	30	338.5
GI_13184045-S	133.2	10.7	29	126.8	7.8	23	137	8.2	25	131.8	8.8	18	142.2	9.4	25	148.9	7.1	29	129.8	8.4	24	151.2	7.4	22	122.9	8	22	146.8	8.7	17	133.9	9	19	128.4	8.4	28	125.4	5.2	23	149.8	8.4	23	140.6	9.3	19	138.7	7.8	21	135.9
GI_13184051-S	82.4	5.2	25	74.3	4.6	28	94.1	5.6	26	81.5	4.9	29	74.4	4.8	27	79.4	3.2	29	88.5	4.1	28	100.5	5.6	30	86	7.3	20	88.4	6.7	30	81.8	4.7	17	84.5	3.9	28	81.8	5.3	29	81.8	7.1	29	86.9	5	27	84	6.8	26	76.6
GI_13186246-A	109.5	6.4	23	114.8	5.9	22	112.8	6.6	22	119.8	5.7	22	115.6	6.2	28	123.4	5.8	31	124.4	9.4	19	106.6	6	25	124.2	6.1	25	99.7	5.6	11	105.2	8.4	17	106.8	4.2	25	103.8	5.2	21	119.4	8	15	132.6	6.5	18	116.3	5.8	30	109
GI_13186246-I	95.9	4.4	29	82.5	5.9	19	100.6	5.9	28	94.2	5.4	29	88	5.5	27	93.2	6	24	91.2	6	18	97.7	5.5	26	88.7	5.4	27	98.9	5.2	30	97.6	6.7	25	87.5	5.3	29	95.6	6.6	24	92.3	5.1	28	95	5.3	22	101.4	5.5	22	93.9
GI_13186256-I	74.9	6.7	25	78.6	5.2	29	81.4	5	30	79	3.4	26	78.9	4.1	27	87.7	5	30	70	5.5	22	75.6	3.4	27	72.7	5.1	22	71.4	5	22	92.7	6.9	19	79.2	4.7	29	80.3	5.6	29	80.9	5.6	21	83.7	4.9	25	81.6	5.4	27	86.6
GI_13186266-A	91.1	7.7	28	88.5	5.5	29	85.5	4.4	28	81	3.2	28	96.3	7.5	29	90	5.8	29	100	3.8	29	94.2	5.6	30	83	5.1	26	89	3.7	24	111.9	5.3	29	86.1	4.4	29	100.3	8.4	29	81.1	4.1	21	92.1	3.8	27	88.1	4.4	24	84.4
GI_13186299-S	94.9	5.6	30	92.4	6.2	26	98.5	6.4	22	98.5	5.2	30	93.8	5.1	30	106.2	8.1	28	98.9	4.9	27	95.6	5	30	116.7	8.6	29	105.8	8	25	104.4	6	21	105.6	6.6	29	98	5.8	28	86.3	5.1	21	103.5	4.6	25	89.2	5.7	28	100.2
GI_13186300-A	77.1	4.1	29	93.3	5	25	98.8	6.2	29	99.2	5.1	27	85.4	5.5	30	92.6	4.9	30	87	8.3	19	102.8	5.4	29	97.5	6.2	27	82.7	4.6	29	91.8	6.9	23	86.2	4.5	28	73.7	4.2	29	94	6.2	29	96.9	5.5	26	93.6	5.6	29	87.1
GI_13186309-I	97.2	4.9	29	91.9	5.1	25	107	6.7	26	120.7	8.7	29	98.4	4.8	27	99.5	4.9	25	99.1	5	29	92.7	4.5	20	92.9	4.6	28	100.5	7.6	20	110.6	6.9	24	102.6	5.8	30	111.4	4.6	27	97.6	5.2	30	97.8	4.6	21	108.1	5.6	29	106.6
GI_13186313-I	90.5	4.3	30	95.7	4.6	30	101.9	5.7	28	103.6	5.5	30	111.3	8.5	22	95.9	8.1	24	87.3	3.6	27	102.3	5.5	28	90.9	5.7	29	87.9	5.2	21	93.2	3.6	24	96.7	6	30	103.3	5.8	30	90.5	6.4	25	106.7	7	29	99	4.8	28	97.9
GI_13186315-S	121.5	5.8	28	141.1	8.5	30	152.5	6.3	29	153.4	7.2	30	141.5	7.5	27	135.9	4.4	28	148.4	6.8	30	153	6.4	29	137.7	7.8	29	141.1	5.2	30	133.7	7.5	30	149.9	6.8	29	141.5	7.4	27	141.1	7.5	31	153.3	7.4	30	148.8	6.9	28	153.9
GI_13186317-I	92.7	8.6	30	86.3	5.2	27	87.5	5.6	24	77.3	3.2	27	82.5	3.8	27	87.4	6.2	25	86.7	4.7	30	90.9	7.2	21	74.7	4.1	29	88.5	4.6	30	86.2	6	23	89.1	5.5	30	91.2	4.8	27	83.3	5.2	21	92.1	5.3	27	96.1	5.5	30	85.1
GI_13186319-A	577.1	18	30	653.7	21.1	29	674.2	22	28	660.1	17.7	25	576.3	20.4	29	618.5	24.3	21	666.6	20	29	663.5	19	30	591.1	24.3	23	637.9	20.3	29	622.8	26.2	29	620.1	15.2	28	643.9	20.9	29	627.3	20.1	31	685.9	21.4	30	659.7	14.7	30	628
GI_13194196-S	255.5	11.6	23	276.5	10.7	28	267.7	7.3	22	254.5	11.6	26	260.5	11.7	30	266.1	11	30	270.6	10.8	29	264.9	9.9	30	238.5	10.3	29	251.3	6.9	26	260.4	9.9	29	266.6	10.6	30	250.2	9.6	25	247.9	9.5	28	288	10.1	28	270	10.7	29	284.2
GI_13194198-S	98.5	6	29	99.2	5.6	31	94.5	6.5	20	103.3	4.7	30	92	5.2	28	89.7	5.1	25	99.3	6.4	27	83.7	5	28	103.1	5.8	29	94.6	6.1	28	102.2	5	28	104.7	5.9	30	99.3	5.8	30	116.5	9.7	23	104.5	5.4	30	103.6	5.6	27	93
GI_13236491-S	82.5	5.2	29	95.2	6.8	25	95.2	4.7	24	87.5	3.7	22	95.9	6.9	29	83.4	3.4	27	106.9	7.1	22	87.2	4	28	88.6	4.2	25	94.3	4.9	23	97.2	5.5	23	88.7	5.7	30	84.1	4.9	23	79.8	3.8	22	103.4	5.4	28	92.8	4.7	29	88.2
GI_13236496-S	91	7.8	26	64.2	3.5	19	78.7	5	23	79.6	4.4	22	83.5	7	25	87.6	5.4	31	76.3	4.7	26	85.1	6	27	71.2	4.9	27	65.8	3.1	24	74.8	3.8	21	78.3	4.5	29	80.9	4.4	30	82.3	5.6	25	75.6	4.7	27	80.1	5.6	21	82.2
GI_13236498-S	250.2	13	27	262.2	13.9	28	286.5	12.6	27	252.5	10.7	30	241.1	10.3	30	201.9	8.3	28	242.6	12	20	233	10.8	19	262.6	11.8	30	231.6	12.7	30	214.8	10.2	29	248.3	13.2	30	220.4	6.4	28	250.7	11.7	31	311.6	21.9	27	259.4	8.9	25	283.3
GI_13236509-S	2663.8	89.5	29	3023	82.4	29	3010.7	118.1	26	2688.1	78.6	29	2735.7	92.4	30	3013.9	88.9	31	3050.3	104.5	30	2900.1	65.4	29	2852.9	93.2	30	2775.7	73.5	29	2788	78.1	28	2764.3	81.8	30	2873.5	93	30	2883.1	75.9	27	2950.8	104.2	21	3028.5	76.2	30	2812
GI_13236513-S	116.7	8.1	30	111.6	5	29	108.5	6.5	29	113.8	3.7	27	116.8	8.1	30	108.3	6.4	29	129.6	8.1	30	101.3	3.7	26	103.1	6.3	29	115.6	6.6	31	114	6.7	29	116.7	6.5	30	115.7	6	28	105.2	6.4	29	120.4	7	25	119.1	6.5	30	111.8
GI_13236519-S	1001.2	23.3	29	1053.6	38.5	24	1068.8	31.3	21	1056.1	35.8	30	1004.8	32.2	27	1066.1	38.4	24	1086.2	43.6	30	1078.6	32.7	27	1056	42.9	19	993.2	36.5	22	1071.4	35.7	27	1094.9	32	30	1064.4	23.8	27	1032.4	40	29	1117.4	31	22	1081.6	27.4	29	984.8
GI_13236531-S	143.1	11.3	28	153	6.4	31	158.5	8.3	30	145.6	5.6	28	137.6	6.8	29	144.6	6.6	26	171.5	10	30	150.5	6.2	30	146.5	8	29	150.2	7.3	21	158.9	7.2	30	148.7	7.5	25	137.3	6.6	29	149.8	8.1	31	148.4	5	28	157.6	8.7	28	152.9
GI_13236539-S	221.9	12	29	259.9	10.6	31	235.5	11.6	26	232.7	9.2	28	215.2	8.4	30	249.1	9.7	31	257.3	10.9	30	228	10.9	28	243.4	14.7	26	245.4	11.6	31	239.6	10.2	30	224.6	11.7	26	244.5	11.2	29	205.2	12.3	23	264.5	10.7	27	242.5	12.8	28	225.7
GI_13236552-S	203.7	8.7	30	221.3	9.3	16	236.4	12.6	13	217	8.8	26	190.8	12.5	23	199.4	10.1	26	242.1	11.4	27	219.5	9.5	25	216	7.3	25	223.8	14.1	15	230.7	10.2	26	224	10.4	25	233.7	13.7	18	222.2	13.6	17	250.9	13	19	227	10.3	24	210
GI_13236564-S	115.3	4.9	28	138.7	7.1	29	154.8	8.5	30	133.2	5	28	133.4	8.7	29	136.7	10	31	147.2	6.3	29	132.5	7.2	29	137.3	5.7	28	130	4.8	31	134.5	4.5	29	144.3	8.5	30	149.9	8.1	29	145.3	8.6	30	140.8	8.3	22	144.5	7.7	28	126.5
GI_13236574-S	153.8	6.6	18	155.7	7	31	169.9	8	21	164.2	5.3	28	162.5	7.6	21	163.1	6.7	30	172.3	6.7	15	178.1	12.5	29	160.4	6.5	30	162.3	6.2	20	167.3	8.7	19	170	7.9	29	172.2	10.1	22	167.2	8.1	29	179.8	6.5	28	177.5	7	28	177.7
GI_13236578-S	444.1	12.1	22	425.6	19.7	13	518.6	24.8	12	495.1	18.2	21	426.5	22.7	15	428.2	23.5	17	478.7	17.5	20	499.5	19.9	17	479.7	17.6	15	447.3	31.2	11	466.3	19	14	430.8	19.4	17	472	23.3	19	435.5	23.2	8	458.4	26.9	14	472.7	16.3	17	453.2
GI_13236584-S	163.5	7.1	29	169.2	8.3	28	174.4	7.3	29	192.1	8.8	30	173.5	9.1	29	179.1	11.5	30	185.5	7.3	30	192.3	9.7	30	167.5	8.5	27	173.8	7.4	23	186.3	8.5	29	176.4	8.9	30	182.4	9.9	21	164.9	7.3	27	186.9	7.8	22	177	6.9	22	181.9
GI_13236586-S	766.4	33.5	28	784.2	25.2	22	798.6	38.2	21	802	17.1	29	682.6	24.5	22	855.7	30.8	22	789.6	25.2	25	818.5	31.9	28	776.9	26.9	30	816.9	30.6	21	800.3	20.9	18	778.5	20.9	27	823.2	41.2	23	784.2	37.7	21	897.1	44	20	786	25.6	25	754.7
GI_13236592-S	109.1	6.9	30	110.2	4.9	31	115.3	5	27	107.1	5	28	106.3	6.6	29	126.3	5.9	30	123.4	5.7	30	114.3	6.9	29	116.7	6.9	29	117.2	5.9	30	116.6	5.7	29	118.9	6.1	29	113.5	6.7	29	106.7	5.3	30	126.9	7.7	30	125.2	6.9	30	113.7
GI_13236596-S	323.5	10	30	319.6	9.6	28	376.4	10.7	29	339.7	9.8	29	343.3	15.5	27	321.8	13.4	30	336.6	11	21	353.7	10.5	28	328.5	11	30	365.4	11.5	30	348.3	12.8	27	320.5	13	24	337.5	9.1	30	335.3	12.7	28	347.7	15.1	20	347.8	11.5	29	331.9
GI_13249345-S	77.4	6.2	20	101.9	7.4	23	92.3	6.1	27	79.2	4.4	19	75.4	6.1	22	90.4	4.9	28	84.2	5.5	18	95.1	8.1	22	90.6	8	21	75.6	4.2	25	91.7	6.8	17	82.2	5.8	17	89.3	5.7	27	84.4	6.1	20	115.5	4.9	12	94.4	5.8	19	88.8
GI_13259496-I	142.1	10.7	23	150.6	10.6	19	150.4	6.5	23	153.3	5.3	24	151.7	6.9	27	127.4	7.8	23	146.9	6.7	29	151.5	5.9	30	152.3	7.8	30	150.6	6.4	20	152.7	8.2	24	143.8	6.5	30	154.8	6.6	28	154.9	6.5	17	172	13.2	19	138.7	6.4	24	147.2
GI_13259500-A	240	12.7	29	217	9.2	31	233.7	13	24	217.9	6.8	30	212.5	8.8	28	228	8.3	30	225.7	7.9	30	216.6	9.4	30	225.5	9.2	30	207	7.3	29	206.4	8	23	216.8	9.9	29	207.3	9	26	238.4	12.1	22	258.8	10.3	29	216.9	9	30	222.6
GI_13259502-S	192	6.9	27	194.2	8.4	30	192.8	10.1	28	203.7	8.7	29	208.6	9.6	28	207.8	9.6	29	211	8.2	30	206.1	10.9	30	208	10.2	28	191.3	8.2	28	209.9	8.4	22	191	8.2	28	183.2	8.7	28	211.1	14.7	18	204.9	13.1	28	194.8	11.1	25	204.5
GI_13259504-S	2522.8	199.3	12	2520.5	87.7	14	2734.8	104.9	18	2690.7	48.3	11	2646.3	77.9	28	2414	80.3	24	2633.2	94	26	2566.2	97.8	18	2455.1	73	16	2554.8	71.7	17	2619.2	98.9	17	2399.2	66	22	2580.2	91.5	21	2798.9	116.1	19	2604.4	72.5	12	2654.8	82.3	30	2690.6
GI_13259505-S	225.4	9.4	27	232.9	7.8	27	248.5	7.2	28	253.3	10	30	239.9	8.1	29	236.2	6.2	30	255.1	9.8	30	266.4	9.7	30	250.7	10.5	27	228.6	8.5	30	254.7	10.4	30	249.3	8.6	30	264.3	10.9	29	266.1	7.7	27	279.9	8.4	30	257.5	12.8	26	251.7
GI_13259507-A	445.2	19.4	26	470	24.4	20	498.1	27.9	23	446.1	15.2	30	459.1	15.8	19	500.5	23.7	27	507.7	18.1	24	489	21.2	30	514	17.5	30	542.4	24.7	28	496.9	17.4	24	499.6	23.9	29	516.7	24	26	526.7	26.2	21	543.4	27	22	534.8	20.3	24	474.4
GI_13259509-I	91.7	6.6	29	101.3	6.1	30	100.9	5.2	30	100.8	4.3	29	91.3	6.1	30	91.3	5.5	30	112.8	7.3	23	90.2	5.1	29	87.2	5.6	28	102.5	7.6	31	96	5.7	30	96.5	5	29	106.8	7	30	102.6	5.7	25	110.6	9.6	26	102.5	3.7	29	85.1
GI_13259511-A	1803.5	59.3	29	2249	90.2	21	2334.7	80.8	26	2348.4	73.1	29	2173.5	103.1	20	2167.8	90.1	21	2370.2	82.1	29	2204.6	73.9	30	1994.1	70	30	2114.3	60.3	25	2169.8	70.5	29	2101.3	80.3	29	2275.7	65.5	30	2170.2	72.9	30	2532.9	115.8	25	2079.9	73.4	29	2253.4
GI_13259517-I	118.4	7.1	29	143.9	10	25	149.7	7.5	27	135	7.2	30	135.3	6.3	30	131.6	6.6	31	138.2	7.6	27	126.2	6.9	29	135.3	6.8	29	135.8	10.6	23	137.2	7.5	23	142.1	8.6	28	134.3	5.9	28	147.1	10.7	17	160.2	5.6	29	136.8	5.9	30	139.4
GI_13259519-S	384.9	12.3	30	381.6	9.2	30	453.3	18.9	23	396.5	12.3	30	353.2	11.8	29	417.3	14.6	23	429.6	16	30	411.9	10.4	30	397.9	17	21	410.9	12.8	28	415.5	18.8	25	396	17.9	26	421.1	16.8	25	428	16.2	23	467.1	18.9	21	410.2	16.2	30	409.8
GI_13259521-I	67.1	4.2	29	77.7	5.2	30	84.9	5	30	71.5	4.9	28	77.4	4.7	30	62.5	5.2	18	86.4	6	27	77.7	4.7	29	79.7	5.6	29	77.4	3.6	19	80.6	5.9	24	82.5	5.5	29	79	5.2	29	73.4	4.1	23	77.5	5.3	28	74.3	3.9	29	93.8
GI_13259523-A	78.7	5.3	29	92.1	5.8	29	96.8	6.5	21	85.6	4.4	28	79.4	6	27	98.3	5.1	30	97.9	5.7	30	92.7	3.5	30	102.2	8.6	30	86.9	5.7	18	92.2	4.6	28	86.9	5.4	25	113.9	9.4	29	87	6.1	24	97.4	6.8	26	98.9	3	24	79.2
GI_13259530-A	210.9	10.4	30	222.1	9.1	28	251.5	11.6	28	224.2	9.7	29	218.7	10	29	216.7	10.4	28	236.7	11.6	28	214	8.8	28	231	13.8	27	215.8	9.7	28	255.2	12.9	20	229.1	10.6	29	233.3	11.6	29	208.7	8.7	27	238.1	9.7	17	240	13.7	26	254.2
GI_13259532-S	81.3	5.8	29	84.1	5.4	29	85.8	4.4	27	99.5	5.1	27	77.2	5.5	30	78.5	4.2	26	89.5	4.5	30	88.3	4.4	28	93.2	5.1	29	91.2	5.9	20	97.2	5.1	24	75.6	3.9	27	78.4	5.1	27	92.9	5.3	31	95.9	5.5	21	101.7	7.8	23	88
GI_13259536-S	81.8	5.1	30	84	5.4	30	84.9	5.7	30	75.4	4.6	30	86.7	5.6	26	95.8	7	18	81.8	3	28	73	3.1	29	74.7	5.4	30	76.5	4.3	28	90.2	6.2	23	84.8	5	29	81	4.7	29	84.4	7.4	22	86.4	4.6	29	82	5.3	30	77.7
GI_13259537-S	101.4	4.7	29	111.1	6.1	15	122	7.8	21	106.5	5.1	29	118.9	6.4	29	116.7	8.3	19	118.2	6.4	23	104.1	5.5	27	121.1	5.4	30	115.1	8.5	21	99.9	6	22	110.8	7.1	30	112	5.9	28	105.7	6.7	22	117.1	8.5	22	126.2	8.8	25	110.8
GI_13259538-S	118.5	8.8	24	137	5.3	30	148	6.2	30	143.3	7.2	30	141.1	7	30	138.9	6.8	30	143.2	7.1	30	148.1	7.8	27	137.5	7	30	150.4	8.6	30	143.9	7.8	29	148.2	7	29	132.2	6.6	23	144.2	7.6	23	149.7	7.5	25	129.8	6.8	28	144.8
GI_13259540-S	579.1	16.3	30	629.3	18	23	679.5	25.5	25	638.1	23.2	30	608	22.2	30	629.2	17	23	640.6	19.7	15	642.4	20.5	30	657.1	26.2	30	653.4	19.2	31	646.5	24.7	28	637.1	23.2	29	634.5	22.8	30	675.3	27.6	27	694.4	24.9	30	655.9	19.3	29	628.7
GI_13259542-A	382	16.6	24	432	19.5	21	444.3	19.2	15	409	16.3	30	430.2	19	25	432.6	20.4	20	423.3	12.5	20	431.7	20.5	18	435.7	22.5	19	421	13.4	27	436.2	17.1	19	413.3	15.7	23	435	19.4	23	383.4	17.9	23	416.4	15.2	30	421.2	17.5	24	426.4
GI_13259544-I	89.3	7	29	86.7	6	30	100.1	6.6	30	83	4.3	30	101.8	5.5	30	100.9	7.6	28	101	6.1	29	79.8	4.7	29	94.2	5.2	27	83.6	4.6	28	88.8	4.3	28	89.2	5.1	28	91.7	4.9	27	84.3	6.4	23	104	6.8	25	92.4	5.9	30	85.7
GI_13259545-A	64.3	3.4	29	82.7	8.2	21	81.8	3.9	30	84	5.3	29	71.3	3.8	22	73.8	5.1	30	70	3.6	28	72.4	3.5	26	85.3	5.7	23	89.7	6.9	29	80.5	5.4	28	77.6	5.7	27	77.4	5.6	18	82.9	6.6	29	73.9	4.2	24	80.6	4	27	72
GI_13259545-I	77.7	5.7	26	76.4	4.7	30	85.3	5.1	25	76.2	4.6	29	77.6	4.9	24	82	6.3	24	80.2	4.2	22	79.1	4.3	30	67.2	3	25	71.7	4.9	27	71.8	4.4	21	85.9	4.7	29	88.8	6.7	29	72.3	4.9	24	85.8	4.7	22	81.6	5.2	28	84.8
GI_13259551-A	1064.6	33.9	30	1091	39.8	26	1141.3	37	30	1112.5	38.7	25	1102.5	45.9	30	1153.7	32.1	30	1116.7	29.2	29	1132.2	24.4	30	1163.4	39.6	29	1137.5	32.6	22	1091.5	35.4	25	1190.1	54.1	30	1086	35.6	29	1104.9	55.7	21	1185.1	38.4	30	1123.7	27.4	26	1051.6
GI_13259553-S	1168.2	37	23	1306.8	52.7	24	1352.1	54	19	1176.5	43.3	24	1323.6	46.1	23	1231.5	39.6	27	1283.1	41.4	24	1201.9	34.5	29	1281.7	46.9	17	1283.4	51.7	23	1255.4	31.1	22	1198.5	28.8	28	1191	30	30	1244	45	16	1420.3	48.6	20	1248.8	45.3	21	1127.2
GI_13324673-S	102.2	7.1	26	93.8	8.1	18	103.6	5.8	21	96.1	5.1	30	104.2	7.9	30	91	4	24	104.3	4.7	25	97.7	4.2	30	93.4	4.1	30	93.2	6.1	24	99.7	4.7	28	92.1	4.2	28	105.6	5.1	28	94.2	4.3	31	100.7	6.4	18	111.4	6.7	30	103
GI_13324676-S	409.6	20	29	430.1	16.8	23	462.9	19.8	30	425.2	16.3	26	414.9	22	26	423.3	13.9	30	443.4	11.4	29	418.5	14.9	28	429.6	18.7	30	415.2	18.4	31	426.9	15.8	25	428.2	14.1	29	420.4	12.4	28	439.3	15.4	31	474.4	16.5	25	416.6	14.5	30	417.4
GI_13324681-S	412.6	18.9	19	432.6	16.5	31	413.9	14.6	17	419.5	13.8	26	426	17.5	22	451.2	22.5	23	477.6	12.2	22	381.9	12.1	21	424.2	16.3	28	438.8	15.7	29	425.1	12.8	20	416.6	13.7	20	426.5	22.8	17	447	17.9	19	480.4	22.9	22	442.1	17	21	427.3
GI_13324689-S	95.2	6.7	29	96.9	6.7	25	100.7	4.5	20	92.8	4.8	27	100.4	8	27	88.7	6.8	24	96.8	6	27	99.9	7	28	93.2	5.5	29	77.9	4.1	24	99	5.9	26	92.6	5.6	27	85.8	4.7	28	90.2	5.5	27	93	6.4	20	97.8	6.3	28	93.2
GI_13325053-S	103.8	6.4	30	111.2	6.3	20	109.9	5.7	29	120.8	8.2	30	107.8	6.5	28	104.7	5.5	29	123.5	8.2	30	112.7	5.2	29	98.9	5.2	28	102.5	5.7	28	99.8	4.5	29	102.5	4.7	29	97.3	5.1	28	103.9	5.4	30	116.4	7	24	110.2	6	30	103.7
GI_13325054-S	74	3.9	25	82.6	3.5	15	97.5	5.9	30	92.3	3.7	25	91.4	4.8	30	89.7	5.5	30	95.9	3	28	78.5	4.8	29	86.6	6.6	25	86.5	4.4	31	91.8	5.7	22	80	4.1	30	93.4	5.7	30	82.9	5.2	28	100.1	6	25	102.5	6.4	30	92.2
GI_13325056-S	202	11	28	241.7	13	23	224.8	14.8	15	241	13.3	20	245.3	14.2	24	250.9	12.8	24	245.5	10.8	23	259.2	9.6	30	242.3	18.7	16	258.8	14.6	18	216.7	12.8	15	265	16.1	26	236.4	11.8	22	242.5	8.5	27	246	12.2	30	233.2	8.7	30	234.4
GI_13325058-S	489.4	21.5	21	530.2	26	23	589.1	24.9	15	511.6	20.3	17	536.6	21.6	26	559.7	27.4	16	574.6	25.3	14	570.5	16.9	29	542.9	21	22	533.6	17.5	23	566.7	27.1	11	540.8	30.2	21	618.2	23.1	25	552.3	29.9	14	560.2	25.3	22	553.6	27.8	19	506.9
GI_13325059-S	355.5	11	29	396.1	13.4	28	444.2	12.2	22	398.8	13.7	30	406.3	12.6	29	386.9	12.9	30	405.2	13	29	403.3	12.5	30	396.3	14.6	30	414.8	14.9	31	440.7	10.7	24	421.6	13.3	29	421.2	17.4	30	404.6	16	25	474.8	17.3	24	441.3	10.4	30	402.4
GI_13325060-S	473.5	14.7	28	544.9	18.8	31	563.1	20.7	29	509.5	11.4	28	508.3	18	30	508.4	14.7	30	536	17.1	29	523.1	18.5	30	524.6	20.7	30	554	16.8	31	523.7	20	23	544.1	18.1	28	532.9	19.6	30	511.7	21.5	31	550.5	17.5	20	506.2	17.6	24	487.4
GI_13325061-S	123	5.3	27	152.4	9.1	22	147.9	7.8	28	153.4	10.4	29	138	5.2	26	142.2	10.4	31	133.9	6.3	29	143.8	7.8	30	138.3	7.9	27	124.4	6.8	29	152.7	7	16	142.2	6.4	30	146.2	6.2	28	120.3	7.4	22	148.6	8.2	30	141.6	6.7	29	146.8
GI_13325062-S	153.3	11.8	24	148.4	8.6	17	162.4	8	15	156.6	13.3	11	129	5	19	150.6	7.6	21	157.2	9.7	16	159	9.7	24	142.9	8	23	152.8	10.1	10	153.9	7.5	22	159.6	8.3	20	157.3	8.3	28	164.1	7.8	16	172.7	10.6	12	164.1	9.2	13	161
GI_13325063-S	403	16.7	30	448.5	19.6	31	451.9	15.4	30	423.1	18.7	21	429	14.8	29	421.8	19.2	30	423.8	13.4	29	450.3	15.6	30	428.7	14.7	30	425.7	16.4	22	436.2	15.8	28	445.2	18.5	30	452.2	15.4	30	424.8	19.5	20	466.5	20.9	29	456.7	18.5	30	413.3
GI_13325065-S	371.6	15.4	27	392.6	13.6	26	419.8	15.3	28	402	13.8	29	362.8	13.3	29	415.6	12.3	28	395.5	18.6	29	387.5	11.9	28	371.9	16.2	29	393.3	14	20	402.9	17.7	22	377.7	15	30	410.2	17	29	399.3	18	20	415	14.7	23	382.7	12.5	29	379
GI_13325067-I	80.4	5	30	78.8	5.5	25	80.8	4.9	30	73.1	5.4	24	75.2	4.3	30	79.2	5.4	30	81.9	5.6	29	73.8	5.3	29	57.6	2.5	27	78.3	4.5	28	81.3	3.8	29	85.4	4.6	25	91.2	7.1	29	82.4	4.6	20	90.6	5.1	25	73.2	3.8	29	69.7
GI_13325073-S	81.6	6.1	29	79.3	7.5	27	90	5.2	26	90.2	4.9	30	86.7	4.8	28	92.1	6	30	91.5	6.7	28	88	5.7	30	79.4	6.2	29	90.6	4.8	30	88.3	4.5	28	88.7	5.5	30	111.7	9.3	22	78.9	4.3	18	83.9	5.5	24	84.6	4.8	30	98.6
GI_13325074-S	1360.3	50	30	1541.5	41.8	23	1704.7	59.7	30	1534.9	64.4	19	1471.8	55.4	29	1587	50	28	1599.8	61.4	23	1560.7	50.8	30	1577.2	50.4	28	1476.5	35	28	1627.6	58.9	19	1537.9	41.9	26	1569	42.6	23	1513.8	48.8	20	1716	40.9	29	1460.3	42.8	15	1557.9
GI_13346499-S	141.5	8.8	29	169.9	9	20	154.7	8.4	30	172.4	8.6	30	154.1	6.2	27	159.2	9.9	27	155.4	7.6	28	160.2	6.6	28	167.3	9.5	29	178.5	12.8	22	162.8	8.5	25	150.3	6.6	30	171.4	7.2	27	149.3	7.7	28	165.5	7.5	28	169.4	7.5	27	162.9
GI_13346503-S	67.3	4.6	30	85.9	6.4	28	80.3	4	30	81.8	5.7	27	75	4.4	30	73.7	5.2	23	80.3	5.1	30	76.4	5.2	23	69.6	4.2	29	77.4	4.4	27	70	3.4	27	77.5	4.9	29	73.3	4.2	28	71	4.1	22	73.8	5	22	68.8	4.2	23	83.5
GI_13346505-S	72.2	4.5	30	84.9	5.7	29	89.7	4.9	28	95	7.1	28	90.5	6.7	28	84	4.2	31	91.6	5.9	27	73.2	4.1	29	82.1	4.7	25	80.9	7.5	24	94.6	6.9	25	93.8	6.2	30	74.4	4.4	30	73.9	5.2	18	87.3	4.7	24	77.7	4	26	86.2
GI_13357213-S	250.6	12.7	30	250.6	11	25	265.1	11.6	26	234.5	7.9	27	264.1	13.1	30	271.5	14.4	27	271.6	10.2	23	258.7	11.9	29	242.1	15.3	17	252.3	11.4	22	273.1	14.7	24	260.1	9.8	30	261.5	8.9	29	244.6	10	17	266.1	10.5	21	265	12.6	20	244
GI_13374556-S	88.4	6.4	18	92.1	7.4	18	95.5	4.5	18	90.3	5.4	21	78.8	4.5	17	94.4	5.1	28	93.1	5.2	24	77.5	5.4	18	108.6	7.2	24	87.2	6.6	17	97.4	7.8	16	91.8	5.6	23	93.2	6.7	26	93.7	9.3	17	103.1	8.2	22	86.3	7.4	20	97.1
GI_13375617-S	1087	35.1	30	1299.5	39.1	31	1338.4	45.1	25	1191.2	29	29	1137.3	40.3	25	1240	39.2	30	1248.9	39.4	25	1183.4	35.8	29	1191.1	26.2	29	1268.4	36.7	31	1185.3	36.3	27	1160.2	29.5	30	1164.6	33.9	29	1293.1	58.1	21	1242.1	36.1	26	1155.8	31.6	26	1121.7
GI_13375631-S	77.2	4.2	13	74.3	9.6	8	113.9	9.1	16	99.7	5.4	8	102.8	9.8	17	100.2	6.5	20	99.3	5.9	17	108.4	7.4	10	106.7	9.9	15	123.6	20.4	8	92.7	5.2	16	112.2	12.6	10	125.9	11.1	18	90.9	6.2	15	96.2	7.9	10	103.2	8.3	13	92.7
GI_13375633-S	80.3	4.7	21	81.1	7.7	14	78.3	5.3	23	92.9	7.7	25	88.8	6.8	20	89.4	6.3	28	88.1	4.2	19	85.1	5.4	29	96.5	6.7	28	95.3	6.9	17	87.9	6.6	19	94	5.9	21	111.8	7.2	20	83.2	4.5	21	99.7	8.4	16	81.2	5.1	14	105.6
GI_13375635-S	63.9	5	21	67.2	4.7	20	76.7	4.2	19	79.4	6.9	15	67.5	6.7	15	80	6.6	11	81.9	4.6	19	90.8	6.7	22	69.9	4.8	21	71.5	6.8	15	79.5	4.1	9	80	5.2	28	73.4	2.9	16	70.8	3.9	9	96.4	11.5	10	78.8	6	27	62.8
GI_13375643-S	67.5	4.2	30	75.4	4.2	31	92.9	5.2	23	87.4	4.5	28	86	6.5	30	67.6	3.4	24	81.1	5.5	29	80.1	4.2	30	80.9	5.2	29	81.8	3.8	27	88.1	4.7	20	81.5	5.3	30	80.1	6.3	29	84.3	6	27	107.6	6.7	22	83	4.3	30	75.6
GI_13375645-S	240	9.7	27	269.8	9.7	30	272.2	11.1	21	269.9	12.5	25	262	8.2	30	287.5	9.6	30	290.1	15.1	30	294.3	11.5	30	265	12	30	278.4	12.5	28	268.3	9.8	25	263.5	10.4	30	278.5	10.1	28	265.6	10.8	22	284.7	11.5	25	273.3	11	29	267.8
GI_13375653-S	787	29	28	922.8	30.3	25	864.6	29.4	16	897	31.7	24	865	33.6	30	871	23.7	26	889.4	24.9	30	947.1	29.6	23	884.6	25.6	30	822	28.5	21	818.1	34.2	17	966.6	24.6	23	885.9	32.9	27	925.8	46.7	21	900.1	50.5	19	890.5	28.7	15	933.9
GI_13375655-S	79.9	6.9	15	80.5	3.9	23	86.4	5	22	76.9	3.7	28	72.6	4.7	23	85.6	5.5	21	93.6	5	16	84.3	7.4	24	76.7	4.5	18	84.1	5.4	19	102.1	8.3	16	78.7	5.1	30	86.9	5.5	28	100	7.2	24	88.6	5.5	30	99.4	8.3	22	89.8
GI_13375657-S	157.9	10.1	14	166.8	8.1	20	173.6	8.3	16	188.4	12.1	25	159.4	9.5	19	178.9	10.4	21	199.1	10.8	19	184.4	9.6	23	166.5	9	16	172.3	8.1	23	180.8	11.7	15	175.4	7.2	25	159	7.9	28	154.2	10.3	16	191.3	8.7	29	200.4	9.7	20	176.4
GI_13375659-S	745.5	27.7	29	799.3	23	29	815.5	20.4	26	805.8	19.7	29	726.7	29.8	30	722.6	24.5	24	767.8	23.1	23	738.7	21.8	30	753.9	28.2	26	768.7	33.7	25	726	33.4	19	730.8	25.3	22	722.3	18.4	30	838.5	31.1	18	819.1	21.9	29	792.4	27.7	30	756.9
GI_13375663-S	189	7.7	24	188.3	8.6	31	216.6	6.7	25	203.6	8	30	181.9	8.6	30	185.8	7.1	30	207	9.6	28	203.2	8.7	30	171.5	7.9	28	188.5	6.3	30	209.4	9.8	28	203.6	9.4	30	215	11.1	29	204.9	6.6	27	219	9.2	30	201.1	7.2	29	199.2
GI_13375675-S	441.1	18.7	25	453.2	15.7	27	453.5	14.5	24	416.7	15.2	27	428.9	19	30	474.6	19.1	25	451.8	16.1	23	437	16.1	29	454.9	18.5	26	465	16.3	30	469.7	17.2	27	408.6	14.4	25	425.9	14.9	25	474.7	28.7	21	514.8	29.3	19	497.8	14.9	28	467.7
GI_13375679-S	148.6	5.8	28	158.6	12.2	15	163.1	7.6	21	152.1	6.4	23	145.9	6.9	29	162.2	8.9	30	148.6	8.9	18	152.9	5.5	29	152.7	5.9	30	144.9	6.3	29	184.8	8.8	22	156.6	6	29	142.6	4.9	26	165.9	6.6	29	166.9	8.1	30	150.5	8.3	25	162.9
GI_13375687-S	85	5.7	30	87.1	3.7	30	104.4	7	30	100.6	6.2	29	96.4	5.9	29	97.5	6.8	30	92.1	4.9	29	86.7	5.6	29	95.2	5.4	22	94.4	6.5	23	93.2	5.5	19	84.9	4.1	30	100.2	6.2	24	108.4	6.6	30	107.3	5.9	29	99.3	5.3	30	95.3
GI_13375689-S	191.7	11.5	26	211.3	7.2	28	222.2	10.9	26	204.6	9.1	21	206.2	11.3	30	192.5	7.8	22	235.4	12.1	26	207.1	7.9	27	192.8	13.7	23	194.2	8.9	31	197.3	7.7	21	203.3	8.6	30	220.9	11.4	21	222.5	18.7	18	192.8	6.1	17	186.3	13.1	20	178.9
GI_13375694-S	1128.5	33.6	28	1254.8	40.1	25	1119.5	31.7	30	1109.9	27.5	28	1117.8	44.3	25	1028.9	35.6	27	1158.6	34.7	30	1118.8	33.3	30	1102.7	39.3	28	1112.9	33.4	31	1142.5	35	28	1144.9	31.2	24	1196.8	47.4	29	1146.3	44.1	14	1181.1	28.4	29	1070.2	28.8	28	1089.2
GI_13375700-S	167.3	8.6	29	164.1	8.6	24	193.9	7	29	166.2	6.9	29	165.9	8.2	23	178.7	5.8	31	174.7	5.7	25	169.2	7.1	30	167.8	8.8	30	172.6	8	27	167	6.8	29	165.8	6.7	29	173.4	7.4	30	188.9	9.4	29	170	7.2	26	174.1	6.7	29	151.3
GI_13375704-S	169.5	13.6	30	157	5.7	29	184.6	7.7	28	173.5	8.4	20	157.5	7.8	24	180.4	8.2	29	184.4	8.6	27	185.6	9.1	30	171	9.2	29	187.8	10.4	26	171.6	9.3	16	183.6	10.2	23	182.3	7.2	29	156.6	7.4	22	184.6	12.1	18	189.2	9.9	28	180.1
GI_13375716-S	97.4	4	27	106.3	7.8	19	107.1	6.9	26	119.8	10.4	26	107.5	8	26	107.4	6.7	24	115.9	7.6	23	107.7	6.7	22	101.3	6	25	97.7	4.4	17	120.1	7.9	25	100.2	4.7	26	95.5	4.9	24	101.6	6.2	19	117.7	8.1	17	104.7	4.4	21	104
GI_13375720-S	118.2	8.1	23	126.1	5.7	24	150.6	4.9	28	133.5	7.1	29	122.4	6.8	29	130.5	5.7	21	141.6	7.4	28	124.1	4.4	27	154.1	10	24	138.9	8	30	149.4	8.2	28	132.5	6.9	29	121.6	5.1	30	139.1	8.6	21	140.7	9.1	21	127.6	6.4	28	130.1
GI_13375724-S	263.3	11	23	308.8	14.5	17	283.2	6.5	6	322.4	14.1	17	283	13.7	16	275.7	4.1	6	275.9	20	11	297.5	8.2	24	339.5	19	21	296	11.6	27	302.4	14.6	21	294.6	13.7	24	301.4	19	14	313.7	19.9	14	318.2	13.6	18	295.5	8.8	17	307.9
GI_13375726-S	228.4	10.4	28	260.7	11.9	26	248.4	8.3	28	248.5	7.8	30	234	9.3	30	244.8	8.6	31	243.4	7.8	28	252.8	7.2	29	237	13	25	253.4	15.6	27	255.8	10.4	30	237.3	8.8	29	259.6	9.2	28	236.8	8	30	286	10.8	27	256.3	7.7	29	229.6
GI_13375737-S	283.5	10.2	20	280.4	13.1	17	306	14.6	22	293.3	11.1	26	268.4	21.6	13	285.2	9.2	14	268.2	11.3	14	265.2	12.3	20	252.8	11.6	25	255.7	21.1	15	284.5	13.4	23	279.3	10.8	12	290.7	9.4	16	279	17.4	17	295.1	8.8	16	258.2	13.3	13	268.3
GI_13375741-S	805.2	24.8	27	892.6	37.8	30	999.5	19.9	27	941	23.5	29	885	36	30	912.2	37.2	30	958.1	30.7	29	964.7	23.3	28	934.6	28.3	27	930.4	29	25	897.4	32.2	30	950.8	23.7	21	892	26.5	24	920.4	40.5	14	1030.5	36.5	29	984.8	25.9	30	943
GI_13375743-S	129.6	5.2	25	131.4	7.6	30	149	6.8	27	129.6	6.7	29	138	8.7	30	125.4	5.4	29	139.4	6.9	30	136.2	7.1	30	129.9	5.6	29	141.9	6.5	26	132.2	6.8	23	142.3	5.3	30	150.9	10.1	28	128	6.4	29	154.9	7.7	30	138.7	9.7	27	141
GI_13375745-S	213.4	8.9	28	231.5	12.9	30	240.3	13.5	23	217	10.7	30	251.1	13.5	30	236.6	13.6	23	258.4	14.2	23	226.5	11	29	237.7	9.4	30	241.1	12.2	29	233.4	12.5	30	233.8	10.2	30	234.3	11.9	22	233.4	10.2	31	252.2	14	23	228.5	11	19	235
GI_13375755-S	533.6	13.3	29	581.3	22.8	12	602.9	30	23	601.3	26.8	24	600.3	17.9	24	547.2	26.7	23	634	26.1	25	584	15.8	26	502.1	20.1	20	555	26.5	19	567.2	29.1	17	609.4	22.3	28	552.8	16.2	26	563.3	22.2	20	606.8	27.5	19	575.4	22.8	22	607.2
GI_13375757-S	132.1	13.9	15	164.7	11.7	16	151.8	12.9	17	138	7.8	22	152.4	8.5	19	156.2	7.9	15	152.6	7.8	19	150.1	7.6	28	138.4	7.3	25	150.5	7.8	14	153.7	16.6	5	165.2	9.1	21	151.4	9.7	19	160.9	11.8	19	143.4	9.3	15	151.8	4.8	26	152.8
GI_13375763-S	109.9	6.3	29	119.6	6.1	21	121	6.3	22	124.3	8.8	20	129.3	7	25	116.5	5	28	120.4	4.9	27	124.7	4.9	29	122.7	6.3	28	106.1	5.1	21	112.9	6.6	20	124.3	6.2	29	124.4	6.8	30	108.6	7.5	20	128.5	6.6	23	123.3	5.7	29	119.7
GI_13375765-S	100.8	5.8	30	115.4	8.1	30	109	7	24	98.9	4.8	28	117.1	8	29	101.8	5.1	31	109.6	6.2	25	103	5.4	30	102.6	5.4	28	106.5	5.9	30	108.7	5.9	28	109	5.9	29	104.3	4.8	30	97	4.7	26	115	6.9	24	111.4	5.2	29	107.4
GI_13375767-S	117.1	6.2	21	122.7	9.9	15	123.1	6.1	20	120.9	6.3	24	111.3	5.8	20	144	14.9	15	107.5	6.2	19	109.6	6.4	23	110.2	7.2	24	119.4	9.6	14	141.6	13.8	14	106.1	6	21	133.3	4.4	20	108.9	10.3	17	116.1	5.4	15	108.7	5.6	21	113.3
GI_13375773-S	93.4	6.1	29	106.1	3.9	29	89.8	3.4	25	94.4	4.6	25	93.5	5.3	28	102.2	5.3	30	102.6	7	29	106.3	5.7	24	94.9	5.8	30	92.4	4.2	28	101.5	5.4	28	98.3	5.6	29	97.1	6.5	25	127.4	8.8	21	107	5.5	28	102	5.3	28	100
GI_13375778-S	167	5.4	26	173.8	8.7	29	184	8.4	30	183.5	9.1	28	168.9	7.1	28	172.8	7.9	30	191	9.9	29	180.1	6.3	30	166.7	7.7	29	176.4	9.5	26	193.3	7.2	29	176.8	7.2	29	184.3	9.3	29	177.1	7.2	29	186.1	10	29	183.6	7.3	29	164.1
GI_13375780-S	160.7	10.2	27	138.8	7.5	29	158	8.4	28	144.9	7.5	26	147.9	8.5	29	147.2	8	30	147	7.2	29	144.9	6.8	30	147.6	7.4	29	139.5	5.3	25	151.8	8.5	30	159.2	7.2	30	133.9	5.5	28	150.5	6.9	26	165.6	7.7	29	156.7	6.4	30	145.7
GI_13375784-S	193	11.9	27	216	12.1	28	209.2	10.4	30	208.2	9.7	26	186.4	7.2	30	200.4	7.5	31	199.7	9.7	27	198.7	6.2	28	221.4	12.8	30	197.9	9.6	27	201	8.9	29	196.2	7.5	29	210.1	8.2	28	200.9	10.8	22	214	9.2	22	217.6	9.4	29	219.9
GI_13375790-S	310.8	12.9	20	313.1	18.8	12	313.9	14.5	21	301.7	15	22	299.2	15.7	25	316.9	19.7	19	305.2	10.5	18	315.4	15.6	26	283.8	12.3	19	321.2	14	17	316	17.9	21	321.1	13.8	22	290.8	11.9	26	314	15.2	22	334.1	20.5	16	337.3	11.6	25	294.2
GI_13375792-S	115.5	5.1	29	109.4	5.5	29	116.6	4.8	25	115.4	4.6	28	108.4	4.5	29	118.4	7.3	24	116.3	5.5	28	113.9	7.1	30	112.5	5.2	29	122.2	5.5	29	118.2	5.6	28	116.8	4.3	26	107.5	5.5	29	112.4	5.3	25	122.2	6.4	30	129.1	6.9	29	116.6
GI_13375796-S	957.3	33.2	28	1044.5	34.6	31	1076.3	34.8	30	1002.9	30	29	849.9	28.1	26	1017.3	31.1	31	1031.9	29.6	28	1051.3	38	30	962.8	24.4	30	1000.2	22.9	29	1054.9	40.1	29	1035.7	33.3	29	1045.9	31	29	1108.6	45.7	31	1198	37.4	27	1060.3	27.5	27	977.4
GI_13375800-S	79.3	5.1	29	71.9	3.9	21	87.7	4.7	28	92.1	7.5	29	94.8	6.4	29	77.7	4.6	31	84.4	6.1	29	87.4	7.1	27	84.2	4.3	29	85.3	3.4	29	85.5	5	20	84.9	3.8	29	100.9	6.3	30	88.2	5.2	31	96.2	5.3	25	98.4	4.1	29	92.6
GI_13375806-S	179.3	10.6	30	172.6	7.9	30	181.2	6.6	28	189.7	6.8	29	164	8.2	30	189.5	7.3	29	198.3	6.5	29	192.3	7	30	185.9	7.9	30	186.1	9	27	190	9.1	20	188.1	8.6	26	196	10.1	29	183.4	8	28	191.8	7.7	29	206.5	7.3	30	174.4
GI_13375808-S	543.6	19.3	30	570.9	21.8	29	583.8	16	21	567.3	18.1	30	550	21.4	29	559.3	19.4	31	568.8	14.9	29	573.7	17.6	30	576.6	17.2	30	569.2	21.5	31	539.5	12.2	27	576.2	18	30	602.8	19.6	30	571.4	20.6	28	652.4	13.9	28	600.6	22.8	30	562
GI_13375814-S	117.5	9.2	27	147.5	8.3	29	148.7	5.9	27	162	8.9	28	138.7	7.9	29	142.8	7.7	31	139.1	7.7	29	143.5	7	27	138.9	5.4	17	142.4	9.7	20	141.2	7	25	151.9	8.7	25	154.5	8	30	152.5	9.8	24	151.9	8.5	25	152.6	8.9	19	143.9
GI_13375816-S	153.6	7.9	30	152.3	11.2	18	129	7.9	19	147.7	7.1	21	144.7	8	26	134.5	4.9	29	153.7	6.2	27	139.9	6.9	29	162.8	8.7	30	140	7.3	30	132	8.7	18	146.1	7.8	30	161.2	7.5	26	153.8	11.9	19	149.5	7.9	21	153.5	6.9	27	169.1
GI_13375829-S	87.3	3.7	28	74.5	4.2	31	90.9	5.4	30	83.2	4	29	87.6	5.5	28	90.6	5.3	30	89.5	4.2	28	96.4	5.4	30	84.2	3.9	26	81.3	4.7	27	91	5.2	28	82.8	5.1	28	89.3	5.3	27	100.4	5.8	29	76.7	5.6	19	75.2	4	28	89.5
GI_13375833-S	125.4	5.9	30	126	6.1	31	125.7	8.1	17	126.2	6.5	27	123.3	3.7	26	125.9	7.6	27	121.4	5.2	29	130.1	5.3	28	121.8	3.9	26	125	5.7	19	120.1	8	20	138.4	6.9	30	138.6	7	30	131	7.3	24	143.6	6	28	129.8	8.3	30	120.1
GI_13375845-S	155.1	5.6	28	171.9	8.3	31	183.1	8.3	19	177.1	7.1	30	172.3	9.1	24	156	7.7	30	172.5	7	28	163.1	5.9	30	178.6	6.6	30	164	6.9	30	177.4	9.8	29	169.7	7	30	188.8	11.1	29	161.9	7.2	21	176.9	7.5	28	194.2	9.1	29	184.3
GI_13375849-S	90.6	7.5	24	92.9	6.5	11	89.1	6.3	19	99.2	5.1	29	104.4	8.4	19	97.4	6.6	23	91.6	5.4	26	90.9	4.9	30	93.6	5.8	27	93.2	3.8	29	104.1	3.8	30	96	5.3	30	89.9	6.8	22	92.5	6.5	24	98.6	5.4	24	84.6	4.7	26	101.1
GI_13375859-S	233.8	10.2	26	239.9	11.4	24	233.4	11	22	247.1	11.3	27	230.5	11.2	22	252	11.2	30	267.2	8.7	27	226	6.7	23	246.8	10.9	30	242	9.8	28	252.6	11.4	21	240.5	10.8	29	233.1	10.8	29	239.2	11.2	19	242.4	14.2	16	229.7	5.7	18	230.9
GI_13375861-S	219	12.4	23	259.1	13.6	23	260.5	13.9	25	261.7	12.3	22	234.5	10.9	20	228.7	14.4	23	244.2	6.9	28	234.2	11.4	27	242.7	11.4	27	250.3	12.7	21	232.7	10.1	24	219.3	8.9	28	227.4	8.4	29	207.9	9.4	23	258.1	12.4	27	226.3	10.8	30	244.3
GI_13375867-S	102.5	6.5	30	101.5	4.9	27	117.3	8.7	28	100.3	6	25	113.2	6.5	29	112.1	6.4	18	100.1	3.3	27	104.4	6.6	29	105.2	5.8	30	113.8	7.2	28	105.9	5.4	21	112.7	6.4	26	99.8	6.4	27	97.5	5.8	21	107.1	6	21	100.8	3.8	22	114.6
GI_13375873-S	245.4	13	24	243.3	9.6	21	254.5	9.3	27	261.1	10.4	29	226.7	10.6	30	222.9	8.7	18	277.7	17.1	17	226	8.9	29	258.7	14.3	26	216.4	11.8	18	251.2	10.8	20	252.9	7.5	26	246.6	8.7	30	247.3	13.8	17	280.3	8.9	23	229.6	7.8	30	241
GI_13375878-S	111	5.7	27	127.7	7.6	21	131.6	8.1	23	119.4	6	29	126.7	8.9	27	117.2	6	24	130.2	6.6	27	122	7.3	28	121.4	5.8	30	134.1	10.2	27	119.8	9.9	24	106.8	9.9	16	128.8	7.4	29	135.3	6.9	22	131.5	8.4	19	118.6	5.7	25	121.3
GI_13375882-S	135.5	9.5	24	140.6	9.6	18	141	5.4	24	136.3	6.2	30	117.8	6.1	30	142.3	6.2	31	137.3	7.8	27	121.2	7.6	25	113.3	4.3	27	118.8	7.6	23	119	10.4	12	135.6	6	24	136.7	9.3	30	117.7	8.5	14	158	8.4	29	138.2	7.6	20	152.2
GI_13375884-S	165.5	6.9	29	175.7	7.7	30	191	10.7	30	171.1	7.3	29	163.3	7.6	28	195	9.6	30	183.2	7.7	30	169.6	8.2	30	158.3	7.2	29	185.7	8	31	175.3	8.2	30	175.5	8.2	30	171.2	8.9	30	185	8.6	31	180.1	7.3	29	178	7	30	169.8
GI_13375886-S	101.4	6.2	30	100.1	4.5	30	98.1	5.8	30	98.5	4.9	29	96.5	6.8	29	88.7	5	30	105.4	4.7	29	91	4.4	27	102.4	7.1	30	104.2	5.6	31	88.3	3.8	28	114.2	7	30	103.7	6.2	30	90.2	4.4	31	108.3	8	25	110.5	6.8	27	106.2
GI_13375890-A	399.9	16.1	25	392.7	14.7	25	441.4	20.1	26	441.5	15.8	29	418.7	25.6	24	422.1	19	25	404.2	20.6	23	400.7	12	18	414.9	16.6	28	412.2	18.5	25	415.7	17.8	29	416.5	13.2	29	441.5	16.9	30	394.3	12.6	24	401.1	13.4	15	416	15.2	24	424.3
GI_13375900-S	530.2	27.6	25	556	22.7	16	576.4	18.5	24	538	26.6	18	555.7	24.2	17	484.2	12.8	18	593	24.3	20	532.8	13.4	25	545.6	20.1	30	600.3	29.9	19	526.1	22.4	14	548.7	17	27	562.2	21.7	22	571.6	19.6	17	618.8	22.6	14	562.9	17.3	27	555
GI_13375910-S	131.4	6.6	27	142.8	7.7	29	140.4	5.9	29	133.6	6.5	30	144.5	5.3	23	151.9	8	25	140.9	7.6	30	139.2	6.5	30	138.8	7	30	125.2	5.7	30	131.3	7.3	28	154.9	7.2	30	128.1	6.4	28	145.4	5.8	28	148.6	8.4	29	149.7	9.2	28	129.6
GI_13375912-S	129.6	6.2	27	144.2	7	31	149.5	7.4	30	145	6.8	30	138.7	6	29	141.2	6.9	31	148	8.1	29	137.9	5.5	27	144	7.6	29	143.4	7.1	30	140.1	4.3	26	148.9	7.5	29	142.8	7.3	30	139	7.4	31	155.3	8.3	28	164.3	7.9	30	131.8
GI_13375925-S	790.9	31.7	28	952.6	30.7	20	959.9	30.3	22	913	31.7	23	918.5	40.6	26	889.5	30.4	22	923.6	29.8	23	957	27.5	28	857.3	28.5	29	902.1	33	17	905.5	31.3	21	870.4	23.1	30	948.6	31.8	26	902.1	34.9	22	926.7	32	23	851.3	39.8	12	903.6
GI_13375927-S	72	4.7	30	74.8	5.6	26	88.9	5.8	30	80.2	4.4	30	69.7	3.9	28	68.3	3.1	28	93.1	5.8	30	84.6	4.4	30	77.5	5.4	25	79.3	4.1	31	85.1	5.3	30	83.3	5.6	27	67.8	3.7	27	77.1	4.4	28	83.5	4.5	21	75.1	5	28	78.7
GI_13375933-S	112.1	6.3	30	106.2	4.1	29	126.4	5	29	121.7	6.4	30	114.7	6.5	29	117.5	5.5	29	120.9	5.9	28	129.2	6.5	29	120	6.6	29	131.1	8	31	129.6	7.5	30	121.9	7.1	26	120.2	6.2	28	116.7	8.7	20	118.9	6.4	28	131.1	6.7	24	116.8
GI_13375949-S	144.7	5.2	29	154.4	7	30	180.4	6.9	29	183.4	7.3	30	165.9	9.8	29	154.2	6.7	30	164	8.3	30	162.1	6.6	30	151.7	6.3	30	161.5	7.8	27	167.6	6	29	165.3	6.6	29	155.2	7.6	28	165.9	8.1	31	169.6	7	26	171.6	7.7	30	170.8
GI_13375951-S	114.2	6.5	28	122.1	5	18	129	8	19	115.5	5.9	28	117.4	6.8	28	113	6.5	28	106.2	7.6	22	116.9	6.6	24	122.7	7.7	27	124.6	6.9	31	126	6.3	23	132.9	7.6	30	123	7.5	29	129.4	7.5	27	133.5	7.2	30	126	5.4	20	119.6
GI_13375953-S	294.4	11.4	30	320.7	12	29	330.9	11.9	27	311.3	11	30	320.5	17.2	30	327.3	13.4	31	321.2	17.6	28	318	7.5	30	309.9	11.3	30	296.9	7.1	28	315.2	12.9	21	306.9	10.8	27	353.7	11.9	29	354.5	14.3	22	381.4	12.1	24	296.5	8.5	29	330.9
GI_13375959-S	73.1	4.8	25	92.4	9.6	16	48.7	1.2	5	93	7	21	87	7.5	18	88.7	3.3	14	82	4.8	11	81	4.7	19	74.9	4.8	16	82.7	8.5	14	92	6.5	14	95.8	7.5	19	93.7	8.2	21	101.4	14.7	8	92.9	5.4	10	95.6	6.9	17	62.4
GI_13375961-S	80.8	4.8	25	84.3	7.9	21	95.6	5.2	27	82.9	4.2	30	81.4	5.5	27	88	5.4	30	86.7	3.9	28	86.5	5.6	30	93.8	4.9	26	91.5	3.7	22	96.9	8.3	22	92.2	5	30	85.7	4.5	25	88.1	4.7	28	96.8	4.5	23	89.2	5.3	28	95.9
GI_13375963-S	65.3	3.9	28	93.4	6.1	25	88.6	4.4	29	86.3	4.1	30	80.8	5.3	27	88	4.5	31	86.6	5.3	30	80.5	5.2	29	99.6	6.7	30	82.2	4.3	30	95.4	4.8	30	80.6	4.4	29	84.2	4.3	30	82.7	6.1	24	96.4	5.9	30	83.4	4.7	29	75
GI_13375978-S	329.7	15.4	29	351.5	15.6	26	353	14.6	28	347.7	12.9	30	312.9	11.5	25	329.5	12.5	28	337	12.4	30	326.4	11.9	30	320	8.1	30	329.5	16.6	18	337.5	9.1	27	328.6	14.9	30	325.6	9.8	25	335.4	15.5	29	343.5	13.5	30	315.9	12.7	29	355.2
GI_13375980-S	103.2	6.7	29	106.6	7.1	28	97.2	6	30	96.2	3.9	28	103	4.6	29	112.1	8.4	31	108.1	6.6	29	104.9	6	30	102.8	6.2	28	112.9	5.3	26	116.9	5.8	24	105.8	4.6	28	121	6.2	30	98.3	5	27	106.9	4.5	22	122.1	10.7	27	125.3
GI_13375984-S	449.6	16.5	30	484.5	15	30	560	13.2	23	509.8	13.7	29	470	22.1	27	500.4	18.5	31	505.1	16.9	28	498.1	15.8	29	475	18.2	28	507.2	17.8	29	514.7	21.9	22	492.6	19.3	30	527.5	19.8	30	566.4	21.1	30	561.6	16.8	28	512.3	15.3	30	508.6
GI_13375990-S	88.6	4.6	25	110	4.3	30	126.7	7.1	30	108.3	5	28	94.7	4.7	30	103	5.4	25	123.7	8.1	28	117.8	5.7	30	113.5	10.5	23	96.4	5.1	21	102.6	5.3	17	109.3	5.9	30	104.5	5.5	27	106.7	5.3	21	127.1	5.6	29	131.9	8.9	29	111.1
GI_13375996-S	132.1	7.3	30	148.5	10.6	21	141.7	8.2	29	137.1	6.1	30	138	8	29	146.2	8	27	143.4	7	27	148.7	7.5	30	139.5	7.2	30	139.8	5.9	29	145.4	6.5	28	136.7	6.5	28	144.8	6.9	28	144.4	9.3	21	155.3	7.9	24	150.3	8.1	30	140.3
GI_13376000-S	104.8	6.1	30	94.7	6.5	31	108	5.7	30	93.2	4.9	30	84	4.1	28	97.5	6.2	31	107.5	7.5	30	116	7.8	29	81.7	4.9	30	84.6	4.8	27	86.5	3.5	24	110.2	7	30	85	6.3	29	91.5	6.6	31	97.5	5.2	24	98.6	6.2	28	96.1
GI_13376006-S	421.1	16.3	22	497.1	22	21	464.3	17.9	21	477.1	21.2	27	493	20.6	29	460.5	24.6	21	494.8	21.5	26	455.7	13.4	30	443.8	18.5	22	435.8	20.9	19	443.1	27.1	16	459.9	15.1	28	537.1	19.2	30	480	26.7	19	463	26.8	14	468.1	19.8	30	494.3
GI_13376012-S	245.1	14.9	21	264.1	4.7	23	261.2	6.5	26	252.8	5.9	22	260.1	12.3	30	225.8	9.4	22	230.6	6.6	23	248.5	7.7	29	251.2	10.4	21	253.8	9.2	28	250.4	11.3	23	247	7.4	19	260.1	8.5	25	246.1	7.4	21	300.2	17.4	23	268.4	11.1	28	272.4
GI_13376022-S	121.6	5.7	28	121.6	6.7	24	142.6	6.2	30	128.3	4	28	109.2	7.1	28	133	9.6	27	130.8	8.3	23	119.3	4	27	123.6	8	25	125	7.3	26	116.6	5.8	27	122	6.5	26	123.1	7.9	24	122.1	6.8	31	125.9	8	21	136.7	12.6	20	126.6
GI_13376024-S	73.9	5.2	27	83.6	6.5	20	99.1	6.4	27	93.1	7.9	27	77.8	5.6	28	91.9	6.8	22	87.7	5.1	30	100.8	7.4	30	74	5	21	86.5	5.6	31	96.2	8	23	86.6	5.6	29	90.6	5.9	29	83.4	4.1	31	80.9	6.1	18	102	6.3	30	82
GI_13376028-S	130.1	8.1	22	126	9	26	141.1	9.1	13	132.6	5.8	27	131.9	7.2	30	133.1	8.2	21	142.2	12.9	11	143.7	8.4	24	120.3	6.8	27	135.1	10	25	127.7	6.5	22	147.2	6.3	29	128.9	8.5	18	111.3	9.1	16	146.1	7.6	11	137.4	7.6	24	150.3
GI_13376030-A	167.4	8.8	29	181.9	6.9	29	197.7	9.1	30	195.7	10.8	29	172.2	7.5	29	195.9	8.6	31	183	8.8	27	188.9	7.3	28	170.7	9.9	30	177.7	9.4	27	189.8	7.8	27	186.5	9.7	29	185	10.9	30	188	8.6	25	209.2	9.3	30	203.6	7.8	30	192.9
GI_13376039-S	75.3	4	29	82.2	5.8	30	94.6	6.5	22	79.1	4.7	30	92.2	6.1	25	87.2	6.6	22	80.8	5.5	26	82.3	5.2	29	80.7	4.9	29	78.6	4	29	84.9	5.3	27	85.5	4.7	30	84.9	4.8	30	88.8	6.4	27	94.8	6.3	27	83.3	4.5	29	84.2
GI_13376041-S	198	8.7	29	176	8.4	30	211.8	9.1	30	216.6	8.8	30	218.9	13.5	20	205.1	8.3	31	211.1	9.2	30	190.6	6.2	27	197.1	9.4	29	178.7	8.6	21	222.2	11.5	22	203.5	9.5	30	214.9	8.9	28	178.3	8.2	26	223.5	10.8	27	202.1	7.5	30	215.5
GI_13376049-S	80.9	3.7	29	100.4	5.9	30	113.1	5	28	97.4	5.1	28	96.3	6.3	25	81.9	4.5	18	103.3	6.4	29	112.9	5.9	29	97.8	5.3	25	90.3	4.6	29	88.5	4.5	19	98.2	3.7	28	109.3	6.4	29	96.2	6.6	25	102.8	4.7	30	108.3	6.2	29	96.2
GI_13376059-S	137.9	6.8	30	147.4	6.7	26	152.8	9.4	21	150.9	9	26	134.4	6.1	29	149.7	8.6	20	143.5	5.7	23	147.5	8.9	28	152.4	9	25	143	11.7	16	129.9	5.4	25	148.1	5.6	23	143.4	7.1	30	142.5	6.3	23	152.8	11	19	145.2	8	22	140.6
GI_13376061-S	505.8	14	30	599.2	21.4	31	607.2	25.2	29	587.5	18.4	29	521.5	21.2	30	571.5	14.2	29	604.8	19.1	29	576.1	20.3	30	552.9	18.6	30	581.9	18	31	574.6	16.7	19	617.4	16.2	19	618.4	18.7	30	567.5	22	28	627.5	21.1	30	576.9	21.5	30	588.2
GI_13376063-S	127.2	6	25	153.6	8.9	25	153.8	9.2	25	151.8	5.8	28	147.1	9.4	29	128.8	7.9	24	177.9	10.1	30	141.3	8.2	29	142.5	6.9	25	149.2	6.2	22	152.3	6.4	26	149.8	6.1	27	148.3	6.1	17	118.7	4.6	15	167	11.3	28	147.2	6.1	29	137.1
GI_13376065-S	144.5	7.4	29	171.7	7.3	30	185.7	6.7	28	165.9	6.2	30	171.8	10.4	30	188.1	11.5	27	172	7.6	30	165.9	7.1	30	154.8	7.5	29	185.2	11.6	31	183.8	8.9	27	169.7	7.1	21	182.3	7.6	30	176.7	7.3	27	187.1	10.5	24	178.6	6.3	25	176.6
GI_13376075-S	72.6	4.3	19	85.5	11	10	94.1	9	17	91.5	7.2	16	74.5	6.1	19	95.6	7.9	21	83.1	6.7	18	74.5	5.3	20	85.2	6.7	19	83.9	6.1	15	72.4	7.4	13	93.4	8	11	87.7	6.9	23	84.1	6.8	14	94	8.4	18	98.9	8.6	15	86.7
GI_13376079-S	102.4	7	28	104	6	30	100	5.9	28	104.3	7.3	23	100.2	5.7	25	97	5.6	31	106.8	5.6	24	103.6	6.9	30	97.1	5.2	23	88.9	5.6	24	103.3	6.1	22	101.6	4	28	104.2	5.8	26	109.1	6.5	24	115.3	6.8	23	111.7	6	24	104.6
GI_13376087-S	441.9	12.2	30	480.9	21.4	21	524	16.9	19	459.5	11.7	29	450.5	17.6	25	450	13.6	26	521.6	21.7	25	465.5	17	29	463.4	16.1	29	492.2	15.6	31	511.4	20.5	27	480.1	15.4	30	498.9	15.9	26	470.5	25.5	21	537.2	21.6	29	484.4	16.9	28	486.6
GI_13376090-S	124.5	8.2	28	135.1	8.2	27	147.5	8.7	16	125.7	6.9	30	123	6.7	29	122.1	7.3	23	122.4	8.4	22	128.3	4.7	29	118.4	6.9	24	108.3	5.7	23	130.5	7.3	25	141.8	8.3	25	138.5	8.5	26	115.9	8.6	19	125.2	6.3	30	137.3	6.8	29	140.8
GI_13376096-S	100.8	5.5	27	118.7	11.6	16	108.6	5.1	16	105.7	7.3	22	104	7.7	12	99.1	6	16	118.5	8.1	22	119.3	9.1	23	110.9	4.3	27	114.4	7	23	97	8.5	15	111.8	7.7	22	112.9	8.7	19	106.5	7.1	19	110.5	5.1	25	110.4	6.5	25	123.4
GI_13376098-S	99.8	5.6	29	99.3	6.4	24	107	4.5	25	104.7	6.3	29	90.3	4.2	28	95.4	5	30	98.1	5.7	30	99.1	4.1	25	97.8	5.5	30	101.6	7.5	17	118.7	8.6	27	100.4	5.6	28	101.3	4.5	27	98.4	7.4	19	106.5	5.7	27	104.6	5.9	30	118.2
GI_13376104-S	80.5	4.3	28	89.4	5.6	22	81.3	5.1	25	87.6	5.9	30	88	6.9	30	95.2	5.9	26	87	5.9	24	82	6.8	29	87.1	5.9	27	84.1	5.5	30	87.6	4.3	22	90.2	7.1	29	87.4	5.5	26	99.2	8.3	16	95.4	5.5	26	93.5	6.9	29	89
GI_13376108-S	125.7	5.6	28	131.3	7	29	146.5	7.2	30	132.3	7.1	30	129.6	5.6	30	145.3	8	31	128.1	2.9	23	148.6	8.1	29	114	6.1	29	128.3	6.3	31	147.3	7.8	30	118.7	4.3	25	134.2	6.9	29	104.2	4.6	19	145.4	8.5	27	121.2	6.2	29	140.7
GI_13376112-S	83.4	4.1	29	82.8	7.3	17	86.7	4.9	21	85	7.5	21	86.4	6.4	30	98.9	6.1	30	87.8	5.5	26	70.6	3.3	27	83	4.5	28	80.2	5.7	22	106.1	10.4	18	75.1	3.8	22	84.7	6.8	21	86	6.5	17	85.7	5.3	16	97.8	6.4	21	77.2
GI_13376114-S	200.6	8.1	29	207.7	8	31	225.1	12.5	20	212.6	8.9	30	218.5	6.5	12	204.6	11.2	18	214.3	9.4	29	223.1	8.7	30	203.4	9.1	30	200.3	10.1	23	215.3	7.6	18	202.1	9.2	30	217.2	10.4	25	210.5	10.1	30	215.7	8.6	26	214.9	11.2	29	217.4
GI_13376118-S	155.6	12.5	29	183	8.5	31	200.7	11.8	30	168.9	7.5	30	163.1	7.5	29	187.8	10.5	31	175.6	7.8	29	177.3	6.5	29	169.4	8.5	28	197.2	8.9	31	200.5	8.5	28	172.1	6.8	29	179.5	8.2	30	156.7	7.6	28	201.9	10.3	30	208.7	10.9	29	168.9
GI_13376122-S	95.9	5.7	30	103.1	6.2	24	110.5	8.5	21	89.9	3.2	29	102.1	5.1	30	106.1	13.4	15	99.5	5	25	109.6	6.2	29	107.7	6	30	100.6	6.9	23	103.6	8.4	29	100.7	4.8	29	103.4	6.4	30	107.4	7.5	17	115	10	22	106.3	6.1	26	86.9
GI_13376124-S	91.5	5.3	26	95.3	4.6	26	118.2	5.9	30	122.6	5.8	28	116.2	5.3	28	104.7	4.4	27	108.2	6	28	107.7	6.6	29	120.9	7.4	30	117.7	8.7	27	104.6	6	25	117.2	5.4	27	119.3	5.1	29	102.5	5.7	23	114.8	7.2	26	121.6	6.8	29	108.2
GI_13376139-S	71.9	7.6	19	75	5.9	19	82.5	3.9	21	72.9	3.1	23	71.8	4.7	29	85.1	5.4	26	75.4	3.9	21	79.9	4.5	30	84.1	6.9	29	74	8.4	14	76.4	5.5	26	85.5	6.5	27	73.9	3.8	28	74.7	4.8	21	76.8	4.7	18	92.7	6.7	20	68.2
GI_13376141-S	95.4	7.9	29	112.1	7.5	28	103.8	5	30	104.5	4.9	30	104.2	4.2	29	88.3	5.5	26	92.3	5.5	30	100.8	5.4	29	106.8	5	27	97.3	5.6	29	107.8	5.7	26	95.1	4.9	28	102.8	4.6	28	96.9	5.6	31	104.3	4.1	29	102.5	5.2	30	106.7
GI_13376149-S	90.9	6	21	89.3	6.8	12	95.5	5.6	23	96.5	5.4	25	78	3.3	21	101.6	4.6	19	116.3	7.7	24	100.3	6.3	27	98.4	5.9	26	88.1	4.8	19	109.5	6.7	21	94.9	5.5	25	85.2	4.5	29	99.4	5.6	21	114.6	5.3	22	99	4.3	27	96.2
GI_13376161-S	339.4	18	16	366.7	21.1	3	398.1	11.3	12	356.3	22.7	16	356.7	26	15	310.5	38.7	5	415.3	31.4	10	396.5	24.6	11	347.8	15.8	16	375.6	35.8	6	365.1	28.3	10	346.6	17.4	9	383.1	24.1	9	370.6	20.5	8	353.2	16.5	11	363	17	10	325.9
GI_13376163-S	96.1	5.7	29	101.7	6.7	26	115.7	7	26	107.2	6.9	21	98.6	4.8	30	101.6	5.9	31	101.7	7.1	28	97.3	5.1	25	105.2	6.9	29	94.7	5.7	23	103.5	3.8	21	106.3	6.5	26	114.3	6.3	30	98.6	7.2	18	110.7	4.9	26	108.5	6.6	21	102.3
GI_13376165-S	84.3	4.8	16	94.2	8	23	80.5	7.3	17	95	5.8	22	70.1	4.3	19	87.8	6.5	21	86.4	6.8	22	78	7.7	12	82.2	7.1	21	66.5	4.6	12	75.6	5.6	18	82.7	3.9	19	79.1	6.7	21	63.9	5.6	15	79.3	8	18	88	5.4	21	92.1
GI_13376167-S	74.7	5.6	29	80	7.8	19	97.4	6.1	28	85.8	4.3	25	88.6	5	30	86.8	5.5	28	88.9	6	27	87.4	5.6	30	76.6	4.7	29	93.1	6.3	31	106.2	6.7	29	90.1	5.6	30	91.7	6.9	30	91.1	4.8	25	104.5	8.6	25	82	3.8	29	94.3
GI_13376169-S	73.5	4.8	29	81.6	5.1	25	84.4	4.7	29	80.2	5	29	78.1	5.2	24	94.2	7.3	30	90.8	5.8	28	82.7	3.7	29	74.2	4.4	29	82.4	5.6	31	98.6	6.6	30	85.8	5.4	30	79	5.4	28	77.1	6.5	21	105.3	6.9	30	83	6.1	30	83.3
GI_13376172-S	84.2	4.2	28	87.5	3.4	29	102.4	3.1	26	82.9	4.6	29	86	5.2	28	92.9	4.5	30	104.7	4.8	29	111.2	6.5	23	93.6	5.6	30	94.4	5.4	31	96.4	6.7	29	87.5	5.5	29	101	5.7	28	84	5	31	111.5	6.5	29	107.4	5.6	28	87.1
GI_13376180-S	110.7	10.3	21	98.2	5.6	23	91.2	5.3	24	97.7	5.6	23	103.5	5.4	29	103.4	7.4	17	101.2	5.4	26	103	6.5	26	101.7	8	22	92.4	4.1	18	76.1	4.5	18	98.4	5	23	93.7	4.6	25	95.9	6	19	116	8.1	17	100.5	9.6	22	94
GI_13376182-S	597.3	24.5	30	572	24.4	30	604.4	25.3	25	571.9	18.4	26	553.7	22.4	26	560.6	23	29	595.9	20.3	29	576.7	25.8	30	580.5	20	28	593.4	25.6	31	571.1	18.7	28	554.8	16.2	29	603.5	23.1	30	596.2	28.4	24	687.1	25.4	29	626.9	24.9	30	640.6
GI_13376184-S	200.2	14.2	25	207.9	11.5	19	224.8	8.4	26	197	8.3	29	232.7	18.3	20	247.7	16.1	26	227.1	9.4	24	218.6	9.3	27	210.4	7.9	30	222.9	13.4	25	215.2	12.1	29	213.8	8	29	246.7	11.2	30	203.3	7.7	24	232.5	12.8	25	222.5	9.9	27	216.7
GI_13376188-S	74.3	4.1	27	80	4	30	86	5.2	28	91.8	4.5	30	93	4.4	30	92.1	5.3	30	91.2	5.2	30	87.9	5.2	30	82.5	4.6	29	96.2	5.3	30	91	4.2	26	90.7	4.5	29	85.7	4.2	28	78.4	3.6	22	96.7	5.2	29	95.2	4	30	87.5
GI_13376190-S	396.4	13.4	27	405.3	21.9	11	488.2	24.9	19	464	15.3	21	427.7	16.1	21	456.8	18.4	14	462.4	13.2	16	441.5	12.7	28	430.9	14.3	24	451.6	17.7	16	483	28.9	13	438.4	18.2	18	451.1	12.9	24	459.1	12.7	17	448.1	24.6	17	488.2	15	29	443.3
GI_13376194-S	138.8	8.9	13	154.3	10	12	155.6	5.8	17	141.1	6	13	172.1	10.8	23	169.3	12.8	16	160.1	8.1	14	151.5	8.4	17	137.3	5.8	11	140	6.7	15	158.4	6.6	29	133.4	1.6	8	166.5	10.3	21	172.9	11.7	13	198.6	5	17	145.6	10.1	14	170.4
GI_13376199-S	215.4	12.5	28	165.5	8.6	16	181.8	10	21	185.7	11.9	25	219.7	15.6	25	185.4	7	30	194.8	10.5	17	201.6	8.5	28	169.2	6.6	29	169	10.1	29	215.7	14.9	19	200.4	11.5	26	216.8	12.8	25	158.1	8.5	20	205.3	15.4	18	187.3	8.2	25	214.9
GI_13376201-S	123.3	10	23	163.3	8.4	30	171.2	8.5	20	177.6	11.4	18	146.6	10.4	13	157.2	6.7	24	154.4	7.8	24	164.1	6.6	28	157	7.7	29	160.5	3.1	12	168	8.5	16	152.2	8.6	10	160.7	8.8	18	160.2	9.1	20	154.8	12.2	9	168.4	6	26	163.1
GI_13376203-S	186.4	10	23	170.5	10	22	164.6	7.7	23	197.3	11.9	22	166.5	10.7	23	173.2	8.8	13	150.6	6.4	19	189.7	10.1	22	186.7	8	25	173.7	9.9	19	187.6	10	21	182	7.6	19	160.7	7.3	27	170.5	9.7	22	204.3	12.1	18	170.1	10.3	23	178.1
GI_13376205-S	193	5.9	29	189.7	7.8	31	222.9	9.4	29	190.4	8.2	30	184.3	8.4	28	201	8.4	31	210	9.4	30	201.6	7.4	30	192.3	7.3	30	202	7.9	31	213.3	10.1	23	195	9.2	30	195.8	8	29	189.8	6.4	25	212.1	10.8	22	197.8	10.3	28	193.8
GI_13376207-S	282.6	9.8	29	326.7	11.8	31	327.7	11.6	29	325.4	8	27	293.4	10.6	27	303.9	14	20	301.2	8.3	27	314.5	13.5	29	293.4	13.1	30	348.4	14.4	29	305.3	9	20	318	11.3	29	320.6	16.7	27	318	10.9	30	325.2	15	29	312	6.3	29	302.6
GI_13376209-S	126.6	6.7	19	110	8.5	17	121.4	7.4	17	126	7.1	23	114.2	7.2	21	123.4	9.5	21	110.4	5.7	16	111.7	6.7	23	111.3	5.7	30	101.5	5.2	18	133.9	9.3	13	120.3	7.1	15	112.6	6.1	19	109.7	8.9	15	131.2	10.7	15	131	9.2	18	111.4
GI_13376215-S	93.8	5.1	28	95.3	6.5	31	105	6.6	21	93.5	5.2	29	94.2	5.4	29	100.9	4.1	30	103	6.7	30	95.4	6.2	28	111.1	6.2	30	101.5	6.2	31	98.8	7.8	21	101.6	6.4	30	106.5	6	30	93.3	4.8	29	105.8	5.2	26	115.4	8.2	30	85.5
GI_13376219-S	86.4	7.6	30	84.9	5	26	94.3	4.8	28	85.4	4.3	28	87.7	4.4	30	92.5	5.5	27	97.5	5.8	29	90.1	5.8	29	91.9	3.9	28	101.4	5.8	25	102.6	5.2	21	89.9	5.4	29	111.5	6.6	26	95.8	5.6	29	107.9	6.5	25	94.1	3.8	27	93.4
GI_13376221-S	464.9	15.6	26	501	22.3	20	515.6	14.4	30	502.6	17	28	500.2	13.7	16	487.4	21.5	25	511.5	18.2	29	513.1	16.7	29	549.1	30.1	14	525.2	22.6	26	554.4	29	20	530.1	17.4	24	479.3	13.8	26	523	20.7	24	532.1	24	21	493.8	12.9	30	490.8
GI_13376223-S	118.6	8	28	107.6	8	27	103.3	7	22	107.6	5.8	29	105.7	6.6	29	105.2	6.3	30	110	6.7	29	102.6	5.5	30	104.9	4.3	29	112.5	6.7	22	112.8	5.5	25	110.3	5.9	30	107.8	6.2	29	100.8	4.6	28	139	5.3	21	119.7	7.7	29	94.6
GI_13376225-S	105.9	7.6	30	108.1	4.6	23	119	3.9	24	117.1	8.1	19	89.2	4.8	25	111.7	7.9	22	120.6	5.2	27	106	5.9	19	124.9	7.2	30	118.2	6.1	19	118.7	4.4	22	120.6	7	27	122.3	6.7	15	101.5	7.6	16	138.2	11.2	18	146.2	10.7	22	118
GI_13376227-S	114.5	5.6	29	126.6	5.4	28	128.8	7.1	25	128	6.4	27	118.4	8.9	29	114.1	7.2	26	124.1	6	30	116.5	8	30	115.4	6.3	27	110	7.3	23	136.5	7.8	29	127.7	4.3	29	109	3.6	22	128	6.4	27	131.9	7.7	23	117.8	5.9	30	122.2
GI_13376229-S	457.1	15.9	28	523.1	19.1	30	511.4	15.7	28	523.4	11.8	29	475.9	25.5	30	522.2	15.9	31	521.9	19.2	30	538.1	16.1	30	485.4	17.7	25	479.5	19.9	31	526.9	28.8	22	507.8	18.4	30	520.7	19.3	28	581.4	15.5	31	546.8	21.6	27	535.4	19.7	30	571.6
GI_13376231-S	184.4	6.8	29	205.3	9.3	31	185.2	7.4	29	195.2	7.3	28	194.5	9.8	30	205.4	10.3	31	209.1	9.1	30	214.8	9.6	30	193.4	9.4	30	209.1	9.7	30	205.3	8.7	29	207.5	7.7	30	201.6	11.6	30	206.4	9.1	21	203.1	9	30	201.9	8.6	29	200.8
GI_13376239-S	249.9	10.8	29	269.9	9.5	26	292.1	12.9	23	244.2	6.9	27	242.4	12.3	29	256.6	12.3	26	266.2	11.9	24	251.6	8.1	25	232.8	8.7	30	256.2	10.8	26	242.2	10.1	19	261.4	8.5	29	247.9	10.9	28	241.2	11	18	287	10.7	30	256	11.5	27	263.1
GI_13376242-S	111.8	6.7	30	113	6.5	31	112	5.3	28	116.2	4.5	29	115.1	7.4	30	123.1	5.7	30	114.6	5.7	28	118.2	5.4	24	102.9	6	27	110.1	5	30	109.8	5.2	29	113.1	5	30	118.6	7.1	30	117.5	7.7	31	117.1	4.2	19	124.7	7.2	30	117.4
GI_13376244-S	582	13.7	27	718.3	29.9	21	722.8	22.2	30	732.2	24.8	26	676.2	21.6	27	670.4	32.9	11	731.3	26	26	676.9	22.8	26	675.1	26.7	28	674.7	24.9	24	660.4	28.3	22	685.8	17	24	711.2	31.7	26	688.8	19.8	23	711.8	24.4	14	635	15.6	16	679.7
GI_13376246-S	177.1	12	27	193	8.1	26	219.2	9.8	28	192.1	7.2	27	180.2	10.7	26	194.9	7.1	30	220.1	7.6	30	202.2	10	29	202.8	10.3	29	193.2	7.7	31	206.2	6.8	15	193.1	11	30	183.6	9.3	30	210.9	9.9	31	226	9.2	29	187.4	8	29	205.6
GI_13376252-S	1610.2	52.5	26	1685.5	54.4	26	1974.8	44.1	26	1860.7	56.2	25	1736.7	63.3	26	1798.3	51.6	31	1949.8	50.2	23	1873.5	35.8	25	1781.1	57.5	30	1868.5	53.6	30	1792.3	55.5	24	1761.6	45.4	25	1879.5	83	21	1934	57.7	30	1882.6	88.8	17	1806	51.2	30	1696.1
GI_13376254-S	100.5	7.9	21	109.9	4.6	26	107.8	6.7	17	114.7	5.8	30	103.7	6.7	28	96.3	7.3	23	109.7	6.6	29	106.5	5.2	29	114.2	7.2	25	102.2	5.9	31	124.6	8.6	25	98.6	3.7	28	123.5	6.3	29	94.3	8.5	16	102.7	6.7	21	111.3	5.3	29	121.6
GI_13376260-S	138.2	8	27	127	6	28	151.4	9.9	19	128.5	5.2	24	122.9	6.9	28	136.6	6.7	29	144.5	7.8	22	139.1	6.7	30	133.3	8.4	30	139	6.5	30	137.4	7.1	26	120.7	5.4	18	133.2	7.6	22	132.4	8.5	23	160.3	11	26	139.5	7.7	29	139.5
GI_13376262-S	83.4	4.7	29	84.2	4	16	93.8	5.6	19	85.9	4.4	26	84.7	3.3	24	94.9	5.6	31	106.3	8.7	21	91.1	4.8	28	98.3	7.3	26	96.4	4.4	19	98.6	5.6	23	82.2	4.1	26	90.3	5	29	94.4	8.4	22	104	5.9	30	91.3	6.2	23	87.7
GI_13376266-S	94.6	7.2	29	107.7	7	26	106.6	5.1	27	113.7	7	29	87.1	3.7	28	108.3	8.8	27	100.9	6.1	26	97.5	4.7	29	99.6	6	27	93.1	4.6	25	117	8.3	23	103.2	5.4	26	107.2	6.4	28	108.5	6.1	23	112.2	6.8	28	106.7	6.5	27	99.3
GI_13376268-S	85.8	6.6	19	88.9	5.1	18	91.5	4.5	24	105.7	6.3	24	99.4	6.6	16	99.1	6.5	23	99.6	7.9	18	98.1	8.6	18	92.4	6.3	24	91.9	5.7	17	110.2	9.3	9	108.9	7.5	18	112.6	6.3	29	86.9	5	21	126	10.4	18	94.6	6.3	20	101.7
GI_13376270-S	86.4	5.1	30	91.4	4.7	31	90.3	4.4	27	97.3	5.6	29	89.9	7	28	88	5.7	25	100.1	6.4	30	86.6	3.6	27	84.3	4.9	29	92	5.4	29	93.6	4.9	26	95.3	5.3	27	95.4	5	27	83	4.8	30	94.7	5.6	29	85.7	4.2	28	87.1
GI_13376276-S	97.6	5.5	27	91.4	4.8	29	105.2	6.3	27	91.8	6.3	24	98.3	5.9	29	94.7	6	30	114.9	3.8	21	100.3	5.9	30	93.7	6.1	30	89.9	4.2	29	103.2	5.1	25	108.3	7.7	29	99	4.9	28	102.4	6.4	30	102.1	5.4	21	98.9	5.7	30	100.9
GI_13376285-S	90.7	6	29	99.7	6.6	21	100.9	5.2	24	96	5.6	30	94.3	5.3	29	92.8	5.2	30	99.6	5.9	30	97.9	4.9	29	95.1	7.2	29	102.2	6.7	31	104.2	6.4	30	99.6	5.1	29	98.2	5.6	30	100.1	4.8	30	111.9	5.6	30	102.6	6.2	30	95.8
GI_13376287-S	370.4	12.8	26	394.3	15.1	30	426.1	13.7	24	401.4	14.4	29	406	17.5	30	438.8	14.9	30	401.6	13.6	30	420.4	15.8	29	394.9	13	30	389.5	9.7	29	401.6	15.5	22	398.6	17.6	29	450.8	10.5	27	429.2	17.5	24	402.2	20.8	20	419.3	17.8	21	388.6
GI_13376289-S	82.9	7.9	20	89	7.2	19	94	4.7	19	77.4	4.2	17	109.8	9.6	19	95.5	6.1	27	88.6	5.5	21	74.4	5.1	27	98.3	5.9	21	87	9.2	16	93.2	6.9	10	87.6	5.8	20	79.8	6.4	13	83	7.1	13	91.3	6.3	17	96.1	5.9	18	107.2
GI_13376291-S	121.6	6.7	29	128.3	6.6	31	139.8	6.8	27	136.6	5.1	27	129.1	6.7	30	136.5	5.3	29	148.7	6.5	30	143.5	6.3	29	136.3	5.6	27	148.4	8.8	31	146.7	7	30	141	6.4	28	137.6	7.4	28	131.2	9.1	30	141.9	9.1	23	152.5	6.1	28	144.5
GI_13376297-S	80.4	5.5	29	91.4	5.4	30	109.6	5.5	30	85.2	3.6	27	96.4	7.4	30	87.1	4.3	27	93	4.7	30	82.9	2.8	26	108.1	6.7	30	98.1	3.5	30	101.4	7.9	29	112.3	5.4	30	107.8	6.3	29	94.8	6.5	22	113.4	6	28	111.2	6.4	30	97
GI_13376299-S	68.2	4	24	72.4	4.7	23	77.9	5.7	18	66.6	7.7	12	72.9	3.6	30	72	4.5	21	87.5	5.9	30	74.4	4.6	25	73.5	3.6	17	74.3	5.2	27	78.6	6.1	18	71.1	6.6	14	74.5	6.7	21	93.7	9.8	18	71.1	4	16	75.9	4.3	21	83.8
GI_13376301-S	143.9	9.4	30	147	5	15	166	9	28	123.5	7	21	143.3	6.8	28	142.5	6.1	23	160.2	4.7	30	139.2	7.6	27	150.3	8.7	28	146.8	9.7	24	139.7	8.5	28	148.1	7	29	151.9	7.3	30	139.9	7.1	23	156.8	7.8	29	145.5	7.4	22	154.3
GI_13376303-S	97.8	5.9	27	100.9	6.6	25	102.1	7.3	30	99.3	5.1	29	88	4.5	29	107.6	7.7	28	98.5	6	30	102.8	5.7	29	90.4	5.3	30	101.7	8.7	23	102.1	6.8	24	102.6	6	29	96	5	29	90.3	5.2	25	95.3	5.9	18	87.4	4.1	29	93.3
GI_13376305-S	261.3	11.3	30	295.1	14.1	18	294.4	11.6	16	265.4	8.6	30	281.7	14.3	30	303.3	14.4	24	292.4	8.7	25	279.7	7.5	23	285.3	12.9	22	265.8	8.1	25	281.5	10.4	27	277.2	12.3	27	253.7	8.8	29	264.9	10.4	25	300.3	13.1	14	282.7	11.3	30	270.7
GI_13376307-S	114.1	10.2	23	102.5	5.3	30	114.7	7.3	25	108.8	8	23	104.7	7.2	29	109.6	5.9	31	123.2	7.1	25	103.3	5.4	29	100.8	6	27	100	6.4	30	118.6	6.1	26	118.8	7.3	28	124.2	7.5	28	118.4	5.5	29	122.1	6.3	26	116.6	5.1	29	106.5
GI_13376313-S	72.5	6.5	28	72.7	3.5	31	69.3	3.9	29	54.2	2.5	26	73.3	5.5	27	78.1	5.1	31	62.4	4.3	27	74.3	6.6	26	82.4	6.1	30	63	2.4	18	69.2	3.7	27	76.9	5.7	27	78.4	3.9	27	72.3	6.9	20	95.7	7.9	16	79.9	6.1	27	68
GI_13376317-S	87.1	5.3	30	96.2	6.9	28	100.2	4.9	28	82.7	4.5	26	104.7	6.2	28	98.4	5.9	27	103.1	6.4	19	91.6	4.4	29	100.1	5.4	29	105.7	7	26	97.5	5.6	28	104.9	6.3	27	93	4.7	30	83.8	5.5	23	111.4	7.5	23	92.1	5.4	29	95.8
GI_13376321-S	151.3	6.5	27	159.5	6.5	26	174.8	9.4	19	169.8	12.3	17	172.8	7.8	29	157.7	7.2	30	164.3	7.1	16	172.3	7.9	27	157.4	9.6	22	161.8	7	24	202.1	9.5	23	178.5	7.1	25	208.6	7.4	26	160.3	7.3	21	165.9	7.6	21	158.1	5.4	29	168.5
GI_13376326-S	90.3	6	29	80	4.5	30	86.4	5.7	29	84.5	6.1	30	82.1	5.3	29	77.2	4.5	23	89.5	4.9	30	74.3	3.6	29	74.7	4.3	29	80.5	6.6	25	70.3	4.4	21	90.9	5	29	93.5	6.2	28	86.2	4.4	31	90.3	5.8	29	94	4.4	29	98.2
GI_13376328-S	107.5	9	14	104.4	5.8	20	130.4	12.6	13	111.6	6.2	16	102.7	8.2	13	117.7	10.5	13	108	5.7	18	116.4	8.9	16	112.4	6.7	10	109.4	9.8	10	108.3	6	20	107.9	4.9	8	135.6	12.5	16	111.9	17.9	9	100.9	6.4	10	131.9	10.5	19	109.4
GI_13376330-S	195.9	11.7	19	206.4	8.7	28	221.7	11.5	16	217.9	8.1	30	183.6	8.7	29	197.5	7.2	31	206.5	7.3	29	203.4	9.2	27	209.9	10	26	198.2	9.3	22	203.8	10.6	26	204.1	11	21	218.7	12.5	22	211.6	8.2	15	231.4	13.9	16	204.9	9.3	28	201
GI_13376332-S	74.7	4.8	27	75	3.9	30	80.7	4.3	29	90.4	5.8	30	82	4.8	29	75.8	4.5	27	82.5	4.2	28	81	5	30	87.6	6.2	26	86.9	5.2	30	92.1	6.6	26	79.1	4.1	30	84.4	6.4	28	81.5	6.3	30	91.1	8.1	22	90.9	3.6	29	91.4
GI_13376334-S	64.3	3	27	72.6	5.5	29	76.9	4.2	28	89	6.6	29	71.7	4.9	29	82.8	4.8	29	86.4	5.1	28	79.7	4.6	29	66.4	4.1	29	73.1	3.7	29	89.6	5.3	28	77.9	5.4	29	80.9	4.8	30	78	4.9	23	88.4	6	28	75.7	4.8	29	81.8
GI_13376336-S	397.9	22.7	14	412.1	11.2	7	436	35.1	11	444	29.3	8	461.6	26.4	12	432.1	28.5	10	440.5	9.6	9	428	32.1	10	403.6	22.7	11	440.3	32.8	13	363.2	8.2	10	437.9	17	20	460.1	22.6	16	414.7	33	8	426.3	42.1	6	463.7	13.4	9	469.5
GI_13376338-S	149.1	11.4	28	155.3	8	30	145.6	8.9	21	133.4	8.4	21	136.9	6.5	30	139.5	5.7	25	148.7	7.4	25	134	5.3	27	132.2	4.7	28	152.7	7.3	24	144	11.1	22	137.3	5.6	29	129	7.3	29	143	10.5	24	137.7	6.8	23	133.2	6.6	28	124.6
GI_13376342-S	125.4	6.1	27	121.5	6.3	31	143	7.5	30	139.6	7.1	30	122.2	6.5	30	132.4	6	30	132.4	5.7	28	134.4	5.9	30	135.4	8.9	30	123.5	5.7	29	135.7	5.8	28	135.2	6.7	27	118.6	4.5	28	121.6	5.9	30	139.3	8.2	30	150.3	9.8	30	119.4
GI_13376346-S	102.4	7.4	28	105.1	6.2	22	118.8	7.1	27	118.4	7.9	30	121.9	6.9	30	123.2	6.1	28	122.6	8.6	20	126	6.2	30	113.9	5.6	29	120.4	6.6	28	133.9	6.6	25	127.2	7	28	133.8	8.3	29	119.5	8	20	144.5	8.3	23	110.9	5.4	30	126.3
GI_13376352-S	125.9	11.4	21	150.2	9.3	28	136.6	7.4	17	134.3	6.1	17	150.3	9.3	21	125.9	8.2	14	147.8	6.4	18	149.4	12.4	17	156.7	7	17	147.2	9.1	16	119.3	6.3	11	148.8	7	25	135.2	9.4	16	157.1	12.2	12	170.2	7.6	13	157.1	8.1	27	139.6
GI_13376362-S	67.8	6.4	13	72	6.1	19	73.1	5.9	20	72.9	5.8	22	68.4	5.8	21	83	7.2	18	75.7	3.6	27	89.3	8.4	22	83.2	9.2	17	82.9	3.9	17	89.7	5.1	29	73.8	3.4	28	87.5	5.4	25	74.9	5	19	85.6	5.2	24	73.9	6.1	27	92.1
GI_13376366-S	196.3	18.3	22	183.9	12.8	20	215	13.9	15	183.2	11.7	21	168.8	11.8	18	190	7.7	20	189.7	4.9	17	179.5	8.7	21	183.1	9.6	26	206.1	8.6	18	183.7	13.1	9	181.4	11.6	15	207.4	14.3	14	213.8	12.9	24	186.5	10.6	20	193.9	17.8	15	199.7
GI_13376368-S	122.4	6.6	30	131.7	5.8	19	125.6	7.9	24	124.9	6.8	26	139.8	7.9	25	121.1	5.1	27	135.2	6.2	30	121.7	8	30	117.3	6.7	29	123.9	6.1	20	131.1	8.2	26	138.7	8.1	20	148.5	9	30	120.6	7.4	21	147.5	10.3	22	123.3	5.7	26	130.8
GI_13376370-S	117.4	8.9	18	147.8	11.3	18	143.6	9.6	18	117	5.6	21	121.9	7.1	21	140.5	8.5	26	120.6	5.9	22	127.5	8.1	15	135.9	8	24	118.5	8	20	130.8	10.2	11	121.8	3	18	135.8	7.7	24	133.3	8.4	23	124.9	6.4	29	123.9	5	13	137.7
GI_13376375-S	103.2	5.5	29	106.9	5.5	23	107.6	4.3	29	114.4	7.6	30	112.1	6.6	30	108.4	5.4	29	115.8	6.4	24	111.7	4.7	28	110.5	7.7	29	121.6	7.5	25	119	9.1	25	111.5	5.5	30	105.8	5.3	29	103.1	6.8	29	123.8	7.1	26	113	6.8	27	115.1
GI_13376379-S	129.7	8.5	13	132	8.4	11	152.6	11	11	149.1	7.6	14	117.6	6.8	19	116.4	6	16	142.9	12.3	17	130.7	8.3	17	131.4	7.3	12	134.3	12	10	133.2	9.9	13	148.1	9.5	14	136.7	9.5	16	137.1	10.2	14	149.7	14.4	14	154.6	9	10	121.6
GI_13376381-S	80.2	5.3	30	89.4	4.7	30	88.8	5.6	30	84.2	4.2	28	86.7	5.7	26	84.5	5.4	29	86.2	3	28	95.7	7	30	100.4	7.1	26	92.3	4.6	20	84.4	6.8	18	99.5	5.8	30	80.9	5.8	28	93.2	4.2	31	102.1	6.5	25	88	5.3	26	93
GI_13376383-S	74.6	5	30	72.3	4.2	26	85.5	5.2	18	78.2	4.4	12	75.3	5	24	66.4	3.8	15	68.9	5.9	15	80	7.4	21	73.6	5.3	18	68.6	4.7	16	88	8.5	10	78.5	5	29	81.4	4.8	23	87.9	6.2	11	74.3	4.4	20	77.8	6.3	18	80
GI_13376399-S	122.9	8.1	30	121.7	7.6	28	143.2	6.6	27	128.7	5.4	29	148.1	10	30	142.3	7.6	24	125	5.6	24	130.7	6.1	30	138.7	8.2	30	137.8	9.7	24	121.4	6.3	22	141.4	7	30	149.8	7.9	24	129.3	7	21	143.1	6.5	30	145.2	7.2	29	135.3
GI_13376403-S	88.2	5.5	17	99.7	9	17	113.7	15.7	13	92.2	6.8	9	99.5	4.9	16	111	11.5	13	101.1	8.3	17	104.1	8.1	18	90.1	8.7	20	95.9	6.1	21	101.4	10.3	14	101.1	6.6	19	106	9.4	15	88.1	8.6	11	95.9	10.7	9	98.8	8.9	14	110.6
GI_13376405-S	76.9	3.5	24	93.3	6.5	29	98.2	4.1	28	88.9	4.1	29	97.1	5.7	27	87.8	5.6	31	96.7	4.1	29	92.1	5.1	29	80.4	3.8	25	94.7	6.3	30	106.4	5.2	29	88.1	5.1	29	96.6	4.9	29	96.2	5.8	31	100.7	5.2	29	109.2	7.4	30	102.4
GI_13376407-S	93.2	3.5	27	88.9	4.4	28	97	7.5	20	92.2	5.2	23	90.6	5.8	27	99.1	4.9	23	99.5	8.1	23	92.5	6.6	27	86.3	4.3	25	91.2	5.9	16	92.3	5.8	25	94.4	5.2	24	105.2	6.3	27	93.2	5.5	26	102.3	8.1	19	117.3	6.1	30	102.2
GI_13376418-S	172	7.9	20	200.1	10.8	27	198.2	10.1	24	186.7	7.2	28	179.6	7.8	24	195.7	11.7	30	188.9	6.4	26	192.4	8.6	30	195.2	7.9	29	190.3	5.4	26	194.7	10.2	18	184.8	8.5	30	205.2	12	23	195.9	9.1	16	199.1	10.5	22	189.5	9.3	28	191.4
GI_13376420-S	308.5	9.7	28	332.9	13.6	31	330.1	12.7	28	318.2	12.8	28	327	14.1	27	321	12.2	31	322.8	11.3	30	319.6	14.7	18	319.6	12.6	29	331.8	14.6	24	339.6	15.7	23	310.8	10.6	30	349.2	19.2	30	307.6	10.3	17	333.8	12.1	22	349	12.6	30	322.8
GI_13376422-S	250.8	13.9	18	272	11.6	19	290.2	12.3	23	282.4	13.1	27	263.8	11	29	265.9	12.6	29	280.3	11.4	23	252.5	6.7	25	288.1	11.6	21	240.9	13.8	16	275.1	17.5	24	340	9.9	10	273.8	11	29	267	7	25	341	16.5	26	312.4	13.4	22	282.8
GI_13376426-S	355.4	13.8	29	385.7	14.6	18	412.1	16.6	28	391.5	12.6	28	354.1	12.8	30	382.6	17.6	25	385.1	18.6	26	362.5	11.3	26	377.4	11.2	30	373.6	16.5	25	359.2	11.1	24	389.7	13.7	25	379.6	15.2	28	382.5	16.4	20	405.8	23.9	22	388.1	11.3	27	361.1
GI_13376428-S	202.1	11.6	23	253	11.9	19	237.5	12.5	23	251.2	10.3	18	259.1	16.5	18	244	12.2	21	247.6	10.1	22	208.4	7.5	26	248.4	10.6	26	228.8	15.3	16	244.5	14.7	18	237	11.9	19	254.7	19.3	19	217	15.5	11	268.8	20.6	17	249	13.9	23	211.1
GI_13376430-S	449.3	14.4	29	458.4	25.2	18	453.5	26.8	14	461.4	14.6	28	401.1	22.5	23	513.9	15.9	20	481	23	24	449.7	11.4	23	436.4	15.6	25	479.6	7.4	14	432.8	20.9	16	448.6	15	23	481.9	13.2	30	445.8	16.2	20	496.6	17.2	26	454.2	22.3	25	456.1
GI_13376434-S	93.4	4.5	28	99.2	7.6	25	100.5	5.2	27	109.8	5.4	29	103.6	5.9	30	108.5	5.9	28	112.2	6	23	109	5.5	19	96.6	5.2	26	98.9	5.9	28	95	5.5	22	99.3	4.8	30	112.1	5.9	29	92	7.3	20	109.5	7.6	23	112.3	6	29	126.1
GI_13376446-S	427.3	12.3	29	446.5	20.1	31	457.2	13	30	454.9	12.5	30	441.2	13.7	28	454.7	13.6	31	449.7	9	25	444.9	17.9	30	420	13.5	29	413.1	17.2	31	465.7	22.1	28	426.4	16.4	30	457.7	23.3	24	454.9	19.7	30	474.8	14.7	30	458.1	12.2	28	470.1
GI_13376448-S	139.5	7.5	30	158.2	8.6	30	147.5	6.3	29	151.2	5.7	30	140.2	8.7	30	133.8	5.9	27	188.1	8.9	29	152.3	7.3	30	147.8	6.9	30	134.8	5.7	23	162.7	6.8	21	153.1	5.8	30	155.9	10	29	141.5	8.3	21	168	8.1	21	156.6	9.2	30	146.6
GI_13376452-S	93.4	11.3	18	97.1	5.4	15	92.9	3.6	14	95.4	4	22	89.2	6.7	25	91.8	7.6	15	95.7	6.9	19	90.3	7.1	13	84.3	4.5	21	90.5	3.7	15	98.7	7	14	87.3	5.4	25	97.9	6.3	18	91	6	16	96.2	5.7	15	101.1	7.7	19	88.2
GI_13376459-S	88.6	5.3	30	91.8	4.6	26	107.3	6.6	23	93.7	6	29	90.1	6.1	29	101.7	7.2	29	102.7	5.6	25	99	4.6	29	91.8	4.7	30	86.3	4.6	21	96.8	6.5	23	100.3	7.4	14	90.5	5.2	27	88.6	3.5	29	101.2	5.6	28	111.6	7.1	30	93.4
GI_13376465-S	187.7	8.2	30	198.8	6.9	31	221	9.2	30	198.1	6.3	27	199.6	8.3	26	218.2	9.3	26	212.2	10.8	29	206.9	7.4	29	192.1	5.5	29	203.6	7.1	27	239.7	8.5	26	216.3	7.9	24	208.7	9.6	29	200	7.5	30	221.3	7.1	26	219	10.9	30	205.6
GI_13376473-S	97.2	5.2	27	110.7	7.2	31	108	7.2	20	96.3	5.4	27	99.2	5	28	113.8	6.7	31	116.3	7.3	20	110.1	6.4	28	111.5	7	30	108.7	7.3	16	113.4	6.3	27	114.1	6.5	29	109.8	7.9	29	114.6	7.8	25	107.8	5.3	30	105.8	5.3	29	107.1
GI_13376475-S	92	4.6	29	92.5	5.2	28	105.9	5.4	25	108.1	6.3	25	97.1	4.5	14	102.6	5.9	27	107	6.8	29	112	6.2	27	101.7	4.2	29	98.3	5.6	26	107	6.3	30	110.5	5	29	103.7	6.4	30	103.9	6.6	21	111	6.3	30	106	5.7	29	120.9
GI_13376477-S	722	26.6	29	804.7	28	31	880.7	22	29	782.6	26.2	27	764	25	30	731.6	23.3	28	815.8	27.8	30	818.4	26.9	30	901	45	24	829.8	33.1	30	779.2	31.1	28	836.1	26.4	23	892	33.3	30	784	18.1	30	907.3	29.7	22	816.7	27.8	29	846.8
GI_13376479-S	92.6	5.1	30	92.2	5.8	26	97	4.9	19	96.8	5.1	29	92.2	5.7	28	97.3	4.6	30	102.6	6.8	22	90.5	4.7	29	100.2	6.2	29	92.4	6.8	22	98.2	5.3	28	100.3	5.6	30	99.9	5.2	29	88.3	4.6	28	93.1	4.1	22	90.6	5.7	29	118.6
GI_13376487-S	86.9	6.6	30	84.3	4.4	27	87.7	3.9	24	83.5	5.2	28	105.5	6.6	30	76.2	3.5	30	96.1	7.5	29	92	5.2	27	85.5	5	27	83.8	4.8	30	86.4	6.1	29	98.2	5.1	29	79.3	4.9	28	77.5	4.8	30	102.6	6.2	25	84.2	4.4	29	89.2
GI_13376491-S	71.9	5	29	83.7	6.6	30	79.8	5.3	23	79.8	5.8	28	82.4	4.4	25	91.1	6.9	22	73.7	2.7	28	79.4	5.4	29	71.9	4.6	27	75.7	3.2	25	87.9	5.1	30	85.8	5.8	24	79.4	5.7	22	94.6	7.8	23	91.4	6.5	24	85	4.6	30	81.8
GI_13376493-S	98.3	7.3	24	101	8.6	17	98.7	4.5	24	106.2	7.6	21	94.3	6.2	23	96.3	5.5	30	109.6	6.4	18	100.6	6.8	23	94.2	6.4	18	97.1	7.7	17	88.7	8.2	8	108.1	4.9	23	102.3	5.4	20	121.4	17.7	13	81.4	3.6	12	110.5	8.7	18	106
GI_13376495-S	106.5	5.5	28	116.9	6.1	31	121.7	5.3	29	112.1	4.1	28	102	5.4	29	118.3	5.5	26	110.6	5.3	23	121.2	6.4	29	107.5	5.2	29	110.6	7.1	24	97.9	5	25	118.6	5	28	109.6	7.5	21	113	8.2	20	130.2	7.1	29	121.1	6.1	30	123.6
GI_13376499-S	153.5	7.8	29	149.2	10.2	19	162.6	9.1	28	157.7	8.6	28	160	7.6	30	160	10.9	25	172.2	7.9	28	174.5	10.2	28	152	8.2	27	153	6.8	29	160.3	7.3	23	161.6	7.9	28	180.1	10.9	26	146.9	8.4	26	160	6.2	27	191.6	9.6	19	179
GI_13376506-S	382.8	18.3	19	413.9	18.9	24	454.1	13.9	23	410.9	18.9	13	385.6	12.2	27	406.5	17.4	17	465.6	16.8	22	411.7	11.8	26	408.9	25	11	382.1	16.1	17	454.2	14.4	22	411	17.9	21	389.7	12.9	22	419	18.2	16	424.6	18.3	22	437.3	18.1	19	410.2
GI_13376510-S	141.8	7.6	28	148.4	8.8	27	161.7	7.3	26	140.1	9.2	30	151.3	7.1	30	153	8.5	31	149.8	7.4	30	141.1	5.4	29	161	9.6	30	140	6.3	31	166.9	6.7	30	151.2	5.8	30	139.6	5.3	29	130.7	6.7	19	161	9.5	28	169.1	8	30	147.3
GI_13376514-S	75	4.3	29	86	4.7	31	65.9	2.8	26	80.1	4.8	30	69.1	4.5	28	89.5	7	30	76.9	3.2	22	85.8	4.6	29	71.3	2.7	27	93.2	5.9	31	78.9	5.2	27	85.8	5.7	29	87.5	5.8	29	73.9	3.8	30	84	5.8	30	85.6	5.1	30	78.9
GI_13376518-S	114.3	8.2	21	112.5	4.8	29	116.6	8.6	18	102.9	5	26	124.3	8	30	114.3	5.7	30	118.3	6	28	121.8	6.6	19	119	5.9	30	132.5	9.4	19	116.1	8.4	24	113	5	24	118.5	5.7	27	103.9	5.8	27	118.9	6.3	15	112.1	3.5	26	111.2
GI_13376520-S	76.6	7	20	82.1	4.9	24	88.2	6.2	23	75.9	5	30	74.1	4.7	25	74.7	6.9	18	78.8	6.1	21	81.4	5.3	30	74.8	3.6	28	74.3	4.8	26	94.3	5.3	28	79.4	5.1	30	84.4	4.2	27	76.6	5.2	24	86.6	6.2	28	78.4	5	26	76.2
GI_13376526-S	100.3	6.3	18	86.2	8.5	20	103.6	6	26	118.6	6.6	16	102.2	6.7	30	107.5	7.5	28	96.9	5.9	29	109.4	6	27	94.9	4.8	22	90.6	4.1	26	100.6	7	17	100.9	5.7	30	98.6	3.8	16	98.2	4.9	14	113.3	10.4	16	116.1	11.2	17	121.1
GI_13376528-S	27146.6	989.6	29	29101.5	1000.6	31	28012	967.7	29	27627.2	589.4	29	26555.5	774	29	26244.4	786.2	31	27570.8	636.4	30	28898.7	1055.2	30	26302.5	658.5	24	27100	672.4	31	27530.6	834.2	20	28277.3	991.8	30	27525.4	766.6	30	27229.5	554.7	31	28171.3	595.9	28	28043.8	835.6	30	25227.2
GI_13376530-S	87.9	5	30	91.5	4.8	28	102.1	6.2	25	90.4	4.3	29	84.2	4.2	27	93.9	6.3	31	83.9	3.6	28	90.6	4.9	30	83.4	4	30	86.3	5	29	93	5.9	30	89	5.6	30	88.2	6.3	30	81.2	5	25	92.7	5.7	30	91.7	3.9	28	92.6
GI_13376532-S	158.5	6.8	29	170.3	10	30	170.7	6.3	29	163.7	6.8	28	162	8.3	30	154.4	6.5	29	157.7	5	28	173.4	9.2	29	156.7	7.4	30	172.6	7.2	31	162.8	6.3	28	180.8	7.4	29	168.3	8.1	29	150.9	4.8	22	194.7	9	29	177.7	7.9	30	178.6
GI_13376538-S	69.1	4.2	22	79.6	4.7	22	83.2	5.1	29	86.7	4	26	79.2	4.7	29	87.2	6	22	82.8	4.7	25	73.2	4.1	28	97.8	6.8	30	82.6	4.7	27	92.3	5.7	29	79	3.7	20	84.6	5.4	28	81.6	5.1	29	87.7	4.4	27	83.9	5.8	30	78.6
GI_13376540-S	80.3	5.9	26	87.1	6	30	99.6	6.6	27	85	4.6	29	79.6	4.7	29	88.6	4.9	31	101.8	6.1	18	84.9	4.5	29	88.7	5.9	21	86.9	6.2	21	95.5	4.4	29	96.4	5.1	24	87.6	5.6	29	81.1	6.8	21	88.8	4.8	25	91.3	4.7	28	98.7
GI_13376542-S	98.7	7.6	24	84.5	6.6	20	107.3	7.4	21	88.3	4.8	28	88.1	5	30	89.4	5.1	31	86.3	5.8	25	98	6	30	102.6	7.1	25	93.7	6	20	93.6	6.4	25	98.4	5.5	27	89.7	6.1	28	86.8	6.1	18	106.5	7.7	20	94.9	5.9	29	99.9
GI_13376545-S	75.2	5.9	26	86.3	5.3	28	96.2	5.4	22	90.1	3.9	28	93.1	5.4	29	97.5	7.6	28	92.6	3.6	20	90.5	5.3	28	84.7	3	26	90.4	3.8	17	99.9	6.1	25	107.1	6.5	27	90.5	5.1	30	94	7.5	26	97.6	6.4	28	83	5.4	26	107.4
GI_13376547-S	109.8	7.4	26	94.4	5.5	19	110.9	6.2	26	122.8	6.9	29	120.4	6.9	22	105.6	4.9	26	111.6	8.7	23	102.7	4.6	24	107.8	7.2	29	93.2	8.7	11	102.4	5.2	23	117.2	4.8	27	116.9	6.2	26	98.9	8.1	17	131.2	10.9	15	107.5	6.1	29	115
GI_13376551-S	230.6	12	29	207.7	6.1	30	262.3	9.8	28	243.6	7.8	30	246.1	10.1	29	229.1	11.6	31	282.5	14.8	28	249.2	9.2	29	254.9	7.7	30	238.9	8.1	28	260.9	11.6	30	239.4	9.5	24	253.3	9.6	29	224.1	7.1	27	275.1	9.4	28	272.6	10.5	30	214.9
GI_13376553-S	6179.6	237.8	28	6524	313.5	31	6347.6	271.2	30	6167	177.2	30	6633.4	292.1	30	5686.2	191.7	31	6227	310.6	27	5956.8	190.6	29	5921.8	140.5	28	5860.3	254.6	31	5645.6	224.7	30	6034.4	211.9	30	6649.3	274.4	30	5820	236.2	31	6942	328.4	30	6083.9	174.3	27	7386.4
GI_13376555-S	68.9	3.1	17	75.2	4.3	30	79.8	4.7	30	68.2	3.6	24	78.6	6	25	77.6	3.7	23	87.2	4.2	24	80.8	5.1	29	76.4	4.2	25	87.4	7.3	21	84.3	3.7	27	85.8	4.3	26	78.8	3	19	87.4	6.3	19	86.1	5.3	28	90.7	7	30	77.6
GI_13376557-S	128	5.4	26	152	5.6	30	149.2	7.9	30	150.6	4.7	26	133	7.2	30	149.3	9	31	161.3	7	29	139.5	7.3	30	150.7	7.8	30	138.6	5.4	31	158	8.7	30	139.3	6.1	28	144.6	8.9	30	151.3	7.4	30	168	8.7	30	160.2	7	30	135
GI_13376561-S	90.3	6.2	30	82.2	4.7	27	94.6	4.9	30	93.1	5.4	28	83.7	5.9	29	85.3	4.7	28	90.6	5.1	30	95.6	6.2	30	91.2	5.5	29	74.7	4.4	18	95.7	5.2	29	83.5	3.9	28	100.8	7.6	23	89.2	3.7	24	98.3	7.2	25	98.2	4.7	29	86.7
GI_13376565-S	86.9	5.7	29	86	3.3	29	93.6	4.8	21	100.6	4.9	27	95.5	6.2	28	107.3	4.6	29	88.6	6.2	24	92	5.9	22	81	4.6	25	89.7	5.7	28	104.6	6	28	106.5	5.5	30	89.5	6.1	24	94.5	6.5	24	101.9	5.8	29	96.9	4.7	28	93.3
GI_13376573-S	79.9	4.2	29	93	6.9	21	109.5	6.5	22	91	4	25	73.4	5.1	28	91.5	5.3	29	89.3	5	30	98.9	5.4	30	90.5	5.3	29	92.5	7.5	18	80.2	3.1	26	95.3	5.3	28	93.1	5.1	29	89.3	6	24	95.6	5.6	19	98.2	7.7	23	89.5
GI_13376575-S	92.6	7.3	25	90.8	5.7	20	84.3	7.5	16	71.7	4.2	21	82.6	3.7	26	80.8	3.9	17	83.3	5.3	19	81.6	4.2	26	73.3	5.3	17	74.8	5.3	25	78.6	5.2	15	79.3	6.1	19	80.4	5.3	24	89.8	4.6	20	85.3	6	19	93.7	6	22	74.8
GI_13376577-S	85.2	5.8	22	95.6	6.4	23	115.5	8.3	23	88.4	4.9	25	105.2	5.7	29	90.2	5.9	24	99.5	5.2	29	100.1	6.1	29	99.2	5.5	22	85.9	5	25	113.1	8	24	102.3	5.3	30	100	5.2	25	97	7.7	22	103.9	6.3	26	100	5.1	29	106.5
GI_13376579-S	80.1	4.7	23	90.3	3.2	20	98.9	5.4	23	100.8	8.1	14	112.9	6.4	25	101.1	5.3	29	95.2	5.2	28	101	6.1	29	89	4.7	24	100.1	6.5	26	115.4	5.7	15	93.5	2.8	25	97.9	5.4	29	99.2	6.8	22	105.3	7	22	107.8	6.6	22	104.5
GI_13376581-S	118.5	7.7	17	137.3	6.6	20	140.3	12.6	17	119.5	6	16	132.4	10.7	17	128	8.7	19	133	8.1	19	136.2	10.5	17	141.3	8.4	22	125.4	6.4	22	131.1	5.5	29	138.3	6.9	19	126.6	9.2	14	119.6	9.8	12	131.9	8.3	14	153	13.1	19	126.7
GI_13376588-S	95.6	5.1	22	90.6	6	21	119.2	8.7	16	113.9	5.6	26	113.4	6.2	27	121	9.7	18	100.7	4.6	26	117.6	7.1	28	97.7	6.9	22	102.3	7.9	20	117.3	11.7	20	108.8	9.1	15	116.8	8.8	22	104.6	6.4	16	104.5	5.5	23	118.5	6.7	21	115.6
GI_13376590-S	144.5	7.8	29	134.5	4.6	29	159.3	7.2	29	154.9	6.4	29	140.4	8.2	27	155.9	11.4	30	173.5	6.1	30	157.2	6.2	29	155.2	8.9	29	156.1	7.6	30	161.2	6	30	158.7	6.1	29	144.9	5.9	30	146.1	3.8	24	180.7	11.5	26	172	7.3	29	162.5
GI_13376592-S	89.2	5.6	28	92	5.8	31	102.9	7.7	29	97.2	6.7	30	84.2	4.9	29	78.2	5	30	90.2	6.6	24	80.9	4.4	29	83.3	5.2	28	88.7	5.3	30	87.3	4.8	30	84.2	4.9	30	79.7	5	27	83.5	5.8	31	93.3	4.2	29	87.1	3.8	29	87
GI_13376594-S	88	3.4	27	103.7	6.6	30	104.1	4.3	30	94.6	4.5	30	99.3	6.2	27	95.3	6.8	29	107.3	5.9	25	103.3	5.3	29	97.9	6.5	29	86.1	4.7	22	102.7	6.2	22	100	5.8	28	108.7	6.9	29	99.7	6.6	30	105.5	5.5	28	111.4	7.5	30	93.8
GI_13376600-S	78.6	4.9	28	82.8	4.6	26	85.9	4.7	24	84.3	5	29	76.1	4.2	29	89.3	3.6	31	78.7	4.3	28	73.9	4.1	25	83.6	4.5	24	72.1	4.5	18	82.6	5.6	24	93.8	4.3	27	97.5	9	29	81.8	6.5	23	98.4	6.8	30	81.7	5.2	28	87.2
GI_13376602-S	69.7	5.2	26	94.2	6.1	22	79.7	3.8	27	76.4	5.2	28	73.4	4.5	26	87.2	5.8	30	83.6	4	27	75.7	4.1	23	85	4.8	28	72.9	4.2	25	87.5	7.2	26	84.5	6.3	29	87.7	4.6	30	84.3	4.4	31	87.3	4.3	28	86.7	4.9	29	83.2
GI_13376606-S	80.2	7.3	23	91.2	9.9	23	81.3	6	25	84.2	4.8	18	87.5	5.9	22	75.2	4.4	18	105	8.6	15	75.7	3.4	24	91.5	6.4	16	85.9	5	22	91.5	4.5	21	83.5	4.4	25	104.2	10.7	17	83.9	5.2	23	97.3	6.3	20	74	5.1	14	95.5
GI_13376610-S	148.3	10.1	29	151.2	6	29	154	6.7	29	155.5	8	17	151.9	8.8	27	166.1	7	31	158.2	8.4	21	167.1	7.2	30	156.5	9.5	20	146.3	7.2	23	163.1	7.6	19	152.4	5.8	26	173.6	6.7	25	142.3	10.9	17	189.8	10	17	172.3	5.5	29	168.6
GI_13376614-S	87.2	5.3	29	109.1	5.5	29	96	5.3	25	100.7	5.2	30	100.4	6.6	29	111.4	7.6	26	100.1	4.3	29	112.1	7.2	22	104	5.3	29	102.3	6.8	27	107.9	6.7	22	105.3	5.6	29	137.8	9.9	30	107.8	7.3	31	100	5	18	112.2	6.2	30	112.3
GI_13376618-S	112.3	9.2	25	113.4	5.4	30	133.5	8.6	16	104.5	5.6	26	127.2	7.3	29	106.9	6.6	29	123.7	6.7	20	118.8	5.9	29	125.3	5.7	30	106.7	7.3	19	123.7	8.6	20	121.7	7.7	30	128.5	5.5	30	118.9	5.6	28	124	5.2	22	118.1	6.2	29	112.2
GI_13376622-S	2706.2	136.9	18	3216.9	133.9	19	2959.1	135.2	15	2986.2	98	21	2967.8	98.3	17	2870	98.9	14	3042.4	82.1	21	3247.7	104.4	23	3237.9	121.9	29	3146.1	97.8	13	2987.4	131.3	13	3059.4	155.4	22	3486.6	89.9	21	3078.4	103.1	17	3205.9	93.6	9	2984.2	73.7	14	3112.8
GI_13376625-S	377.7	14.2	30	379.9	16.7	24	389.2	10.6	28	379.5	12.8	29	356.7	16.4	30	410.8	12.1	26	388.2	12	25	391.9	16.2	30	405.3	13.7	30	408.7	15	31	394.4	11.4	30	382.3	12.9	29	417.3	15.6	29	404.9	18.2	18	410.8	14	24	417.3	19.5	29	392.7
GI_13376631-S	127.1	6.8	30	140.2	7.7	31	148	6.4	23	139.3	5.5	28	128	7.1	26	124	7.6	29	133.3	7.2	26	130.8	6.1	29	135.4	6.1	30	118.1	4.2	24	118.8	7	8	130.2	5.2	30	137.2	5.5	29	124.3	6.1	28	138.1	7.6	29	137.7	8.3	30	137.1
GI_13376635-S	488.8	16	26	484.3	24.7	14	457.7	20.9	18	504.7	19.4	23	470.3	22.5	24	480.9	14.6	19	457.1	13.2	26	480	12.6	29	447.7	12.3	29	482	18	26	501.9	18.7	15	463.6	20.7	29	471.1	18.3	23	461.5	20.5	23	502.6	15.7	21	510.2	18.6	30	467.1
GI_13376641-S	86.1	5.1	25	104.5	5.8	22	88.1	5.3	21	94.6	5.4	28	85.1	6	19	96.8	6.6	24	115.6	7.9	19	95.9	5.4	25	85.6	3.7	24	83.1	7.8	19	94.4	4.9	20	101.9	7.1	19	81	5.4	24	82.8	3.4	19	128.1	14.3	10	103.3	6.4	19	89
GI_13376643-S	95.6	6.5	29	95	6.4	23	90.7	4.1	28	80.9	5.4	20	70.5	5.8	20	86.3	5.9	29	100.9	5.5	22	88.3	6.3	25	86.4	5.2	30	78.2	4.5	25	104.7	6.5	23	85.3	4.4	21	91.8	4.4	25	95.6	8.2	19	100.9	6.7	26	108	6.7	30	87.1
GI_13376645-S	88.1	5.8	16	89.4	7.7	16	89.5	7.8	19	80	5.2	28	101.6	7.4	26	80.4	5.2	17	82.5	5.6	19	80.5	4.8	25	74.4	5	20	79.7	5	24	79	4.5	22	85.2	5.1	20	85.2	4.2	20	91	8.3	24	97.5	6.9	17	89.3	7.9	15	83.2
GI_13376651-S	187.4	11	30	198.5	8.4	23	233.3	13.8	21	206.4	9.5	27	211.5	10.6	29	206.1	9.3	23	202.7	8.2	28	238	10.9	30	193.8	12	27	212.1	10.7	30	212.9	14.1	21	202.7	11.4	30	206.8	8.5	28	201.6	6.8	22	221.4	11	25	209.9	8	25	201.1
GI_13376653-S	68.9	4.1	28	71	5.4	22	73.3	4.8	24	67.2	3.7	30	71.9	6	20	61.1	4	28	67.8	4.2	26	80.3	5.2	30	62	3.3	28	62	3.6	27	69	4.5	30	68	4.9	28	79.5	5.7	29	66.5	6.1	19	74	4.3	26	76.7	4.6	30	76.3
GI_13376657-S	73.9	5.8	29	66.9	4.1	16	82.2	3.9	30	83.6	4.4	29	80.1	4.4	30	91.5	6.5	31	72.8	3.6	24	87.9	6.9	30	85.8	6.1	24	74.9	4.7	30	81.2	4.7	26	89.2	6.9	30	86.8	5.2	28	79.4	3.9	30	83.8	4.6	27	98.7	7.6	30	77.5
GI_13376659-S	19350.6	573.9	28	18894	547.3	26	18406.8	595.2	30	19332.1	655	23	19019.9	678.3	30	17491	599	31	18944.5	773.4	30	19325.3	595.3	29	20091	546.2	30	18927.1	529.7	31	17614.7	470.4	24	19426.5	653.1	30	18732	548.3	25	17672.7	547.7	30	21932.4	702.9	17	20217.2	705.6	29	20369.7
GI_13376664-S	286.4	10	26	287.7	12.1	26	312.4	12.8	27	304.2	14.3	28	287.4	9.7	25	304.1	12.4	27	338.8	14.4	19	312	10.5	26	303	15.2	23	264.4	6.7	17	306.9	12.4	26	303.2	11.4	30	275.3	12.7	28	325.3	19.3	17	328.6	12.1	24	316.9	12.3	27	308
GI_13376666-S	83.6	4.5	30	91	5.3	31	98.2	5.9	30	86.9	6.2	30	101.4	5.8	30	89.9	3.5	31	88.8	4.2	30	92.7	4.9	29	92.5	5.2	28	97.7	4.8	27	97.7	5.9	25	87.1	3.6	27	98.6	6.5	30	100.9	4.8	25	105.1	5.3	28	90.6	5.2	28	87.3
GI_13376668-S	334.9	16.1	26	344.1	10.5	29	370.7	18.1	19	334.9	14.2	28	312.6	10.6	28	337.5	12.3	28	338.8	14	29	327.3	14.8	22	353.7	14.7	29	347.2	15.8	15	311.9	13.1	26	342.7	12	27	327.6	14.7	24	398	20.7	20	392.7	13.1	26	380	15.8	27	366.4
GI_13376672-S	266.9	12	23	333.5	16.2	15	324	11.1	25	303.5	14.6	25	308.3	15.3	20	307.4	12.3	24	297	12.3	23	305.1	13	23	316.1	19.7	24	334.7	21.2	15	299.2	11.4	13	295.8	9.4	22	305.2	15.8	20	347.8	12.1	20	355	14.4	18	334.6	19.7	19	326.7
GI_13376676-S	104.4	7.9	17	92.6	9.5	13	105.2	10.5	19	87.9	6.3	14	103.2	10.4	18	84.6	7.7	11	95.2	7.2	18	103.1	5.9	22	108.2	6.8	21	97.4	9	15	111.9	9.3	14	99.3	5	25	110.8	9.9	16	86	5.6	14	119.1	13.4	16	93.6	6	26	106.2
GI_13376678-S	355.2	15.1	29	386.1	11.4	31	412.2	15	29	359.7	11.9	29	352.2	16.6	30	359.4	13.3	31	390.1	13.6	25	364.7	11.6	29	364.9	13.9	29	388.4	14	30	366.4	11.3	29	381.9	14.5	30	403.8	14.9	30	364.8	15.2	25	387.7	13.3	30	412.2	12	30	367.6
GI_13376686-S	114.2	9	21	84.5	7.1	15	90.7	5.5	17	89.7	9.3	10	82.9	4.9	24	93.1	5.6	30	102	6.7	17	90.4	6	30	83.6	6.4	19	92.5	6.5	17	96.2	7.3	14	107.4	6.7	30	90.1	5	18	100.4	6.9	19	98.9	7.4	25	98	7.9	27	96.8
GI_13376688-S	114.1	6.6	29	107.6	5.5	31	116.8	5.8	25	117.1	7.3	30	108.3	5.6	29	115.7	6.7	31	117.2	5.8	30	114.8	4.6	28	115.5	7.9	30	111.2	6.3	28	121	6.1	30	109.7	6.6	30	119.6	6.5	30	121.8	7.4	31	119	5.9	25	120.8	4.4	26	112.9
GI_13376690-S	278.7	10.7	17	326.3	11.8	28	340.9	17.7	24	322.9	10.5	30	336.2	15.5	22	316.7	13.8	19	330.8	10.1	29	337.1	11.9	30	319.3	13.7	30	325.4	12.6	30	339.4	12	23	315.3	10.1	29	365.4	24.9	19	334.6	10.5	21	356.1	15	29	320.2	12.7	25	314.1
GI_13376694-S	97.1	9.3	25	94.8	5.1	30	106.8	5.9	27	86.8	5.1	22	88.5	3.1	28	105.6	7.2	21	100.9	5.8	24	89.3	5.1	24	95.4	7.5	14	94	6.5	26	98.7	5.2	29	100.1	5.9	29	93.5	5.8	27	95.4	5.6	23	111.2	5	20	104.6	6.6	27	99
GI_13376696-S	118.3	7	24	118.1	10.1	23	121.4	6.1	18	128.7	7	27	129.5	8.3	30	107.5	5.3	22	117	4.4	28	123.5	5.3	29	116.8	6.7	25	122	5.7	28	114.2	6.4	16	126.9	6.7	23	122.4	7.2	22	129.5	6.5	31	138.1	9	15	127	6.5	22	118.1
GI_13376700-S	336.4	12.8	28	398.2	11.3	30	424.1	23.8	19	413.1	17.9	30	370.1	16.6	30	391	13.8	31	421.6	18.8	29	386.8	13.6	30	370.9	15.8	26	414.2	18.3	24	395.3	16.4	25	359.3	13.5	30	361.5	14.2	29	401.4	14.4	31	415.3	18.4	30	402.3	17.9	29	401.9
GI_13376716-S	144.7	8.1	30	137.9	6.4	28	162.9	7.7	21	157	7.8	29	164.2	7.7	30	160.1	8.4	23	158.3	7.3	30	160.6	10.6	30	142.8	6.7	25	151.4	8.4	30	161.6	6.8	25	161.9	6.4	30	154.9	7.1	30	134.3	6.8	30	173.8	6.6	25	152.3	6	29	171.7
GI_13376724-S	173.1	8.4	22	196.7	8.2	28	218.6	7.6	30	183.3	6.2	27	200.8	9.9	30	184.4	6.8	29	209.3	7.6	23	202.2	9	30	210.8	9.4	29	203.9	9.9	22	221.9	8.1	29	205.9	8.1	28	187.4	6.9	29	193.9	7.6	22	229.6	11.2	24	207.9	11.2	27	194.3
GI_13376728-S	191.5	9.7	25	250.2	20.1	22	225.2	14.2	15	227.6	11.8	20	222.1	9.4	30	228.1	9.1	26	233.2	10	21	220.5	10.5	20	206.2	11.6	16	210.8	8.1	25	235.2	11.8	24	225.2	13.5	20	231	14.6	23	214.2	7.5	20	221.5	26	12	232.6	7	16	226.8
GI_13376734-S	390.6	13	29	441.6	12.9	30	478.3	14.7	29	425.7	12.6	29	438.5	14.6	30	434.7	18.9	31	458.3	10.5	26	470.8	14.5	29	429.5	15.2	30	450.4	16.1	24	461.8	13.2	21	420.2	12.3	29	432.3	16.3	29	463.5	18.5	27	442.7	30.4	16	426.1	13.8	28	445.6
GI_13376746-S	4409.7	147	24	4600.7	217.7	17	4825.7	124.5	27	4789.7	124.2	29	4356.9	165.5	28	4315.3	123.7	31	4658.1	161.7	22	4651.7	126.2	29	4174	143.7	30	4410.7	150.8	30	4239.3	133.8	29	4514.4	115.5	27	4802.5	157.9	30	4410.9	136	26	4847.5	170.5	29	5209.8	110.5	25	5062.7
GI_13376748-S	85.6	5.4	24	88.8	7.4	19	91.4	7	16	102.2	4.3	29	108.6	7.1	30	88.4	5	27	100.5	6.4	18	93.7	4	28	101	5.7	27	99.4	7.3	23	101.4	4.8	24	107.5	6.1	29	97.5	6.4	26	100	9.1	12	115.2	7	24	112.4	8.6	19	117.5
GI_13376750-S	629.1	23	29	663.9	25.4	27	705.4	17.5	27	714.3	18.9	30	629.7	24.7	28	673.9	21.4	24	721.4	25.6	24	713	19.3	30	697.9	25.4	30	771.3	32.5	22	687.6	19.5	26	692.6	19.9	30	620.8	16.2	28	733.7	28.1	23	718.2	19.4	30	716.4	27.1	29	695.2
GI_13376758-S	73.2	5.7	28	89.1	5.7	20	84.2	5	23	82.8	6.5	30	94.4	7.2	24	78.7	4.3	29	82.1	4.6	28	80.3	5.2	29	71.9	4.7	24	91.3	8.5	16	87.1	4.4	29	70.8	3.6	26	74.4	6.5	17	92.7	8	26	102.9	5.1	28	79.3	3.8	29	85.6
GI_13376767-S	145	9.7	29	138.1	4.7	23	149.4	7.3	21	140.7	12.3	15	137	5.9	28	131.9	6.3	29	143.3	7.7	27	132.1	10.2	19	137.7	6.4	24	144.5	7.8	31	152.7	8.6	24	122.3	9.9	18	152.6	7.9	23	145.6	7.6	30	148.9	9.7	20	144.7	6.2	26	135.1
GI_13376779-S	171.7	9.2	23	166.8	8	29	176.8	8.1	27	177.2	11.8	18	181.1	11	30	185.6	12	26	179.6	5.7	25	187.2	7.4	29	203	11.8	27	183.2	8.9	27	180.2	7.9	23	187.1	8.8	28	181.2	5.9	27	178.3	7.3	22	175.9	9.2	30	190.8	8	30	169.7
GI_13376797-S	145.1	6.1	30	155.5	7.8	19	166.3	12.4	20	154.8	9.8	30	146.7	8.8	29	164.1	7.7	30	157.9	8.4	23	157.2	7.4	30	157.4	8.7	30	157.2	7.8	28	165.7	7.6	24	153.4	5.8	29	161.9	8.7	29	153.4	7.7	14	167.9	7	25	174	8.4	30	152.4
GI_13376801-S	262.4	11	24	310.2	12.8	28	249.7	11.5	25	302.4	13.7	26	301	13.5	28	294.8	11.3	26	330.3	12.9	28	295	9.3	30	293.9	7.7	18	298.2	15.5	28	268	10.9	23	294.2	12.9	30	295.3	17.7	18	308.5	12.8	28	300.6	14	22	308.9	13.2	28	280.7
GI_13376811-S	77.7	4.6	25	83.2	4.6	18	83.8	5.5	24	73.2	4.2	30	68.5	5.3	29	87.9	6	24	87.1	7.9	23	80.3	5.2	28	69.3	3.3	25	66.7	3.7	23	62.5	3.5	13	93.1	6.9	29	77.6	4.1	28	77	5.4	17	104.4	5	21	77.4	3.6	29	82.5
GI_13376815-S	184.3	7.5	25	206.7	11.8	16	216.8	12.6	15	202.5	7.5	30	173.4	5.9	17	184	8.3	27	215	9.3	24	205.7	9.1	18	206.4	9.8	17	187.4	8.6	6	207.9	14.1	9	209.3	7.6	29	210.4	10.9	25	192.7	14.5	14	236.8	10.7	20	177.1	9	14	186.9
GI_13376817-S	100.7	7.6	24	66.4	5.9	9	78.8	10.1	6	112.3	7.4	23	109.8	7.2	20	93	7.5	13	119.6	12.8	9	101.9	6.1	25	85.8	8.1	15	84.2	9.5	8	91	6.3	4	95	5.6	21	105.4	5.6	22	107.3	11.1	9	134.6	17.8	9	111.7	11.6	15	91.5
GI_13376825-S	83.5	7.5	20	96.8	5.7	17	93.1	7.6	11	98.9	5.8	25	112.3	10.3	13	94.7	8.4	12	106.9	5.2	22	104.8	6.9	23	101.1	7	23	92.1	6.2	18	107.8	7.6	14	106.7	5.9	28	95.2	6.4	20	100.6	8	15	109.4	7.6	23	135.7	10.4	17	100
GI_13376833-S	187.6	5.7	14	218.7	13.3	15	263.8	23.7	10	218.9	11.9	13	211.5	16.5	16	197.9	11	9	229.7	14.3	15	216	8.9	14	202.6	6.6	12	245.7	14	10	259.6	27.1	6	209	7.6	14	240.8	13.6	15	232.8	16.6	14	227.9	25.2	9	235.6	16.1	14	240.9
GI_13376839-S	848.7	21.3	30	892.2	23.2	21	1037.9	37.2	19	995.7	38.6	27	878.8	24.8	30	1024.5	40.8	28	969.8	24.6	29	935.3	28.4	29	921.7	27.1	30	962	24.7	31	965.5	32.8	18	957.5	32.5	30	891.6	27.5	26	962.6	38.8	24	996.4	54.4	16	952.6	20.1	28	944.5
GI_13376845-S	121.7	17.1	11	77.8	4.2	18	91.9	6.6	14	90.7	7.5	18	95.6	7.3	18	81.3	6.8	18	80.9	5.9	18	88.3	4.3	18	87	6	22	80.1	7.2	14	104.4	8	14	95.9	6.3	16	104.1	9.2	20	91.9	7.4	21	105.4	8.5	12	92.5	5.6	16	95.7
GI_13376847-S	890.2	22.8	29	974.7	36.6	24	1077.5	44.4	26	1006.5	26.6	22	934.5	30.8	30	992.7	30.7	31	1009.8	30.9	30	1051	37.8	27	970.2	24.6	28	962.8	27.1	29	1041.3	43.6	28	985.7	21.5	29	986.3	25.7	29	1095	46.6	20	1103.7	40.6	27	1038.6	29.9	30	1046.1
GI_13376851-S	116.2	6.2	30	142.5	6.5	30	148.6	8.8	30	137.4	6.1	29	135	8.7	29	129.5	7.6	26	153.9	8.6	30	138.7	6.8	27	135.7	7.1	29	139.5	7.5	30	160	9.9	27	141.1	6.9	28	133.6	7.1	30	132.7	6.3	26	143.6	7.5	24	143.7	7.3	26	130.9
GI_13376853-S	303.1	13.3	28	342.7	14.3	23	341.7	21	11	326.9	15.9	23	329.9	16.5	24	367.1	14.3	29	383	12	29	331.9	13.9	29	360	14.3	30	342.1	18.8	25	360.4	13.8	18	323	12.1	28	357.2	13.1	30	325.6	24.5	10	353.6	17.1	19	349.6	17.1	19	329
GI_13376857-S	98.2	9.7	16	94.8	4.6	25	107.2	4.4	22	103.4	6	30	101	9.8	16	106.3	7	23	103	2.3	24	89.9	6	18	94.1	6.8	21	92.5	5	25	103.7	7.6	15	103.4	5.8	28	91	5.6	20	101.4	3.7	17	113.7	7.1	16	91.9	4.6	25	112
GI_13376859-S	270.8	11.7	25	262.5	9.5	27	287.9	8.8	29	252.5	10	28	236.2	9.9	27	274.3	12.9	30	271.4	10.8	30	266	7.1	27	268.8	10.1	29	269.3	11.7	21	275.4	13.1	23	261.1	10.5	30	259.1	10.9	30	282.8	10.5	22	283.5	11.4	15	293.8	10.7	30	263
GI_13376861-S	83.3	4.2	28	80.2	5.5	22	99.6	10.5	13	73.7	4.1	24	76.1	5	28	75	5.6	22	87	4.5	28	74.2	3.8	30	91.2	4.5	28	80.1	4.4	24	88.4	6.2	30	80.1	4.7	26	108.6	9.1	29	79.5	5.1	20	96	5.6	23	87.3	3.3	29	96.2
GI_13376867-A	138.2	1.6	8	137.1	10.9	10	149.5	7.8	18	134.1	10.1	18	139.9	12.1	22	125.1	7.1	25	165.5	10.6	18	122.6	7.5	14	133.2	7.4	20	141.8	11.8	11	161.8	8.4	19	137.2	6	14	149.9	10.6	15	140.4	9.8	17	127.3	4.4	12	127.7	6.3	18	135.2
GI_13376873-S	70.1	5	28	82.7	6.6	20	83.5	3.3	29	83.4	4.5	30	67.5	4.9	29	77	4.4	27	82.4	4.2	26	84.7	6.9	30	89.8	5.8	30	82.6	4	29	92.4	7.8	20	83.7	4.8	29	97.2	7.4	26	80.4	4.9	31	81.6	6.1	25	80	4.1	26	66
GI_13376875-S	115.5	4.8	28	124.4	4.8	31	126.2	4.9	27	129.6	7.8	29	119.4	4.8	27	126.3	7.3	20	131.4	7	24	135.1	5	29	121.7	7	28	119.5	6.4	30	141.7	5.3	26	141.5	6.7	28	120.7	6.1	21	122	5.6	27	143.6	6.9	30	133	7.9	28	123.9
GI_13376877-S	320.6	15.3	19	330.7	15.3	24	356.1	17.7	25	339.7	13.6	29	342.4	16.3	29	357.8	16.1	30	333.3	10.7	28	331.4	9.2	25	353.1	13.7	30	336.6	12.9	30	337.5	14	30	367.7	15.3	29	348.4	13.7	29	355.7	17.5	20	335.6	14.5	30	312.6	10	30	315.1
GI_13376994-S	426.1	15.8	28	455	18.8	31	455.5	20.9	22	416.3	12.9	27	455.7	16.2	30	447.5	17.8	20	447.8	9.4	24	451.9	13.6	28	449.9	9.5	29	470.9	20.6	25	448.1	16.7	30	431.7	16.5	30	468.3	16.1	30	514	21.2	14	474.6	23	22	455.3	11.7	27	427.8
GI_13376995-S	153.4	6.6	29	168.5	8.5	30	173.7	6.1	27	163.9	6.9	29	154.4	7.7	27	165.5	7.2	31	178	6.6	26	163.3	7.5	30	168.4	8.7	28	173.1	8.1	31	177	7.8	26	180.9	10.7	30	165.6	7.5	28	172.4	7.6	30	175	9.7	28	158.1	8.1	30	165.6
GI_13376996-S	256.2	17.2	30	290.7	11.3	27	300.3	12.7	30	286.4	10	30	302	11	29	297.4	13.9	31	299.9	11.6	30	303	11.5	30	300.8	11.1	28	295.5	14.9	30	287.6	14.3	21	284.5	12.9	30	310.5	11.5	30	319.5	16.7	26	346.2	14.6	30	323.2	14.2	27	294.6
GI_13376997-S	113.4	9.3	23	120.1	8.8	22	123.5	7.8	15	125.8	5.3	27	119.5	6.3	28	127.8	8.1	26	132.3	6.5	20	133.3	5.8	29	124.9	5.7	28	118.3	6	26	131.6	7.9	19	123.5	6.5	28	122	5.6	20	124.6	4.8	21	125	7.7	15	101.2	2.8	20	128.1
GI_13376998-S	96.4	7.8	29	92.9	4.2	27	86	4.2	28	95.6	5.2	30	95.5	5.2	30	93.6	6.2	31	91.3	5.8	28	95.5	5.9	30	82.2	5.2	27	82.7	4.5	28	93.7	5.1	27	96.4	6	30	104.3	7.6	30	94.6	5.4	28	105.4	6.5	30	98.8	6.2	30	94.7
GI_13376999-S	87.5	4.9	28	107.9	7.9	23	103.6	5.8	24	92.4	4.9	28	88.9	5	29	93.6	5.4	30	88.2	4.5	21	99.6	5.8	29	97.6	6	27	95.2	6.1	29	92.6	3.9	27	100.5	4.9	28	101	7	24	98	4.9	29	122.8	8	29	102	6.4	30	108.9
GI_13377000-S	76.1	4.3	28	78.5	4.9	26	108.2	6	26	96.9	5.3	29	92.5	4.8	28	98.1	5.1	31	95.9	5.1	29	110.8	6.8	30	71.8	4.8	24	104.4	5.6	31	107.8	6.1	29	92.5	4.4	30	89	5.4	30	93.8	4.8	30	96.9	7.9	28	100.1	6.5	30	91.5
GI_13377001-S	79.4	7.3	18	84.4	5.1	25	84	5.4	20	86.6	5	29	80.1	6.4	15	79.6	4.7	25	84.7	4.6	27	89.2	4.5	28	83.1	6.8	22	80.7	3.7	24	115.2	10.1	14	90.3	6.2	21	89.5	5	27	92	5.9	21	90.3	5.7	19	90.7	7.3	23	98.5
GI_13377003-S	105.2	5.3	26	105.6	5.4	26	108.4	5.7	30	103.6	4.2	28	119.2	7.3	29	117.2	7.4	31	118.8	6	25	122.2	4.7	28	110.7	7.2	28	106.9	5.3	29	123.7	5.9	26	101.9	4	28	117.2	6.6	29	103	5.4	25	115.8	6.6	20	116.6	4.4	23	117.1
GI_13378140-S	1340.6	61.7	19	1644.5	51.1	26	1650.2	64.1	19	1537.7	34.4	30	1400.7	50.2	30	1437.6	39.5	31	1556.1	42.4	24	1516.1	33.7	27	1525.1	56.9	30	1416.5	45.5	27	1482.9	36.4	29	1354.4	36.6	29	1496.7	59	30	1393	49	20	1690.6	66.8	18	1602.1	51.8	26	1526.9
GI_13378148-A	130.8	8.1	24	131.8	7.7	14	144.7	7	29	140.1	5.6	29	145.8	7.3	28	169.8	17.2	13	133.5	7.2	20	149.5	7.3	28	152.6	7.5	21	134.3	5.6	19	143	6.9	23	147.2	6.4	30	155.5	8.6	30	148.7	11.3	13	144.2	8.2	18	151.1	7.4	29	154
GI_13378148-I	90.4	6	24	94.9	6.1	21	99.2	7	16	84	4.5	24	87	5.7	14	97.4	5.6	30	95.7	5.3	26	99.1	6	21	102.8	6.9	25	84.5	6.6	17	99.3	5.2	20	98	7.2	22	90.6	5.6	14	96.9	6.6	26	102.8	5.2	21	102.6	5.2	30	107.6
GI_13384595-S	410.7	15.9	30	450.5	19.9	30	434.9	15.3	28	460.1	14.4	29	384	14.6	29	417.5	19.1	24	436.7	12.3	29	425.4	14.5	30	419.7	12.7	29	417.7	16.1	30	467.8	15.5	27	414.7	15.5	29	405.3	14.5	29	445.1	20.4	22	475.4	14.8	24	418.5	15.2	30	399.2
GI_13384599-S	212.7	9.8	28	210.9	10	25	262.9	6.6	28	227.6	11.4	21	213.8	9.7	27	222.7	10.6	20	243.2	10.3	30	236.6	9.7	29	228.8	11	29	225.7	11.2	24	231	12.2	24	233.4	8.6	28	245.4	9.7	30	238.7	10.3	26	253.3	9.1	22	226.2	11.9	30	231.4
GI_13384601-S	255.3	14.6	25	285.6	9.3	29	276.3	14	14	281.4	11.3	30	269.3	9.2	28	273.6	8.8	29	280.8	9.9	30	288.7	9.8	30	268.9	9.6	28	278.2	12.7	22	268.1	12.3	19	277.1	8.4	30	279.5	13.4	30	284.2	12.4	23	287.9	10.6	23	302.4	12.5	24	267.7
GI_13385593-S	2182.2	74.6	27	2376.1	75.3	27	2626.1	99.1	27	2402.5	64.4	29	2286.5	66.5	29	2356.9	59.3	31	2609.5	97.4	30	2426.7	78.8	30	2428.9	90.4	30	2437.6	80	30	2378.8	81.4	19	2354.7	69.2	29	2354.6	75.8	21	2432.6	84.2	30	2648.1	86.5	28	2487.3	66.3	29	2240.8
GI_13386461-A	259.1	10.2	27	284.3	12.1	28	307.4	12.2	25	277.2	10.2	30	299.5	12.5	30	283.5	8.5	31	298	10	28	286.8	11.3	30	273.2	10.7	29	316.9	12.4	25	292.7	12	30	290.3	10.4	30	270.5	9.5	28	293.1	13.5	27	296.2	10	29	279	10.5	24	278
GI_13386461-I	342	17.4	27	356.3	20.9	18	384.1	17	26	346	11.2	21	352.4	15.1	30	395.5	14.9	26	378.4	13.4	21	385.5	9.8	13	413.5	16.2	30	382.4	17.3	29	372.4	17.4	23	371.8	14.1	22	398.6	13	28	362.6	26.9	15	401.7	19.8	20	381.4	17.1	30	361.6
GI_13386481-S	84	5.8	30	88.7	4.8	27	86.9	5.8	21	89.6	5.1	30	80.6	5.6	30	90.9	6.1	24	80.5	4.8	27	84.5	5	29	76	6.9	25	87	6	27	89.9	4.8	25	96.1	3.9	28	92.1	5.5	29	89.7	5.1	30	107.9	6.5	29	80.4	4.1	28	95.3
GI_13386483-S	477.3	22.3	26	495.9	19.1	29	481.4	18.9	14	512	22.1	21	502.5	20.4	26	524.9	32.9	16	536.7	24.9	17	498.8	16	27	460.8	19.9	29	498	16.9	26	516.2	21.4	14	497.5	21.1	22	505.7	18.6	24	456.7	20	19	508	18.4	30	511.5	21.1	26	526
GI_13386485-I	101.6	5.5	27	111.8	5	17	123.4	5.9	29	119.1	5.1	30	106.8	5.2	30	111.5	5.7	31	119.8	5.6	29	101.3	4.4	29	113.5	5.9	30	109	5.3	30	111.2	5.7	25	118	6.4	23	110.3	5.3	29	106.4	6.1	28	122.7	5.2	22	103	6.3	29	115
GI_13386487-S	557.4	13.8	29	651.7	23.8	25	630.5	21.7	29	644.3	24.1	26	654	26	29	652.6	30.7	23	657.7	21	29	632.4	17	28	641.1	22.2	30	629.4	20.2	27	644.8	18.8	29	576.2	18	30	664.4	21.9	30	646.2	19.3	25	693.4	23.2	28	673.3	31.3	23	634.1
GI_13386491-S	139.9	7.6	27	136.1	11.3	22	167.1	5.9	28	153.7	9.4	24	160.9	8.6	22	158.1	7.9	31	154.5	8.5	23	150.3	6.5	30	158.3	6.7	24	164.2	7.8	26	161	7.1	29	157.4	7.5	30	150.2	7.9	28	150.6	9.3	21	174.8	6.6	29	157.1	7.7	29	150.2
GI_13386499-A	94.2	5	27	78.8	4.2	25	109	5.6	27	91.5	6.6	26	97.7	7.9	29	91	5.9	21	98.6	5.3	28	82.5	4.7	28	93.8	6.2	30	81.9	5.2	22	91.1	5.4	24	97.5	5.2	29	102.8	5.1	28	94	4.5	31	91.4	5	16	93.3	5.4	29	98.4
GI_13386501-S	234.6	10.8	27	248.5	13.5	31	262.2	10.8	24	255.5	6.8	29	262	10.1	28	260.2	13.1	27	291.9	11	30	240.5	8.2	28	230.5	7.2	28	273.6	10.3	26	265.5	15.7	19	250.6	8.4	26	256	10.4	29	246.4	10.9	30	274.8	12.9	18	265.1	9.8	30	257.2
GI_13386504-S	82.5	6.8	29	79.3	4.1	29	100	6.1	26	78	4.7	29	80.9	5	27	102.6	6.8	28	94.1	3.1	27	87.8	5.2	30	89.1	5.7	27	92.7	7.7	23	90.3	5.2	26	92.1	4.4	29	81.1	4.8	29	77	5.4	20	108.2	5.8	28	95.4	5.9	30	86.9
GI_13386511-A	140.2	6.7	28	153.7	7.1	29	165.6	7.6	30	151.5	8.9	27	150.1	7	29	152	6.9	30	154.1	7	29	152.5	6.2	29	147	6.3	30	150.3	8.3	28	157.1	9.8	30	167.2	9.5	30	151.4	6.5	30	170.7	8.7	28	177.7	11	21	156.3	8.1	29	171.1
GI_13399295-S	183.8	14.2	15	176.6	8.6	18	219.5	13.1	20	197.7	11.7	18	214.4	25.9	10	179.2	7.9	10	211.7	9.5	26	202.3	8.2	23	213.5	12.8	24	189.2	12.3	20	209.9	13.1	21	203.4	9.6	16	188	9.2	14	207.2	8.1	14	198.8	11	18	216.2	17.2	13	178.6
GI_13399303-S	109.9	4.1	29	107.5	4.3	29	118.7	7.6	28	110.3	4.1	29	109	5.3	28	118.5	6.1	29	118.1	4.8	30	103.8	3.6	29	117.9	7.7	28	117.2	6.4	31	116.1	7.2	27	108.5	5.3	30	112	5.6	28	108.1	5.9	21	121.6	4.8	29	122.3	8.4	30	117.3
GI_13399321-S	660.5	23	26	726.8	20.4	30	816.6	32.9	22	763.2	28.6	29	689.2	19.5	30	783.5	27.9	31	807.2	28.2	30	752.7	28.8	30	746	20.6	30	831.4	31.2	31	811.7	30.1	30	772.5	27.6	30	759.8	19.4	30	781.7	27.4	30	833.5	25.6	26	744.4	24.7	30	718
GI_13399327-S	711.6	25	20	853.1	51.6	8	919.8	42.2	5	824.2	27.4	18	706.5	30.5	20	728.6	39.4	8	708.6	31.8	7	765.9	27.3	18	714.5	26.7	17	776.7	46.7	10	771.7	73.1	7	763.1	20.9	28	814.8	46.7	18	754.3	29.6	8	800.6	27	8	833.6	21.9	19	717.8
GI_13430847-S	123.8	4.7	28	101.2	6.4	30	126.5	4.8	30	141	8.8	30	110.7	5.8	30	129.2	5.8	31	135.5	5.9	30	133.5	6.7	29	122	6.5	29	107.3	5.3	30	124.3	5.2	28	134	7.6	30	111.1	5.7	29	117	5	29	135.8	5.1	28	131.3	7.1	29	133
GI_13430851-S	99.9	6.1	30	81	4	22	97.7	4.9	28	88.3	3.9	29	82.6	4.8	28	93.5	5.6	31	103.1	5	28	90.5	5.1	29	85.8	5.1	30	91.2	5.3	29	111.8	6.2	20	98.4	5.5	29	91	5.9	28	86	4.7	25	108.5	7.4	29	107.1	6.4	29	99.6
GI_13430853-A	88.9	7.3	27	80.8	7.6	15	74.2	6.6	21	89.8	4.2	18	82.4	5.6	25	87.9	6.1	24	86.5	4.7	24	94.3	7.1	29	83.7	4.1	27	76.5	4.2	18	90.5	9.1	9	78.1	4.4	19	76.5	6.9	10	80.9	6.9	10	88.1	8.1	13	81.3	6	20	77.7
GI_13430853-I	88.9	5.1	25	90.2	7.2	17	98.7	5.7	25	93.3	5.2	17	103.7	7	30	76.9	3.6	22	95.1	6.6	28	92.6	4.3	27	95.1	6.4	29	90.3	6.5	20	95.1	4.9	30	93.2	5.1	30	82.5	4.9	28	87.8	8.3	18	104.1	6.4	30	89.4	4.9	26	88.7
GI_13430855-S	685.1	30	22	685.1	29.8	27	726.8	38.3	19	658.9	25.7	19	679.4	21.8	30	715	37.9	18	695.4	30.8	17	688.3	21.4	30	721.1	35.4	17	751.8	22.4	21	688.1	27.1	20	693.5	26	25	794.4	39.5	24	738.2	36.3	17	760.4	35.6	23	684.4	19	17	685.1
GI_13430859-S	155	6.8	27	157.7	7.4	27	157	9.6	18	141.2	8.5	18	157.9	10.4	30	155.7	10.3	26	150.7	10.1	22	174.3	10.1	29	151.6	5.9	28	150.4	7.9	25	165.1	10	20	159.2	9.8	23	159.1	7.2	29	144.3	6.1	30	179	10.5	22	163.4	7.7	27	143.1
GI_13430863-A	117.1	7.4	17	127.8	8.1	25	129.3	9.8	14	120.1	7.5	26	109.1	5.6	29	119.4	6.4	21	108.9	3.4	12	99.3	7	29	121.1	8.3	18	96.7	5.9	18	100.1	5.5	12	105.1	6.1	19	100.8	7.8	19	103.5	7.6	25	131.6	13.2	14	119.8	6.7	26	112.8
GI_13430867-S	145.9	7.6	23	152.4	8.4	16	127.1	7.4	11	139.1	6.4	26	126	6.5	20	136.5	7.7	22	158.1	7.2	29	141.3	4.7	28	130.1	8	22	160.3	8	26	164.4	8.5	25	148.6	7.7	27	151.4	9.2	22	147.9	5.5	22	154.3	4.9	22	148	5.9	28	142
GI_13430871-S	95	5.9	25	97.5	5.8	30	104	5.2	26	82	3.6	26	88.7	6.1	30	104.8	8.9	22	95.3	4.5	28	89.9	4.6	28	105.2	6.6	27	90	6.3	30	104	5.9	23	94.7	6.4	30	102	5.8	29	96.8	6.6	31	99.8	5.7	29	96.4	8.1	29	83.4
GI_13430873-S	209.4	9.2	28	223.5	10.4	30	268.4	17.9	19	269.1	11.2	30	234.2	11.9	27	210.3	8.8	30	239.6	14.1	30	242.2	11.7	29	212.7	10.7	30	234.3	8.6	23	226.9	11	23	250.1	11	30	246.9	9.4	30	198.5	14.2	9	242	12.5	30	252.7	11.8	30	267.7
GI_13430877-S	93.2	5.5	27	86.8	4.3	29	94.1	5.5	28	100.9	5.7	30	105.9	6.8	29	95.3	6.1	29	96	5.3	29	94.3	6.2	25	88	4.3	27	89.4	4.6	29	101.2	7.4	20	89.2	5.4	27	105.8	5.6	30	101.4	6.1	27	105.2	4.1	28	88.5	4.7	25	98.8
GI_13430881-A	194.2	10.8	28	206	10	26	223.5	8.2	23	222.4	9.7	30	221.2	10.4	30	219.2	9.1	31	236.6	11.4	29	211.2	9.7	30	205	7.8	27	227.5	12.8	31	210.2	10	19	216.4	9	30	195.2	9.6	18	219	11.6	31	234.5	11.8	27	216.2	12.5	30	221.2
GI_13435126-S	112.9	7.5	23	106.8	6.4	27	119.8	10	19	95	6.1	21	112.7	6.2	27	116.8	5.9	31	127.6	7.1	25	120.1	7.7	30	104.9	4.4	30	109.8	5.5	30	125	8.6	20	108.5	5.3	29	114.1	7.4	29	101.1	8.3	13	116.8	6	15	112.1	6.8	22	114.4
GI_13435128-S	176.5	10.1	18	213.7	12.9	26	191.6	8.8	23	178.6	9.5	23	172.7	11.1	24	196	14.3	22	187	10.5	27	193.3	11.2	23	178.6	8.6	19	187.1	10.4	21	198.4	12.3	21	197	9.8	22	198.6	11.9	23	182.4	9.2	28	209.3	12.1	28	199.4	11.3	25	187.8
GI_13435134-S	78.7	4.5	30	92.1	6.6	21	83.9	6.6	21	82.5	4.8	17	82.4	6.5	28	83.4	5.4	27	76.1	4	25	66.7	2.9	28	83.1	5.3	29	93.1	7	18	79.6	4.8	14	79.5	4	19	85.8	5.3	22	86.9	5.6	21	103.3	6	24	74.5	4.2	26	72.6
GI_13435144-S	130.6	5.9	27	132	8.9	23	135.7	6.9	30	138.8	8.9	21	123	6.4	30	136.9	7.5	31	130.3	8	21	137.6	6	30	116.9	6.1	20	118.8	5.7	20	132.9	6.7	21	136.6	7.2	26	130.8	4.5	25	137.7	7	20	134.6	11.5	13	130.6	6.8	22	147.9
GI_13435146-S	103.6	4.2	28	99.9	5.2	30	129.7	5.4	30	106.5	5.5	29	113	6.8	30	110	7.4	30	109.1	4.8	28	118.3	5.8	30	131.9	7.5	29	103.1	5.6	31	105.5	5	29	108.6	5.5	29	111.4	8.1	28	113.9	7.1	28	124	6.8	26	113.2	6.8	30	125
GI_13435148-S	475.2	15.5	30	553	13.9	31	558.4	16.8	28	616.5	20.8	29	534.7	17.1	30	534.7	16.7	31	548.5	14.2	27	610.5	20.8	30	517.7	17	29	550.5	21.1	31	609.1	22.7	30	543.8	13.5	29	545.9	19.7	28	515.7	17.1	19	605.7	28.1	29	533.7	17	29	513
GI_13435160-S	96.2	6	29	93	5.6	23	117.6	5.7	26	112.5	6.9	28	103.2	4.2	28	98.8	4.7	28	108.2	5.4	30	107.9	5.3	29	94.6	5.2	27	105.6	6.8	30	101.5	6	21	112.5	6.5	25	113.3	8.6	30	95.4	5.4	26	113.3	5.7	29	110.6	5.3	23	107
GI_13435349-A	516.5	22.6	19	557.6	23.4	21	558.7	19.2	23	521.3	12.1	29	522.7	21.2	23	579.8	24.7	25	586.3	21.3	21	550.5	23.2	27	541.8	19.6	19	553.6	20.2	31	558.9	15.4	29	545.9	19.5	30	535.4	22.1	24	513.7	17.6	24	560.4	18.9	29	538.1	27.9	24	515.7
GI_13435352-A	134.2	9.4	30	126.1	9.5	22	145.2	8.1	30	138.5	6.9	28	131.4	8	17	129.3	5.9	29	154.1	7.8	28	150.1	8.7	29	133.2	6.6	30	133.7	6.9	28	122.2	6.6	26	146	7.7	29	131	7.5	29	141.5	9.3	31	158.1	8.8	23	136.4	5	29	144.5
GI_13435355-S	1228.1	41.8	29	1404.9	37.9	31	1501.7	47.3	29	1399.3	32.5	30	1341.1	40.1	30	1493.9	47	31	1512.6	50.9	30	1435.9	34.4	30	1342.7	38.4	30	1408.5	26.6	24	1429.4	35.4	29	1478.7	43.4	30	1419.3	33.9	30	1400.4	36.4	29	1512.1	62.1	24	1438.9	38	30	1383.1
GI_13435358-S	637.6	19.5	28	714.4	22.9	27	738.9	28.3	21	741.8	21.2	30	706.8	23.6	30	729.2	31	28	718.4	28.2	17	724.2	16.8	28	712	35.2	28	734.5	22.3	26	749	33.9	29	695.2	27.1	29	676.1	19.4	19	756.9	22.2	31	746.7	23.1	24	684.8	20.3	30	703.7
GI_13435360-A	80.2	5.1	30	81.4	5.2	29	83.9	4.8	29	94.7	4.8	29	92.9	7.2	30	84.4	5	26	81.8	3.9	24	84.5	4.9	29	84.8	4.7	26	89.3	4.6	26	79.3	5.9	22	72.7	4.6	24	94	7.1	25	86.5	5	31	88.4	4.6	28	89.6	6.4	29	82.4
GI_13435363-A	126.1	5	29	120.4	5.3	31	142.1	6.7	28	141.6	6.3	30	137.1	6.7	30	129.2	5.5	22	135.9	6.7	29	139.8	5.2	29	141.9	7.4	30	115.9	7.2	16	141.1	6.7	30	143.6	5.5	30	144.9	6.6	29	130.7	6.7	25	133.9	5	28	137.8	5.4	29	130.9
GI_13435367-A	90.7	5.7	28	88.4	5	27	94.3	5.9	29	83.3	5.2	28	96	4.7	29	96.5	6.1	30	94.5	4.7	30	90.3	4.7	29	86.3	5.6	29	83.9	5.2	27	97.2	5.6	30	98.3	4.2	30	95	6.2	27	92.2	5.9	25	100.8	5.3	29	100.2	4.2	28	98.2
GI_13435374-A	135	6.2	28	136.4	9.2	31	141.2	6.3	28	141.1	6.2	27	137	7.3	29	136.1	7.1	29	140.8	6.5	30	139.6	6	30	137.9	6.9	29	126.4	4.6	25	145.7	7.1	30	147.4	6.3	28	153.1	8.2	30	138.2	6.2	26	163.4	9.9	30	150.8	8	30	135.9
GI_13435378-S	312.1	35.5	14	334.5	13.7	19	342.4	16	16	337.4	15.9	19	273.4	9	15	370.1	19.4	15	328	14.7	28	284.4	8.8	20	322.9	17.8	20	329.4	14.4	15	335.8	14.6	22	341.3	10	14	309	14	24	333.1	13.6	20	317.2	25.6	8	309.6	11.4	25	351.5
GI_13435379-S	89.1	6.3	30	100.9	7.6	24	95.3	5.6	25	89.7	5.2	27	97.4	5.6	30	95.9	3.8	25	97	5.6	23	94.5	5.5	28	88.8	5.2	30	86.7	4.5	28	105.8	6.5	27	100.6	5	27	95	8.4	28	93.8	6.6	28	110.7	4.6	30	87.5	4	28	100.1
GI_13435380-S	1387.7	50	30	1531	45.6	31	1480.4	56.6	30	1407.4	44.4	29	1463.2	47.1	29	1478.3	53.7	24	1563	43.8	30	1417.9	36	27	1486.4	44.6	29	1456.1	36.5	30	1434.9	39.1	28	1441.2	38.3	29	1442	48.3	30	1476.2	37.8	30	1454.5	42.8	29	1378.2	41.5	29	1427.3
GI_13435382-S	273.4	15	14	266.1	11.2	19	269.3	16.8	15	251.8	12.2	17	261.4	20	11	230.2	15.4	20	257.1	17.6	11	234.3	7.2	25	236.6	14	17	250.1	11.6	16	297.4	19.3	14	223.7	10.8	17	261.6	11.3	18	301.1	14.7	14	262.8	14.8	18	275.8	12.4	25	245.7
GI_13435384-S	290.2	14.1	21	302.8	12.8	29	362.7	18.7	21	316.4	12.3	29	283.8	9.2	28	290.6	12.8	24	355.7	16.1	30	322	12.5	28	326.4	13.6	27	359.4	23	18	327.8	21.7	14	316.3	13.1	23	334.7	11.1	25	309	16.4	24	321.4	14.3	25	315.2	14.3	22	311.8
GI_13435387-S	96.1	5.1	28	102.3	5.2	20	113.6	5.6	18	112.1	6.8	23	123.3	8.3	29	95.1	5.3	22	108.7	5	27	109.2	5.8	25	111.7	6.4	29	117.3	5.5	25	117.1	7.1	18	114.1	4.7	30	129.6	7.5	25	88.3	6.2	23	116.5	7.4	22	107.6	5.4	22	126.9
GI_13435388-S	91.1	5.7	17	97.3	5	29	96.4	4.1	29	95.6	6.2	16	82.6	4.4	28	93.2	5.2	19	98.3	6.7	19	89.7	5.8	28	85.3	6.4	23	84.1	4.2	19	104.3	9.7	22	90.8	5.3	18	106.5	8.3	30	103.8	6.5	29	103.3	8.2	16	93.3	5.5	23	95
GI_13435389-S	82	4.2	26	82.5	8.4	24	97.5	6.3	20	102.3	8.6	17	78.8	4.5	24	86.4	5.1	23	97	7.2	19	83.4	4.1	29	74.9	4.4	24	80.8	4.9	17	93.1	6.3	30	81.9	4.9	29	93.9	8.4	24	100	7.1	24	88.4	6.9	14	78.9	5	23	86.4
GI_13435390-S	88.3	5.8	26	100.4	5.2	31	105.8	5	19	102	8	22	95.9	6.6	26	92.8	4.3	21	112.1	5.9	29	108.6	4.9	27	111.5	7.8	22	116.9	9.9	25	109.1	6.7	16	106.8	6.2	23	114.1	9.4	25	100.7	6.3	27	109.7	4.7	30	103.6	5.3	26	98.4
GI_13435392-A	272.6	12.7	30	304	9.3	28	297.4	8.6	29	276.6	16.8	16	290.3	10.4	28	315.6	21.9	11	307.8	13.6	23	285.3	10.8	29	294.5	11.4	27	303.1	12.8	23	305.5	13.1	17	329.3	12.5	30	315.4	12.8	24	316.4	13.2	16	317.3	11.2	24	308	13.8	23	290.4
GI_13435392-I	94.6	5.9	29	86.2	4.9	29	115.8	6.6	26	89.6	3.2	29	106.1	7.8	30	94.5	5.6	31	106	5.1	29	93.4	4.9	30	94.3	6.6	29	94.6	5.7	23	91.1	3.7	18	95.5	4.1	27	90.6	5.3	28	85.3	4.2	22	105.1	4.5	24	101.3	5.9	30	97.4
GI_13435393-I	179.5	11.9	22	188.4	9.5	24	207.2	9.4	25	205.5	8.8	29	191.2	9.2	30	194.7	10.8	29	191.5	9.5	30	176.7	6.6	29	206.1	9.2	29	175.2	7.4	30	194.6	9.1	27	180.4	7.9	29	218.2	8.9	30	200.8	9.9	22	220.7	10.8	29	184	10	30	189.9
GI_13435396-I	181.9	12.9	30	188.3	11.3	31	186	9.9	30	164.3	7.1	28	158.2	7.9	29	161.3	6.9	31	212.6	10.4	30	185	5.8	25	179.3	7.7	28	160.8	6.6	30	155	8.3	28	180.6	9.7	28	187.2	14.2	29	169	6.6	30	200.4	10.3	30	173	6.7	30	162.4
GI_13435400-S	351.4	15.8	28	357.2	12.2	30	378.7	16	15	348.9	12.9	30	352	17.5	27	364.8	18.1	28	363.4	12.8	27	350.6	12	29	396.9	15.3	24	362.7	23.3	24	351.9	14.8	18	353.8	16.3	26	398.5	14.8	28	364.8	15.1	25	350.8	10.1	12	336.3	9.4	30	382
GI_13435401-S	121.6	6	29	139.5	6.8	29	148.9	5.7	23	139.5	8.6	30	125.3	4.4	29	137.1	10.6	20	139	6.3	30	148.3	8.2	30	138.6	7.6	30	137.6	10.9	21	136.5	7.6	25	140.6	7	29	144.2	6.5	28	136.3	8.7	28	152.9	8	24	157.1	6.7	27	141.1
GI_13435403-S	114.5	6.6	25	131.1	6.9	23	124	4	16	122.9	7.1	30	141.5	10	28	125.2	6.6	24	136.4	7	28	129.7	7.8	17	120.5	6.3	22	121.5	6	27	136.1	7.2	23	131.7	8	27	136.3	10.4	17	115.5	7.3	18	142.9	6.8	18	134.4	9.3	18	119.5
GI_13435404-S	93.7	8.6	27	77.6	4.5	24	96.4	6.1	29	87.1	4.9	24	89.7	4.4	30	92.7	3.9	30	102.9	5.9	29	102.9	6.6	29	84.9	5.4	24	96.4	5.4	31	91.2	6.6	20	95	4.9	29	91.5	5.6	29	89.8	6	26	94.3	5.8	28	88.3	4.8	30	92
GI_13442997-S	109	7.9	29	104.1	7.2	20	120.1	6.8	26	113.1	3.8	29	104.8	6.3	23	111.5	6.4	30	100.2	5.6	28	115.3	5.3	30	107.4	6	30	124.2	7.1	23	115.2	4.3	22	108.3	5.3	30	110.7	6.2	29	111.9	8	21	112	4.7	26	113.4	6.2	26	113.1
GI_13443001-S	252.5	10.3	27	252.2	11.3	21	290	12	27	236.5	8	29	236.7	10.4	28	232.7	7.7	31	242.6	9.2	29	241.8	8.9	30	224.9	10.6	26	245.8	5	29	243.5	11.1	30	226.5	8.3	30	253.8	9.9	30	238.4	7.5	24	243.1	11.9	24	248.8	14.1	30	223.6
GI_13443013-S	364.3	13.1	30	372.1	12.8	30	397.1	17.5	27	380.9	12.9	27	360.5	13.3	30	384.7	12.7	27	401.2	9.5	26	409.1	13.6	24	372	10.2	25	363.6	9.2	30	378.9	11.9	29	361.2	11.8	28	367	15.4	30	399.4	10.4	31	404.9	12.4	24	416	12.5	30	406.8
GI_13443017-S	1022.8	21.9	27	1063.4	31.1	31	1167.2	42.1	30	1101.3	34.2	30	1035.8	33.6	30	1100.1	40.5	31	1112	40	25	1093.1	28.7	30	1120.3	46.1	30	1109.8	34.1	31	1051.5	35.5	26	1098	39.2	28	1108.2	31.1	30	1175.5	38.5	28	1186	46.3	29	1051.6	24.3	30	1033.8
GI_13443019-S	92.9	6.3	22	99.6	5.7	30	96.8	5.8	24	97.9	6.6	23	97.7	4.7	25	91.5	3.5	26	93.7	6.9	21	90.6	6.3	20	86.7	4.4	27	84.9	5	17	105.9	5.7	23	96.8	5.3	27	88.3	3.7	22	88.1	5	15	112.6	7.4	17	101.7	6.2	24	98.2
GI_13443025-S	111.5	5.5	28	120.8	7.5	22	124.4	6	20	112.5	4.8	30	129.6	7	29	108.2	6.4	22	115.4	6.2	27	124.5	5.8	29	109.4	5.5	29	106.2	5.7	20	112.8	5.9	27	112.9	6.4	30	114.4	4.8	28	111.8	4.8	26	118.1	3.7	27	130.2	10.5	24	123.1
GI_13443030-S	301.9	12.3	27	336.1	16.2	30	348.5	15.8	20	356.9	13.7	29	310.5	14.7	29	332.9	16.2	26	353.9	11.1	28	307.1	10.3	30	349.1	12.1	27	341.9	12.9	23	333.7	9.5	22	313.1	13.2	28	352.9	14.4	28	320.2	13.9	26	338.3	15.1	29	341.6	12	30	331.2
GI_13443032-A	1215.3	39.7	23	1319.9	55.4	19	1389.8	31.4	24	1236.2	44.5	22	1169.7	29.3	27	1177.6	31	25	1295.3	36.1	23	1288.2	35.5	30	1235.8	42.1	20	1244.7	33.7	24	1390.8	56.1	19	1297.4	42.2	23	1323.4	26.6	26	1338.7	50.7	13	1381.4	50	14	1366.2	30.6	27	1304
GI_13443032-I	95.3	6.5	22	107.2	5.6	19	101	7.6	20	96.2	4	20	81.1	7.4	13	112.2	7.5	20	96	6	23	96.3	4.6	30	107.7	5.8	28	90.5	4.4	27	110.1	7.2	24	112.8	6.5	30	115.5	7.4	27	115.3	5.9	20	95.6	5.4	19	106.7	5.5	22	108.4
GI_13446224-S	70.9	4.7	20	110.6	8.2	17	100.7	6	14	100.8	4.6	20	98.3	7	28	103.8	6.2	29	114.2	6.4	19	96.4	3.7	29	106.3	7.3	27	114.6	7.2	23	100.9	5.9	26	111.9	6.5	26	104.5	5.8	29	88.1	4.6	20	107.3	4.5	24	118.4	6.6	20	113.4
GI_13446228-S	172.5	9	16	179.2	7.7	21	215.8	10.8	17	221.2	11.5	19	199.7	10.4	28	171.3	8.9	27	177.3	8.4	22	211.5	11.4	25	187.1	8.7	21	167.1	8.1	14	196.6	9.9	16	189.1	5.7	18	216.5	12.5	18	198	9.5	25	232.3	14.5	22	186.8	7.8	16	203.4
GI_13449264-S	280.6	13.1	27	276.9	14.3	20	321.3	12	30	295	12.6	30	300.2	14.5	26	285	10.8	29	292.3	8.2	30	289.5	10	28	312	12.2	30	304.4	15.7	29	322.7	11.1	30	280.9	9.1	28	305.2	14.6	29	293	12	26	315.5	16.6	16	291.6	10.4	28	286
GI_13449266-S	88.7	5.7	29	98.8	5.6	23	99.1	6.1	23	108	7.5	30	89.3	4.9	28	91.7	4.6	30	106	6.2	29	92.3	5.6	29	87.2	5.3	29	101.7	6.5	23	93.8	4	23	96.6	5.3	30	86.8	5	29	92.6	5.7	28	93.9	4	29	101.1	8.1	22	95.5
GI_13449268-S	132.7	8.1	27	149.7	8.5	30	153.2	7.7	29	148.3	7.2	30	129	6.5	29	135.6	4.9	27	150.3	6.5	28	128.3	5.8	28	154.3	7.1	29	137	7.4	21	162.4	9.3	24	141.6	4.8	29	140.2	7.5	30	134.1	7.4	31	154.7	7.5	23	152	6	28	148.7
GI_13449278-S	139.3	7.9	30	129.6	6.1	30	146.9	8.4	29	134.5	5.7	30	133.9	7.4	30	143.3	6.6	29	143.9	6.9	30	142.1	6.5	30	147.6	5.5	30	136.3	6	31	147.9	7.5	25	138.7	5.9	28	134.7	9	29	139.7	8.9	25	151	6.1	25	143.1	5.7	28	127.8
GI_13449286-S	87.1	4.2	30	97.7	6.9	26	98	6.1	28	108.3	5.5	29	105.8	5.8	29	92.1	7.1	28	102.3	6.4	24	96.1	4.3	27	99.1	5.3	29	88.3	3.9	27	89.5	4.2	25	100.2	5.2	24	100	7.2	29	91.1	5.9	23	99.7	6.2	17	101.6	4.4	28	90.4
GI_13470085-S	741.6	25.9	30	775.3	28.7	31	861.9	29.3	29	812.8	21.8	29	822.7	33.1	28	748.7	21.9	31	824.6	20.9	26	770.4	20.3	27	856.9	30.7	30	834.4	31	21	796.2	26.5	29	839.3	23.2	30	771	25.2	29	797.1	33.7	21	871.8	27.5	30	762.7	27.8	21	774.5
GI_13470087-S	102.6	6.1	30	123.7	8.1	31	130.2	3.7	29	121.6	5.7	29	121.7	7.4	29	112.3	5.9	30	115.3	6.6	28	110.3	4.8	29	108	5.6	30	119.3	6.4	31	129.3	6.2	29	118.1	5.3	29	105	6.2	28	137.4	6	29	148.3	6.7	29	130.8	6.1	27	128.6
GI_13470091-S	216.3	9.9	29	224.2	6.5	28	242	9.7	30	235.1	9.6	29	230.1	10.5	30	238.3	13.5	30	242.2	10.1	30	227.8	10	30	242.9	10.5	30	234.4	11.2	31	250.9	8.7	30	230	10	29	250.2	11.8	30	246.3	11	31	271.5	12.1	26	242.5	7.3	29	242.1
GI_13470093-S	101.6	7	21	105.1	6.1	22	110.7	7.6	23	94	4.4	28	109.9	6.6	16	99.4	6.8	28	114.8	9	23	98	5.1	29	88.3	4.8	29	100.5	5.4	30	97.9	6.2	17	104.3	7.5	21	91.8	3.1	17	99.9	4.7	20	119.6	10.1	21	97.6	6.1	29	119.8
GI_13487899-S	75.6	4.8	28	93.4	6.4	30	105.2	6.1	28	89.9	5.6	28	85.3	4.9	29	92	7.1	31	95.4	5.2	29	98.7	5.7	29	87.8	5.3	30	104.6	6.8	31	96	5.9	30	90.6	5	29	80.2	5.2	28	96.1	6.6	21	101.4	7	29	94	4.9	29	85.1
GI_13487903-S	85.2	6.4	19	90	6.9	24	84.4	4.5	24	95.2	6.1	27	82.5	5.2	30	99.3	3	18	102.6	5.5	30	92.7	5.5	29	96.4	6	27	84.8	5.9	27	91.4	5.7	23	85.6	5.3	27	101.1	7	29	87.4	5.3	24	91.6	6.8	30	94.5	3.8	14	94.6
GI_13489072-S	276.5	14.2	25	298.7	10.8	22	312.4	9.8	25	281.9	15.1	22	290.8	7.1	29	280.9	14.5	25	281.2	9.6	24	271.3	11.8	25	264.2	8.7	22	277	10.2	29	311.2	15.1	22	312.7	14.9	27	284.3	8.1	30	308.9	15.1	22	343.8	13.9	23	298.5	13.9	28	283.8
GI_13489082-S	448.2	15.1	29	534.2	23.8	21	481.5	19.3	21	476.6	19	21	464.2	21.5	23	512.3	19.1	31	514.1	23.3	30	473.6	12.5	30	481.1	15.7	30	521.1	15.8	31	490	20.4	20	463.8	20.1	26	498.7	17.3	30	520.5	28	20	518.5	25.4	24	449.7	16.5	28	438.4
GI_13489092-S	340.9	13.6	30	356	18.6	27	409.8	24.3	20	339.1	12	27	354.8	14	30	338.1	13	31	330.7	9.4	29	341.5	10.5	29	344.6	11.6	25	365.8	17.1	27	349.3	13.9	29	357.8	14.6	27	408.5	18.9	30	394	14.1	22	409.9	22.3	26	344.4	13.9	28	375.1
GI_13489098-S	94.3	5.5	30	96.8	6.5	24	102.1	6.8	28	91.1	3.7	27	104.5	8.3	22	93	4.9	24	87.8	4.7	30	86.8	3.8	26	105.6	7.8	26	108.7	7.6	23	116.6	8.5	20	91.5	4.4	28	96.1	3.8	27	107.9	6.4	18	104.9	7.7	17	104.7	4.9	29	100.6
GI_13489104-S	161	8.3	17	115	5.5	7	155.7	9.5	20	157.5	9.8	24	228.7	14.2	14	137.4	8.5	20	160	8.2	15	172.2	9.5	18	156.1	11.9	18	122.9	9.1	9	163.5	10	17	184.3	17.3	16	187.9	10.6	23	129.1	7.8	5	165.8	11.9	15	151.9	8.4	18	240.2
GI_13491165-S	1044.9	44.8	20	1145	37.6	31	1174.4	37.4	30	1158.3	34.4	29	917.7	30.1	27	1055.2	32.2	31	1162.3	35.3	28	1074.2	26.6	30	1040.9	36.5	30	1064.3	31.8	30	1140.8	39.3	26	1087.8	31.3	30	1136.8	28.5	30	1133	49.1	20	1205.9	32.4	27	1230.8	35.7	30	1077.7
GI_13491167-S	622	24.5	22	713.5	23.2	27	720.4	21.8	29	693.6	19.5	30	638.9	19.9	30	634.1	24	25	714	32.2	17	675.6	20.7	30	665.7	20.8	30	648.1	14	29	674.9	27.9	23	649.6	16.2	28	682.7	21.9	29	763.5	32.8	23	785.8	33.9	23	689	19.4	30	708.7
GI_13491171-I	89.3	6.5	29	91.4	5.3	30	101.2	4.4	27	72.8	3.8	28	79.5	4.6	27	91.7	8.7	18	81.4	4.8	22	89.9	6.1	29	92.4	5.2	27	86.3	5.6	28	96.7	3.8	26	87.5	5.1	28	92.8	6.3	30	76.8	4.2	29	81.8	4.3	20	84.2	5.7	22	105.9
GI_13514808-S	163.7	9.4	28	180.9	10.3	22	187	10.6	20	178.4	9.4	29	156.4	9	26	163.7	12.3	21	163	7.6	21	163.9	7.2	20	171.8	11.4	16	174.3	11.3	21	152.8	7.4	22	178.8	11.1	14	179.8	7.3	29	199.5	7.7	15	207.7	11.3	15	192.9	8.6	26	191.5
GI_13514812-I	1711.3	55.4	29	1882	68.5	28	1991.6	65.4	20	1798.6	55.6	21	1788.5	48.7	30	1964.9	55.2	31	1943.8	63.3	30	1777.5	56.1	30	1826.5	65.1	23	2009.3	56.3	31	1831.5	46.5	30	1804.6	44.3	29	1908.1	62.2	30	1970	70.5	30	2253.2	81.4	25	1915.2	57	28	1842
GI_13514816-A	256.7	10.8	24	285.1	13	23	304.3	12	29	271.3	9.9	25	268.2	10.3	30	310.6	12.1	14	294.2	12.8	25	267.6	9.3	29	285.1	11.5	29	313.4	16.5	19	270.2	7.3	19	297.1	17.8	18	287.1	11.7	25	284.7	9.9	28	301.8	11.5	30	301.3	15.2	30	264.6
GI_13514816-I	88.5	5.8	23	83.3	5.2	21	78	3.6	24	73.6	4.2	27	82	5.2	17	79.5	5.2	21	102.7	11	15	96.5	5.8	24	94.2	9.9	21	84.4	7.4	11	74.3	4.2	14	91.7	6.2	24	90.9	6.9	30	80.6	6.9	16	93.8	8.1	12	86	4.5	24	94.7
GI_13514819-I	316.8	13.2	26	309.6	9.8	31	290.3	12.7	16	317	15	24	306.8	15.2	30	302.3	13.1	14	309.8	10.3	29	296.9	11	23	334.5	15.4	22	356.5	13.3	14	304.3	9.7	25	303.5	12.5	25	337.8	16	22	315.5	14.4	19	348.1	21.4	16	321.1	12.8	22	311
GI_13514821-A	436.8	19.5	30	467.7	19.3	29	468.8	15.9	30	439.5	15.1	30	463.9	18.8	30	485.4	14.6	28	471.3	13.8	29	479.4	19.5	30	477.4	19.5	30	465.3	16.2	26	482.6	19.5	30	444.2	15.7	29	481.7	18.4	29	506.5	16.5	31	509.7	18	27	467.1	21.9	28	436
GI_13514826-S	2450.8	86.3	22	2864.8	80.6	17	3027.1	105	20	2565.3	68.7	16	2697.4	85	25	2777.3	65.3	28	2879.7	108.4	15	2750	88.1	17	2760.2	95.4	21	2731.8	81.8	16	2863.3	105.3	14	2804.5	68.8	28	2756.9	98.5	17	2837	98.7	19	2910.2	85.5	22	2735	67.6	27	2666.2
GI_13514830-S	467.2	16.9	30	473.8	9.9	21	548.4	32.3	22	506.8	20.4	26	483.5	21.2	30	506.8	20.4	31	553.3	18.5	30	504.5	14.8	29	516.5	22.8	25	531.8	19.8	28	538.1	16.8	30	517.6	19.5	29	512.1	23.5	26	538	23	29	562.4	18.3	26	545.7	16.1	30	513.5
GI_13518012-A	174.5	6.5	29	181.4	7.4	27	203.5	8	30	191.5	9.5	29	178.4	7.6	28	188.1	8.8	31	208.7	13	26	192.9	7.3	30	199.9	7.2	29	194.5	9.4	30	211.3	6.1	29	187.8	8.1	30	210.3	8.4	29	211	7.8	24	220.5	8.1	25	205.2	9.1	29	180
GI_13518014-I	72.9	6.1	30	83.5	8	26	81	4.5	30	72.2	4.3	27	70.7	3.3	29	75	3.6	29	73.8	4.8	26	72.2	4.6	30	75.2	5.3	29	72.3	5	30	75.2	4.7	27	73.5	3.7	28	77.4	4.8	27	75	4.5	25	85.1	4.5	29	73.9	5.5	28	78.3
GI_13518016-I	94	6.2	30	78.5	4.8	27	96.4	3.7	29	88.6	6.2	30	87.2	5.1	29	89.5	5.7	24	95.4	4.9	29	86.3	5.7	29	69.3	3.6	27	81.2	3.6	30	95.6	5.5	24	89.9	6	28	92.4	6.7	25	93.9	6	25	96.5	5	26	83.9	4.3	28	82.1
GI_13518018-I	126.3	5.4	27	144.9	9.3	20	162.9	6.9	26	143.2	6.1	25	133.9	4.8	29	139.2	5.2	26	155.6	6	25	148.7	8.9	30	127.9	5.7	29	148.9	9.3	23	134.3	5.8	17	159.8	6.8	26	144.7	5.5	30	161.5	12.4	16	139.5	7	13	140.5	7.1	24	149.4
GI_13518020-A	89	5.4	29	96.1	4.4	21	90.1	5	28	84.8	4.6	26	90.4	6.1	24	92.7	4.7	28	88.1	5.4	26	85	4.8	27	86.6	5.7	28	87.3	4.1	25	94.2	5.2	23	104.1	6.5	30	80.2	3.8	29	83.1	4.5	27	77.9	3.7	28	88.8	5.4	30	94.5
GI_13518020-I	76.8	4.3	26	87.6	4.7	22	84.6	6.2	21	83.9	5	28	89.3	6.2	29	78.6	4.1	29	86.3	5	25	72.9	3.7	29	87.7	5.3	30	75.5	4.6	24	93.7	6.6	21	87.5	5.3	29	94.1	3.7	23	70.3	3.9	22	92.9	6.1	23	98.4	4.9	30	85.4
GI_13518022-S	78.9	4.6	27	75.9	6.3	16	93.4	6.2	30	79.6	4	29	82	5.3	28	87.2	6.1	31	101.4	6.2	28	91.2	5.7	29	81.2	5.8	30	73.3	4.3	27	88.2	3.8	24	84.7	4.9	28	80.3	5.1	25	74	4	28	99.1	7.1	29	84.8	4.6	27	92.3
GI_13518023-S	746	25	22	777.6	37.3	18	835.7	23.4	29	818.3	29.7	20	784.5	29.2	26	765.8	29.7	27	826.7	21.6	24	783.4	19.9	30	779.6	22.6	23	782.3	33.7	13	793.8	40.3	16	784.4	20.5	23	824.2	35.5	21	807.5	25.1	18	849.6	39.9	13	785.8	25.7	28	768.1
GI_13518024-S	66.2	5.6	28	86.6	4.5	31	85.4	4.3	28	92.6	5.2	30	93	4.5	26	96.1	6.5	18	84.3	4.6	28	84.6	5	30	81.4	4.2	30	91.4	5.8	27	91	4.1	30	87.1	3.2	21	92.9	6.5	28	81.9	5	24	95	7.1	22	92.4	5.7	23	87.3
GI_13518025-S	331.8	11.2	29	340.4	16.3	23	344.1	11.5	29	360.1	13.2	30	323.3	12	27	350.2	10.4	29	349.4	10.8	30	364.8	11.7	27	319.9	11.2	19	344.3	11.8	28	377.1	11	29	334.3	9.3	28	341.1	11.5	28	378.5	19.9	21	399.4	13.5	21	388.9	12.2	29	335.1
GI_13518027-S	102.2	4.9	27	94.1	4.4	17	106.3	4.2	27	119.2	6.7	26	106.7	5.4	28	100.5	5.9	24	120.9	5.9	27	111.5	7	28	99.6	7.5	15	115	8.5	22	114.6	5.9	22	109.4	7.1	19	118	5.6	28	114.8	4.9	18	114.9	7.6	18	109.2	6.2	26	102.4
GI_13518031-S	270.5	10.8	30	319.1	11.4	31	311.7	9.9	30	306.6	11.8	29	298.2	13.3	29	303.1	11	28	322.4	15.1	19	316.4	10.2	30	277.4	11.3	23	314.3	11.4	31	308.9	12	30	298.3	9.9	23	296.1	11.5	27	327	15	31	303.5	10.6	25	312.1	11.7	30	321.5
GI_13518035-S	77.6	4.6	28	94.8	10.4	16	78.4	7.2	16	69.9	3.2	26	80.4	4.6	27	82	4.2	28	72.3	5	28	76	4.9	29	75.2	4.2	29	74.4	3.7	30	84.4	8.9	19	80.3	5.3	27	89.5	5.2	27	84.4	7.8	25	77.9	5.9	19	74.9	5.7	17	81.1
GI_13518036-I	138	5.7	29	146.6	7.9	30	146.3	7.7	27	150.1	10.3	28	132.7	5.9	28	140.7	7.5	31	147.8	7.9	30	142.3	7	30	153.6	6.8	29	140.4	5.4	31	133.1	6.9	23	146.4	6.5	30	154.2	8	30	160	8.4	30	170.7	7.3	29	142.6	6.4	30	150.1
GI_13518038-A	474.2	16.4	29	494.3	13.8	28	534.6	20.2	30	496	13.9	29	466.2	17.9	30	486.6	17.1	30	528.8	17.2	27	487.9	17.8	30	522.1	18.4	30	499.2	18.4	27	502.1	19.9	30	509.3	18.1	29	490.2	13.5	30	541.8	13.9	23	553.2	23.2	23	515.7	16.3	30	491.1
GI_13518040-S	82.6	4.7	29	78	6.5	22	79.3	5.1	17	92.6	6.3	30	89.2	5.9	29	93.6	6	28	89	4.7	27	101	9.3	17	94.4	6.6	29	86	8.2	18	86.3	6.1	20	88.1	3.8	26	90.5	6.1	21	78.7	6.1	18	103.2	4.9	27	80.6	5.1	23	88.8
GI_13518226-A	94.6	5.4	18	115.4	7.1	18	111.2	5.3	21	127.3	7.9	29	104.3	5.1	30	100.5	5	20	124.2	6	29	117.2	8.1	30	127.4	10.6	20	89.2	4.1	16	113.4	7.6	26	111.8	7.5	23	120.4	7.1	30	113.9	8.1	17	116.8	5.5	29	118.4	6.2	20	94.7
GI_13518227-S	384.8	14.2	27	431.3	14.6	23	460.4	16.1	29	408.9	15.4	30	420.7	13.7	30	417.9	18.3	23	427.4	17.4	30	403	15.7	29	423.7	15.6	29	428.5	15.6	30	463.4	27	16	421.4	17.4	30	403.1	13.5	28	452.2	23.7	21	475.8	18.8	27	436.2	15.2	25	417.3
GI_13518239-S	1614.6	39.9	25	1850	111.2	15	1917.9	73.9	14	1736.2	61.8	22	1523.9	53	17	1494.8	56.9	13	1713.3	36.9	14	1720.8	59.8	24	1712.7	53.9	23	1655.6	44.3	15	1795.1	55.1	19	1655.5	40.4	21	1715.7	82.5	18	1752.2	49.3	20	1781.1	52.6	19	1729.3	76.7	19	1757
GI_13540470-S	103	7.1	16	108.1	8.4	16	93.1	4.4	15	143.4	17.5	16	97.7	8.4	20	114.5	7.1	20	97.2	5.1	15	103.5	7.7	22	116.5	7.4	13	118.1	8.1	23	92.4	4.6	29	112.3	9.9	14	112.8	8.5	15	93	6.9	19	113.6	5.5	17	101.2	4.5	28	114.7
GI_13540472-S	2142.3	69.7	29	2372	63.5	26	2333.4	62.5	28	2281.8	66	30	2132	74.1	30	2151.4	68.1	25	2165.9	65.9	28	2011.3	50	29	2204.9	67.3	28	2488.4	80.3	28	2202.2	72.6	29	2210.8	75.9	30	2297.3	62.9	29	2348.2	115.1	27	2270.3	78.9	30	2156.8	59.9	28	2161
GI_13540481-S	116.9	7.3	30	125.2	10.1	16	123.4	6.8	26	111.6	6.2	26	115.6	11.7	20	117.3	7	20	108.8	6.4	29	112.9	5	27	112	8.3	21	113.6	11.6	20	125.9	8.9	25	115.2	8.6	22	127.5	11	21	98.3	6.1	22	117.1	8	23	124.3	6.4	29	135.7
GI_13540483-S	83.2	5.4	30	88.9	6.6	25	97.3	7.1	17	92.7	5	24	90.2	4.9	28	79.7	4.6	29	92.1	3.4	29	93.7	4.6	30	90.6	5.4	29	94.2	4.9	30	103	7	28	95.2	5.4	27	89.7	5.1	30	88.6	5.5	27	96.5	5.8	30	99.3	6.2	30	95.7
GI_13540487-S	90.1	5.9	29	115.3	8.7	31	101.3	5.9	28	91.7	5.4	27	89.9	4.4	29	104.1	6.4	25	101.2	7.4	28	95.8	6.2	29	102.1	5	29	102.5	6.5	28	98	4.1	29	92	5.4	29	96.4	4.6	29	106.7	6.8	31	98.7	6.4	29	98.2	5	29	107.4
GI_13540489-S	90.6	3.6	25	124.5	8.2	31	111.6	5.6	29	119.9	7.5	29	104.3	4.1	28	104.3	5.4	31	119.5	7.7	23	120.5	6.4	30	115.3	5.8	29	93.2	6.3	15	106.2	5.9	23	117.7	7.3	22	127.8	8.9	20	111.6	7.4	19	115.7	9.2	16	127.2	8.7	25	110.7
GI_13540500-S	93.4	4.5	24	94.2	5.3	30	101.5	4.3	29	114.5	5.2	30	105.6	6.5	29	103.5	6	31	103.2	5.4	29	107.3	6	28	109.7	7.9	30	96.3	5.2	28	94.4	4.4	25	112	5.8	30	80.9	4.7	28	98.7	3.9	31	99.8	5	29	93.5	7.4	27	88.6
GI_13540508-S	438.5	17.9	29	473.3	22.8	25	454.3	21.2	23	469.3	20.6	19	413.5	24.2	22	393.7	17.3	31	424.7	20.1	27	442.6	21.3	22	424.1	27	18	399.2	17.5	26	405.2	16.2	30	420.8	18.4	21	431	20.6	17	432.9	28.5	10	533.9	14.9	26	487.7	25.7	25	481.9
GI_13540512-S	111.3	6	17	123.7	9.6	14	112.5	4.9	14	105.6	6.7	19	94.6	7.4	19	117.4	6.1	17	115.3	6.9	12	108.2	7.3	24	130.4	10.8	15	99.8	4.7	16	118.5	8.4	19	118.6	8.3	21	110.4	4.9	16	109	7.4	15	173.9	58.4	4	131	8.6	21	99.4
GI_13540514-S	353.7	7.9	29	414.2	12.9	30	443.1	16.2	23	405	13.7	30	408.9	16.5	25	415.6	11.9	30	423.3	10.8	30	405.3	13.2	30	383.8	10.5	30	435.4	16.7	31	424.7	16.2	24	414.3	13.9	30	411	9.7	26	453.3	19.8	28	438.4	16.5	20	422.2	13.7	30	418.2
GI_13540520-S	89.4	5.2	28	78.6	4.6	29	98	5	22	90.5	5.7	29	92.1	5.1	30	95.1	4.7	31	84.6	3.5	29	92.2	3.7	30	94.8	6.9	24	89.2	1.6	18	80.9	4.8	24	77.7	4.6	29	84.2	4.4	25	93.9	5.3	31	104.1	5.4	29	89.6	4.4	27	92.1
GI_13540522-S	94.3	4.4	22	103.7	7.5	17	114.9	7	27	92	4.7	23	105.4	6.4	30	107.4	6	24	101.3	6.1	24	93	3.8	27	101.4	6.1	26	96.4	4.4	27	110.4	7.2	22	109.6	8.9	22	107.5	6.6	26	85.7	4.9	19	92.9	4.7	18	106.8	6	30	105.2
GI_13540526-S	91.4	6	30	92.7	6.1	30	104.6	6.5	30	92.2	5	25	101.1	6.8	30	89.6	3.6	28	97.3	5.1	29	92.6	5.4	27	90.9	5.6	30	77.4	5.2	19	97.4	5.5	22	99.8	3.6	27	95.1	6.6	28	99.3	7.9	26	109.6	5.1	30	93.8	5.4	26	94.3
GI_13540528-I	74.7	4	28	78.3	5.3	27	98.5	7.2	29	87.5	5.2	29	78.4	4.4	29	91.5	7.3	26	86.2	5.5	21	100.2	4.7	29	86.1	5.6	21	90	6.1	29	92.8	5.1	28	93	5.1	30	84.3	6.2	29	85.1	4.7	29	98.7	5.5	28	93.2	6.8	22	87.4
GI_13540532-S	124	5.2	28	145.4	7.2	20	139.2	7.2	26	140	5.9	29	137.6	10.2	18	130.5	4.9	30	139.3	5.1	30	148.8	6.5	30	135.2	5.1	24	137.3	5.8	31	163.7	12.6	27	129.5	6.9	25	146.4	6.8	30	136.9	6.3	27	148.4	8	20	157.2	6.8	30	145.9
GI_13540534-S	92.4	6.4	29	85.7	5	24	98.1	5.7	19	96.6	6.2	26	89.5	5.8	25	97.1	6.3	26	100.1	4.4	27	89.7	4.5	28	96.5	6.3	30	110.3	8.7	17	104.9	3.4	30	91.7	5.4	27	88.9	6.2	26	91.9	6.7	24	101.6	5.8	30	109.6	6.8	26	96.9
GI_13540544-S	110.4	7.2	28	132.4	7.7	31	107	3.6	28	120.8	20.3	12	116.2	6.8	29	120.1	4.6	21	126.4	8.5	23	123.4	6.9	28	119.2	5.7	26	119.1	8.1	29	148.3	9.4	20	121.3	6.6	16	114.7	6	28	124.4	7.2	22	131.2	6.9	19	121.7	7.5	23	122.3
GI_13540554-S	322.9	14.8	23	354.7	17.8	24	339.8	10.7	30	325.8	12.9	30	297.6	12.1	29	324.3	12.4	25	340.9	12.2	30	318.2	10.6	30	323.1	14.1	28	325.9	11.5	30	345.7	12.5	26	322.6	12.4	30	310.1	11.1	26	300.4	13.5	22	357.6	15.7	30	329	12.1	29	332.7
GI_13540556-S	87.4	5.3	17	109.5	6.3	18	116.5	8.3	17	101.4	5.7	30	106.8	4.5	29	116.2	6.1	23	130.2	5.9	26	117	5.8	29	110.3	6.7	26	108.9	8.8	17	109	9.4	27	102.7	4.2	18	105.1	6.6	28	104.8	6.6	24	115.6	6	26	115	10	25	105.7
GI_13540558-S	89.7	3.9	20	89.8	4.7	25	98	6.9	22	128.5	8.3	19	96.7	5.4	29	91.7	4.9	26	112.9	7.9	29	102	5.3	28	100.7	6.1	28	95.8	5.1	23	126.8	7.7	19	92.8	5.1	25	117.8	6.2	28	99.2	7.4	19	103.4	6.7	24	110.1	7.1	25	99.6
GI_13540560-S	290.9	12.2	26	348	14.9	25	343.1	13.7	21	294.4	9.2	30	281.8	10.5	29	307.5	11	29	313.5	8.6	30	284.6	10.2	30	321.6	19.7	23	285.6	15.1	21	325.5	11.2	23	300	11.9	30	321.1	12.7	30	311.1	14.7	31	350.5	14.7	30	331.4	14.2	26	340.2
GI_13540562-S	83.3	5.7	19	102.1	7.2	20	91	5.1	28	102	7.2	26	93	5.1	30	86.3	5.4	22	87.7	5.4	25	82.3	3.1	29	100.7	10.5	12	87.9	6.4	24	89.6	6.3	18	92.1	5	23	98.2	4.6	22	95.4	6.3	26	97.1	7.8	16	95	6.6	28	93.1
GI_13540568-S	117.4	6	29	135.1	8.7	24	137.4	5.3	29	132.9	6.1	30	128.3	6.9	29	141.2	8.2	30	148.9	6.8	30	141.7	6.1	29	134.2	6.1	30	118.8	6	26	142.6	6.9	29	151	8.6	29	151.9	7	30	131.8	4.9	24	139.6	5.3	30	129.7	6.4	27	137.5
GI_13540575-S	433.7	17.5	18	506.2	20.5	20	509.4	20.8	25	507	16.3	28	453.3	12.8	29	480.4	17.2	27	470.5	14.6	29	485.6	16.2	30	472.3	18.2	28	481.1	17.1	16	489.2	20.5	24	517.5	16	29	510.4	18.6	29	528.5	29.4	14	520.7	21.8	29	520.6	19.8	27	503.2
GI_13540579-S	76.5	4.8	29	78.6	5.6	27	89.3	4.1	23	75.2	3.9	29	87.2	6.1	24	88.9	6.7	29	81.2	3.2	28	81.7	4.7	30	77.1	6.1	29	83.3	6.2	25	86.9	3.7	29	88.5	5.2	28	85.7	5.5	30	82.1	6.4	15	89.1	7.1	15	91	5.8	29	74.9
GI_13540585-S	256.8	11.8	29	291.4	11.6	30	291.8	15.2	21	292.7	11.9	30	298.2	13.4	28	311.3	13.5	24	333.3	14.8	29	305.1	12.3	30	294.5	11.5	27	271.9	15.1	27	297.3	15.5	24	300.8	11.5	30	293.1	10.8	29	312.2	12	29	294.4	9.8	28	313.8	10	30	278.1
GI_13540595-S	158	7.1	30	165.5	5.8	31	190.9	8.9	27	172	6.1	29	152.7	6.5	30	168.1	7	31	165	6.1	26	168.7	7.7	29	149.2	5.8	29	166.9	7.4	31	180.5	8	30	185.7	6.3	29	152.4	6.8	29	168.1	7.3	25	191.2	5.9	29	175.3	6.3	29	159.4
GI_13540601-S	156.2	11.4	30	188.8	5.9	23	208.1	11.7	28	187.9	7.5	29	188.4	10.3	30	188.3	7	30	201.3	11.4	23	189.9	8.2	30	186.3	7.4	30	183.9	8.7	31	181.7	10.3	30	180	4.9	28	185.1	8.2	30	178.6	8.1	21	207.1	8.5	30	190.8	10.2	29	176.8
GI_13540603-A	3323.6	172.9	22	3848.3	171.1	19	4072.1	115	26	3592.7	67	27	3549.4	146.3	24	3615.5	96.2	29	3827.1	98.2	20	3757.9	80.5	28	3404.2	112.3	20	3716.5	138.4	22	3786.9	183.8	19	3535.9	76.9	27	3636.5	115.5	23	3518.8	199.3	9	3959.4	157.1	21	3936.5	121	28	3647.1
GI_13540609-S	178	9	29	177.7	8.6	25	189.9	8.7	30	183.2	8.3	29	166.3	6.7	28	194.5	8.4	30	202.6	9.2	23	162.7	7.8	30	203.3	11.5	30	204.6	9.3	31	205	9.6	27	185.7	7.8	29	178.7	6.5	28	182.9	7.6	31	214.8	10.1	30	182.2	7.7	29	170
GI_13540611-S	346.1	11.9	30	354	14.4	31	386.8	14.3	29	340.6	14.1	30	339.8	13.1	29	345.3	9.1	30	345.1	10	29	356.3	13.7	30	389.3	16.4	30	354.9	17.7	24	381.7	14.7	30	349.7	9.1	30	364.8	10.2	29	361.4	12.1	28	405.4	11.6	28	355.2	12.6	30	352.5
GI_13562087-S	83.6	5.4	29	99.6	4.4	31	87.9	5.7	29	92.1	5.1	30	78.7	3.4	27	99.5	5.8	30	90.4	4.1	30	88.6	4.3	30	86.2	4.6	30	87.9	5	29	98.5	5.8	29	87.5	5	30	76.6	4.5	30	94.2	5.1	28	97	4.7	22	90	6	28	83.6
GI_13562103-S	81.7	6.7	26	76.5	6.2	23	82.4	6.6	15	90.7	4.4	28	85.8	4.6	26	81	4.2	24	89.7	5.3	29	92.9	7.8	26	82.9	5.1	25	88.1	5.2	15	90.2	4.4	29	85.6	4.7	26	97.3	7.7	20	83.9	6.1	26	86.7	7	19	80.8	4.5	28	81.3
GI_13562113-S	81.8	4.3	25	97.4	6	19	87.4	5.5	15	88.5	9.1	11	101.7	11.1	13	97	7.6	18	102.4	4.7	22	106.8	6.7	21	100.8	6	30	98.6	7.1	13	108.3	8.8	16	102.8	4.3	28	107.5	6.6	29	109.4	5.5	27	101.8	6.1	15	105.2	6.5	11	107.7
GI_13569839-S	259.8	12.7	30	267.5	18.6	21	267	13.6	30	275.1	11.4	29	261.6	15.3	29	287.9	12.3	26	283.5	9.2	29	273.2	12.2	29	292.7	14.3	29	248.8	10.4	26	241.3	12.2	26	247.3	7.4	26	267.5	11	30	273	15.5	26	289.5	12.7	24	259.4	13	22	281.8
GI_13569844-S	277.9	15.4	21	308.6	22.2	11	321.8	12.5	26	293.3	11.5	18	305.4	15.6	18	281.2	17.2	19	320.2	15.1	17	283.7	13	22	297.3	10.1	18	320.1	16.5	15	324.4	16.5	20	309.7	14.6	22	269.2	9.1	24	298.3	13.2	18	357.4	21.7	12	324.2	16.7	24	352.9
GI_13569847-I	99.3	7.7	25	102.3	6.6	30	108.8	6.4	28	94.8	5.8	25	88.2	4.1	19	100.5	5.5	29	115.7	10	21	100	5.4	28	94	4.2	28	106.2	6.8	19	102.5	5	21	115.9	6.7	30	101.3	6.5	28	97.8	5.5	26	110.7	7.3	14	108.1	6.4	27	106.5
GI_13569857-S	165.3	7.6	30	183.1	10.5	27	200.3	7.5	27	170.4	5.7	29	171.8	6.2	29	180.9	5.9	31	180.2	7.4	29	189.5	8.4	30	171.8	5.6	28	185.6	7.5	29	202.2	7.6	20	188.2	7.2	30	189.6	10.1	30	171.7	7.5	19	205.6	10.1	28	191.8	7.6	29	187.9
GI_13569859-S	100.7	6.8	30	86.7	4.4	27	98.9	4.8	22	98.7	5.1	29	89.4	4.5	27	106.4	5.8	31	97.3	3.7	25	117.4	7.5	30	95.3	6.3	29	102.5	6.5	29	99.2	5.4	24	94.6	4.8	28	102.8	5.8	30	95.4	4.5	29	119.8	5.2	28	101.3	4.8	28	124
GI_13569863-S	73.9	6.7	17	98.7	3.5	15	87.6	8.2	13	92.5	5.6	26	95.2	7.8	23	79.3	3.4	17	94.6	5.8	27	75.6	5.6	23	79.3	5.8	17	82	8	17	88.2	4.8	17	82.8	6.9	18	101.4	7.6	30	74.8	6.3	12	101.2	10.9	17	87	5.1	23	82.9
GI_13569865-S	469.5	18.6	25	462.3	23.9	22	454.5	12.5	27	475.2	16.1	30	434.4	14.5	25	433.9	18.1	30	489.9	15.5	30	497.4	13.3	25	455	17.3	26	464.9	23.7	20	515.4	15.3	30	465.4	16.9	29	425.4	14.3	30	471.5	12.7	29	484.5	17.8	30	472.5	16.7	30	451.6
GI_13569869-S	564.6	25.5	24	625.6	21.8	23	685.2	25.4	21	661.2	22.8	21	603.7	21.8	30	638.3	21.7	21	659	20.3	28	679.1	18.1	30	600.5	16.5	26	684.7	24.3	26	701.8	32.9	20	635.9	14.8	28	649.4	23.5	30	663.5	22.1	24	704.8	28.7	21	640.2	19.7	28	587.9
GI_13569871-S	195.9	7.1	28	226.1	8.8	27	251.9	9.6	30	204.3	7.5	29	215.3	8.7	29	218.4	9.2	27	244	9.7	28	216.2	10	30	224.2	13.7	29	235.3	9.9	30	224.7	11.5	26	221.1	11.2	28	220.2	8.8	29	212.4	11.9	31	239.4	8.5	30	207.3	9.4	29	221.5
GI_13569873-S	302.4	13.3	23	302.7	13.6	22	320.6	11.4	13	296.5	8.3	19	287.7	13.8	19	309.8	13.6	19	289.3	13.3	16	316.2	10.4	29	273.6	14.6	19	306	13.6	16	299.2	13.6	17	312.8	6.3	21	307.2	15.6	15	312.9	27.9	10	385.3	28.1	14	290.2	11.2	21	292.9
GI_13569886-S	96.1	6	22	91.4	4.6	28	100.1	6.3	28	95	6.4	25	91.6	5	27	93.6	5.7	25	90.8	4.2	26	92.2	4.3	30	89.7	5.6	28	83.7	6.4	20	87	4.3	27	101.1	6.6	22	100.5	6.7	28	92.4	5.3	21	90	4.6	21	94.1	4.9	23	96.5
GI_13569888-S	228.4	9	29	222	8.7	30	235.5	7.7	27	243.7	10.5	30	240	9.5	30	225.4	8.9	30	247.6	9.6	30	235.7	5.3	26	255	9.3	29	262.7	10.7	31	258.5	12.9	30	226	8.9	30	249.9	11.3	29	221.6	9.6	31	264.6	12.2	25	236.8	9.8	29	239
GI_13569892-S	116.4	7.6	25	129.2	9.8	19	125.2	4.3	19	118.7	5.2	22	123.5	8	21	134.3	7.5	22	130.3	8.4	19	124.8	7.5	22	134	10.9	25	146.1	9.1	23	136.4	7.4	16	135.2	7.9	27	134.6	7.3	27	137.3	6.2	17	146.6	8	16	132.3	8.6	17	126.3
GI_13569896-S	73.6	3.2	24	86.8	5.4	23	81.7	4.7	27	90.4	6	22	90.7	5.6	30	97.1	7.5	18	88.5	5.4	24	80.2	5.4	16	86.8	5.3	21	86.5	5.2	25	87.4	6.1	24	101.2	5.1	30	82.8	6	23	78.7	6.1	23	77.9	4.9	20	90.1	5.5	29	93.7
GI_13569912-S	158.2	9.6	6	169.8	14.4	12	196.8	20.8	14	174.5	9.8	12	162.1	15	10	143.6	10	12	174.7	7.4	4	158.3	13.9	10	188.5	16.1	13	152.9	11.7	9	175.2	11.4	8	156.9	8.8	11	160.8	16.2	7	191.3	15.1	9	189.4	12.8	7	166	8.7	7	162.9
GI_13569914-S	89.7	5.5	30	92.7	3.5	18	99.4	5.2	28	97.7	4.8	28	91.1	5.6	25	86.3	4.5	30	93.4	6.9	29	81.9	5.5	29	95.6	8.1	21	97.6	9.1	19	109.3	6.8	27	98.6	6.6	26	97.1	8.9	20	98.2	6.9	24	86.3	4.1	30	101.6	5.5	23	88.4
GI_13569916-S	89.4	5.1	24	96.8	6	24	106	5.5	21	93.8	5.5	28	95.1	6.3	28	99.9	6.5	25	102.5	6	30	89.4	4.4	29	85.7	4.8	29	105.2	7.6	26	90.4	10	18	91.2	4.8	30	101.2	5.8	27	88.5	4.4	25	106.3	5	25	107.2	7.2	30	85.5
GI_13569918-A	88.8	4.8	28	88.3	5	30	93.7	1.4	10	92.2	5.2	30	97.2	5.7	26	103.6	6.3	16	99.4	4.7	28	107.5	5.9	28	93.3	6.5	28	99	4.7	17	100.7	6.5	17	103.6	6.5	30	91.8	4.9	29	100.1	7.2	30	93.6	5	23	89.4	4.2	29	87.6
GI_13569918-I	145	5.4	29	161.2	8.8	21	168.8	10.5	18	154	7.1	30	143.6	8	23	160.6	9	31	160.1	6.8	18	151.9	8	28	164.3	7.3	30	154.6	7.4	21	158.8	6.1	29	141.9	4.5	28	152.1	7.7	22	161.5	7.4	29	174.5	8.5	28	176	8.8	30	172.3
GI_13569921-S	105.1	5.1	28	86	5.5	21	100.5	7.1	23	97.9	6.5	26	101.7	6.3	23	101.3	7.1	26	103	7.4	18	112	8.7	28	108.4	10.4	19	95.8	5.2	18	102.8	7.5	16	103.2	5.8	29	96.4	7.2	27	98.5	6	28	116.1	7.7	26	97.3	5.6	30	118.9
GI_13569927-S	76.7	7.4	23	72.7	4.1	21	81.6	4.9	30	80.5	4.6	25	75.1	5.8	22	87.4	5.4	29	80.9	4	27	85.6	4.8	29	87.3	5.7	30	76.5	5.8	20	75.5	3.5	27	83.2	5.2	29	85.8	6	26	71.9	4.8	29	81.5	7	20	81	4.9	29	79.6
GI_13569929-S	76.6	4.5	29	81.9	4.2	30	93.5	5.4	30	90.9	5	29	74.3	4.5	29	97.3	6.7	25	85.6	4.3	30	90.4	4.5	30	81.2	4.6	23	90.8	5.7	23	90.9	6.2	30	92.2	5.1	29	90.7	5.1	29	85.9	4.5	29	82.4	3.3	26	83	4.6	30	72.5
GI_13569931-S	84	4.1	30	86.9	4.3	26	82.1	3.4	26	97	6	26	101.2	5.3	28	88.1	4.6	28	95.2	5.9	27	94.2	4.7	29	97.7	6.1	29	115.4	10.3	19	105.6	7.8	20	98.9	3.6	28	102.8	4.2	27	87	4.5	22	99.3	3.2	27	95.6	4.6	28	102.7
GI_13569937-S	73.9	6	29	74.5	5.9	22	86.5	6	25	82.4	4	28	75.1	4.4	22	95.5	6	21	97.2	5.9	18	94.8	6.1	29	76.9	6	19	87.4	5.3	31	92.4	4.5	28	99.3	7.6	24	89.4	5.6	30	91.7	8.2	20	92.6	5.5	26	83.7	6.2	24	85.5
GI_13569939-S	75.9	4.5	29	80.9	5.2	27	106.4	7.4	25	91.4	6.7	22	94.5	5.6	26	89.7	6.4	27	84.3	4.6	29	79.4	4.4	24	90.6	6.8	28	89.1	6	22	80.9	6.9	14	80.7	5.7	29	88	7	26	70.1	4.2	22	95.6	7.5	14	94.4	6.2	18	94.1
GI_13569947-S	531.6	17	28	619.8	26.2	29	576	24.1	18	619.8	20	19	569.7	20.5	28	607.9	21.5	26	594.8	24.3	27	600.9	23.6	30	545	21.2	29	587.3	18.9	27	573.3	37	24	581.2	14.4	28	619.4	21.5	26	651.5	28.1	20	647.4	27.3	27	618.8	19.1	30	600.3
GI_13569955-S	1078	33.8	25	1257	45.4	25	1250	47.2	24	1223.2	37.2	23	1163.1	37.5	23	1237	40.9	25	1266.6	29.7	24	1199.8	29.4	29	1247.4	42.7	17	1147.3	30.8	26	1264.6	45.5	21	1141.4	30.4	30	1127.4	59.9	14	1220	39.1	21	1282.4	36.6	25	1265.2	36.3	23	1189.4
GI_13569957-S	3464.7	156.4	23	3625.1	112.1	19	3834.8	109.3	17	3779.8	134.5	21	3665.8	165.9	18	3587.2	152.7	20	3702.4	132.3	23	3668.9	107.8	17	3398.2	119.3	15	3382.1	102.7	11	3625.6	121.9	16	3953.4	208.8	17	4112.8	157.9	19	4019.7	132.5	16	4047.3	182.8	9	3454.7	150.9	12	3828
GI_13569959-S	226.7	9.1	22	258.9	12.1	17	248.3	10.6	22	228.4	6.7	25	246.5	11.5	23	234.9	11.3	21	242.2	8.2	30	218.3	11.2	24	224.9	7.9	21	241.1	11.9	26	227.5	7.7	15	237.4	11.9	26	214.2	9.6	30	263.3	14.2	29	250.5	13.1	25	244.7	11.4	27	242.4
GI_13569961-S	218.2	15.8	30	222.7	8.4	31	247.2	15.5	30	210.6	9.9	30	223.5	9.4	30	213.4	9.2	30	218.4	8.7	24	240.9	12.1	30	219.1	9.2	30	244.9	16.4	31	225.9	8.3	26	220.8	7.9	29	218.4	11.5	30	238.9	11.2	30	233.7	12.9	25	248.1	14.7	29	216
GI_13591857-S	239.6	16.6	21	217.5	18.6	13	215.6	15.9	9	255.8	13.3	28	293.7	22	23	248.5	15.5	12	264.9	12.8	22	307.8	28.8	17	261.6	19.8	29	248.6	19.4	27	315.1	21.5	17	291.8	25.1	14	259.1	26	14	180.6	13.7	13	260.4	14.5	22	279.5	18.9	19	333.9
GI_13624324-S	86.3	6.1	19	86.3	6.4	22	93.5	5.8	23	93	7.8	17	104.3	6.6	29	90.4	5.6	16	106.8	8.9	18	88.1	5.5	28	80.7	6.4	17	87.5	4.6	29	84.1	3.1	28	90.1	5.4	25	80.5	4.9	28	96.9	4.4	26	108	8.3	14	101	7.4	24	90.9
GI_13624328-S	83	4.2	28	91.5	4.9	27	99.2	4.9	22	102.3	6.2	27	92.6	5.8	29	85.3	4.7	28	93.7	4.5	26	97.5	6.2	30	84	4.3	28	83.6	4.8	26	93.5	5.5	30	91.1	6	29	89.6	5.1	30	79.2	4.2	27	116.6	4.7	29	95.7	5.6	29	94
GI_13624330-S	87.2	8.8	14	73.3	9.2	11	104.1	9.2	14	81.6	7	16	97.8	10.2	15	86.4	5.4	18	87.4	7.6	14	83.7	4.8	26	91.2	7	16	78.4	9	9	79.2	6.4	14	84.9	7.2	16	93.2	6.3	25	80.8	4.8	17	92.5	6.4	12	95.9	9.9	17	83.9
GI_13654234-S	218.3	11.1	29	211.5	8.6	26	228.2	9.3	28	196.4	6.6	27	201.7	10.3	29	208.2	10.7	31	209	7.3	26	218.4	7.5	29	231.7	6.1	27	204.6	8.7	31	215.2	9.1	28	221.5	7.3	30	228.4	8.3	30	222.7	6.4	23	245.9	8.7	28	216.6	6.5	30	214.6
GI_13654273-S	816.6	30.1	30	936.8	38.3	30	1031.2	34.7	24	945.3	26.2	27	825.9	24.4	30	936.4	36.9	31	963.5	23.5	30	933.6	20.4	29	938.9	29.1	29	953.8	24.4	31	1037.9	42.9	25	924.8	30.8	25	1036.5	30.8	29	985.3	23.9	27	1087.4	30.5	30	960.2	27.9	24	952.9
GI_13654275-S	297.3	12.9	28	335	14.4	29	362.6	16.6	24	360.5	18	30	312.3	12.6	28	363.6	16.2	29	321.9	9.6	28	330	12.6	29	330.4	15.3	30	359	16.4	31	362.8	14.6	30	314	20.6	17	372.1	18.5	30	327.3	13.6	28	347.3	13.2	19	308.3	7.8	28	331.5
GI_13654279-S	215.8	8.4	21	244.1	10.9	29	268.8	10.2	21	255.7	11.4	25	239.3	12.2	24	259.9	11.4	21	255.7	9.5	28	248.9	10.8	25	238.4	13.6	24	251.7	10.5	25	264.2	10.9	22	241.1	10.6	21	248.1	12.3	24	235.8	10.1	19	291.4	10.2	14	245.4	9.4	28	251
GI_13654285-S	267.3	14.6	19	271.3	10.8	24	295	9.1	26	285.3	12.7	27	286.7	11.1	30	289.5	13	20	291	10	22	279.5	10.4	30	288.9	13.5	21	275.7	12.4	21	310.5	16.7	24	256.7	13.7	15	301	15.8	24	294.1	11.4	15	280.3	13.1	19	284.3	11.7	24	272.8
GI_13654291-S	94.9	6.8	29	100.2	6.4	22	97.6	5.5	26	99.7	4.8	19	99.4	5.7	25	106.8	7	22	101.1	6.7	13	99.6	4.8	30	102.2	7.9	18	107.1	6.5	30	99.1	3.4	11	98.4	4.5	20	111	9	22	109.8	6.7	20	110.8	6.4	21	117.1	4.9	20	112.9
GI_13654295-S	69.9	5	27	80.1	6.3	21	87.5	7.1	17	78	4.2	23	86.2	6.5	28	88.7	4.4	18	96.9	8.6	22	82	4.6	26	78.1	4.4	27	81.1	6.5	20	77.2	4.7	23	86	4.5	26	84.9	5.1	28	77	5.3	20	82.9	5.3	19	90.3	7.8	21	80.5
GI_13676856-S	135.2	5.7	28	150.8	5.4	26	164.9	8.9	28	147.3	5.5	28	126.3	6.3	20	161.9	7.7	30	143.6	7.3	29	156.5	7.5	30	170.1	8.4	24	158.4	11	23	155.2	9.2	21	141.4	7	29	168.3	11.5	26	159.4	9.2	28	187.9	13.4	19	163.5	9.3	24	166
GI_13677215-A	83.4	4.7	28	96.8	7.1	19	101.6	9.5	11	87.3	3.3	16	87.1	6.5	22	87.2	7.3	17	100.2	4.6	27	84.3	4.3	24	98.4	7.8	27	98.4	6.8	15	88.3	5	27	95.2	5.4	26	95.8	8.7	24	105.3	7.5	21	95.3	7.4	13	90.9	6.7	22	77.4
GI_13677223-S	147.8	9.6	30	159.2	9	23	158.4	7.5	26	157.9	6.8	30	161.1	9.3	30	164.4	6.4	28	167.1	7.3	30	174	7.7	28	173.5	8.6	25	178.8	9.3	29	174.2	7.7	25	162.6	6.8	29	172.7	8.7	27	165.3	6.5	22	172.8	8.6	26	153.4	8.3	29	163.7
GI_13699804-S	3015.7	91	30	3368.1	116	26	3625.6	95.5	29	3409.8	96.4	30	3067.2	97.7	30	3213.1	97	31	3521.5	99.1	29	3318.3	71.5	30	3315.4	115.1	29	3366.4	101.1	30	3338.4	88.4	30	3261.7	79.2	29	3145	80.2	28	3308.4	126.3	24	3517.4	84.2	21	3264.8	86.4	30	3192.3
GI_13699810-I	101.8	5.1	28	102.4	5.9	27	121.3	6.7	28	110.1	5.1	29	108.4	5.4	27	114.3	4.8	30	115.8	3.8	29	111.5	6.3	27	107.8	5.5	30	120.5	6.4	22	118.6	7.5	26	108.4	4.3	29	113.7	6.3	30	112.1	6	30	123.7	6.6	29	94.3	4.7	29	110.4
GI_13699812-A	132.9	12.8	24	116	6.5	22	128.6	6.9	29	126.9	5.8	30	109.4	6	29	135.1	7.3	28	123.6	3.7	25	124.7	7.1	29	134.4	9.2	30	126.9	7.6	29	110.5	6.6	27	131.1	6.9	30	114.1	3	24	122.1	6.3	22	149.6	6.4	18	128.5	5.6	27	136.7
GI_13699812-I	343.6	15.4	30	360.7	12	28	387.3	10.4	30	362.4	14.4	27	363.9	20.4	30	336.9	12.9	24	371	10.7	24	363.9	9.1	28	356.5	13.3	20	352.7	14.3	26	384.7	13	27	340.4	12.8	30	367.3	5.5	19	398.9	15.8	24	380.7	15.7	29	360.8	14.5	30	376.6
GI_13699815-S	83.9	5.8	27	73.5	4	23	87.8	5.1	30	86.4	4.2	27	77.2	4.2	28	85.7	5.8	30	83.7	4.8	29	84.7	5.2	30	67.6	3.8	28	87.5	6.1	26	82.5	4.7	24	85	3.8	30	89.3	5.5	29	77.6	5.6	29	94.4	5	18	90.1	6	25	89
GI_13699817-S	103.7	8.9	21	111.5	7.4	28	112.1	5.9	22	110.4	5.1	29	95.3	5.1	27	98.1	6	26	102.8	5.6	22	105.4	5.6	25	115.4	6.5	30	105.5	7.8	17	123	9.4	25	108.9	8.2	29	110.6	7.6	25	109.6	7.3	25	101.8	5.7	21	102.8	5.6	22	107.3
GI_13699820-S	4738.6	191.5	21	4779.6	263.6	11	5156.7	209.9	14	5231.7	157.1	7	4966.7	232.5	22	4885.2	237.9	15	5344.5	190.9	19	5112.5	171.7	20	5172.8	257.1	13	4517.3	134.2	12	5291.8	231.5	22	4795.6	197.7	21	5026.5	159.3	17	4936.8	164.9	15	5374.4	221.9	21	4904.7	247.8	14	4609
GI_13699821-S	1324.3	43.7	30	1368.8	38.4	23	1535.6	76.5	21	1540.8	37.4	29	1323.8	54.2	29	1328.7	49.3	31	1419.2	52.7	30	1503.9	47.4	27	1439.6	45	28	1248.2	59.1	24	1415	46.3	28	1457.2	54.8	29	1559.3	43	30	1441.5	37	20	1905.4	75.6	26	1664.6	40.6	26	1637.5
GI_13699823-S	485.5	15	29	502.2	19.3	24	550	24.3	25	511.8	15.1	30	490.2	19.1	18	545.5	16.2	30	559.3	25	28	506.5	17.9	30	528.2	15.6	29	532.5	26.9	23	551.6	14.3	27	492.6	13.9	28	547.3	21.6	29	496	29.4	16	549.1	29.1	24	532.7	16.7	24	528
GI_13699825-I	76.3	6.3	23	78.3	4.1	31	84	5.1	25	96.1	5.1	28	74.2	4.7	28	84.2	5.7	25	88.7	5.6	28	76.7	4.3	30	79.3	5.6	27	81.7	4.9	27	89.8	6.6	25	77.8	3.4	29	85.5	6.5	21	84.7	9.1	13	95.7	6.1	25	88.9	5.9	27	89.3
GI_13699827-A	69.1	3.2	27	78.9	4.5	22	96.7	7.3	30	89.1	5.9	25	83.1	4.8	28	97.8	5.6	31	84.8	4.4	30	81.7	6.8	22	77.2	5.3	29	87.7	6.8	23	78.9	4.4	17	91.5	5.3	25	99	6.8	25	85.5	6.5	26	88.9	5.5	15	89.4	6.5	27	92.4
GI_13699829-I	75.3	5.7	28	71.4	3.7	24	92	6.6	21	60	4.2	16	73.5	4.9	25	78.9	5.6	23	82.2	6.5	18	68.3	5.7	21	73.8	6.9	18	78.4	4.1	21	84.4	4.7	24	85	5.4	17	74.1	6	21	79.3	6.4	27	89.8	6.9	19	73.2	4.2	15	76.2
GI_13699832-S	1269.6	50.9	29	1406.5	49.9	29	1377.2	41	25	1414.5	41.1	29	1385.7	43.2	29	1384.1	45.6	28	1484	57.3	30	1431.5	41.9	30	1346.2	41.9	29	1400.3	45.9	29	1411	47	27	1329.8	50.5	27	1455.9	47.4	30	1484	54.6	24	1566.6	50.6	26	1348.3	39.4	30	1418
GI_13699835-A	107.3	5.8	28	118.6	6.9	14	130.1	9.3	22	109	6.2	23	86.4	5.5	16	95	4.4	18	116.9	7.2	22	105.2	5.1	23	91.9	6.6	18	111.5	12.2	12	114.2	5.9	23	102.9	5.5	20	101	6.2	19	92.8	8.2	19	126.2	8.8	16	103.5	6.5	21	101.4
GI_13699837-S	108.6	5.9	25	153.1	9.2	31	146.4	5.9	30	134.1	5.9	29	138.5	6.4	30	119.6	6.8	30	146.4	6.6	28	138.8	7.9	20	135.5	10.7	21	126.7	6.5	28	148.7	5.6	26	122.7	6.9	24	130.4	6	29	123.9	5.7	28	149.4	6.2	25	129.7	6.1	29	125.3
GI_13699838-I	98.7	4.9	28	101.5	6.8	22	112.1	4.9	20	97.1	4.9	23	104.6	5	28	92.1	4.9	30	118.3	6.3	20	110.3	5.9	30	102.7	7.7	30	90.7	4.7	26	95.5	5.3	27	110.7	7.2	23	94.8	4.4	26	102.5	6.5	18	116.2	5.8	29	104.7	4.7	29	109.1
GI_13699841-S	74	4.6	21	94.3	9.7	18	88.7	5.6	22	90.8	5.2	27	89.7	6.7	29	83.9	4.7	23	86.1	5.6	29	98.1	7.7	28	73.5	4.4	23	94.2	6.6	25	85.5	5.9	28	90.1	5.9	25	93	5.1	25	68.2	3.6	21	90.1	4.6	26	96.2	5.4	20	79.3
GI_13699860-S	86.5	5.3	29	94.1	6.9	23	89.7	4	27	88.4	4.8	28	103.5	7.6	21	86.7	5.1	30	103.9	7.6	15	98.5	6.1	28	99	7.5	29	101	5.5	31	90.7	4.7	28	93.8	4.9	21	100	9.5	22	85	6.1	27	91	4.9	20	97.3	6.4	30	108.2
GI_13699861-S	278	9.7	29	324.4	14.8	21	297.9	14.7	30	282.4	17	24	308.6	21.8	25	264.1	9.7	24	299.3	11.1	30	296.6	13	30	280.2	11.9	30	300.5	13.6	28	270.5	11.9	18	254.9	9.8	27	284.2	10.1	28	275.4	11.3	30	339.6	18.5	19	313.7	14	30	321.1
GI_13699866-S	713.4	24.6	27	724	21.2	31	784.7	20.6	27	787.8	27.6	29	718.6	26.5	26	729.9	19.8	30	776.6	21.8	28	737.2	24.5	30	793.3	28.4	26	748.3	17.8	25	772.5	27.9	24	728	22.8	30	743.4	20	29	780.4	36.9	18	785.2	29.8	21	800.6	31.8	29	753.5
GI_13699867-S	279.6	12.1	30	299.8	11.9	31	289.3	9.6	23	288.9	10.3	23	294	13.6	29	290.2	11.8	31	281.3	9.8	30	294.4	10.9	28	242.6	11.1	19	268	8.1	25	291.4	11.8	22	303.6	13.6	19	304.3	14	30	297.9	11.1	28	313.8	9.9	28	322	15.3	30	275.2
GI_13699869-S	1397	35.4	28	1653.8	43	31	1700.3	62	25	1634.3	37	26	1490.1	45.4	29	1546.1	48.2	31	1681.2	42.5	30	1559.2	32.2	28	1577.6	48.4	30	1655	59.6	22	1604.8	74.4	22	1496.6	35.6	29	1639	42.5	30	1692.1	45	18	1696.4	46.2	21	1609.4	46.5	30	1691.6
GI_13702710-S	82.7	5.3	29	88.5	4.7	29	106	6	28	85.1	4.6	28	91.6	8.5	29	92	5	30	91.6	5.3	30	88.9	4.1	30	89.7	6	30	86.9	5.5	31	86	4.4	30	88.3	6.9	28	92.2	4.7	29	85.6	7.2	26	98.1	4.5	26	103.7	6	30	93.2
GI_13775161-S	71.1	4	21	75.7	4.4	30	79.6	4.6	28	77.5	4.3	30	66.7	3.6	26	74.5	3.9	21	78	4.7	21	82.1	4.5	28	81	5.5	28	75.6	4.3	30	80.5	5.1	15	90.4	7.8	30	82.1	4.3	28	72.9	3.9	29	77	2.9	26	75.1	4.7	28	70.3
GI_13775163-S	84.7	4.3	29	73.4	3.3	28	98.1	5.6	29	92.5	4.9	30	95.7	5.9	30	103.6	8.2	27	97.4	5.3	29	99.9	6.1	29	99.7	6.4	30	91.5	6.7	30	87	4.5	30	97.1	4.7	27	94.5	4.8	25	92.8	4.7	30	96.4	7.4	21	110.9	7.4	26	97.2
GI_13775177-S	76.6	4.6	24	100.3	7	20	88.2	5.2	22	85.4	5.7	19	80.2	3.8	28	86.9	4.8	31	79.4	4.5	18	96	5	30	84.9	6.4	25	106	6.5	24	71.5	5.8	18	85.7	4.3	29	85.4	5.7	29	79.3	4.7	19	95.3	5.7	20	88.2	4.2	23	84.3
GI_13775183-S	89.6	6	30	77.9	4.3	21	89.2	4.7	26	96.7	5.4	29	80.1	6.2	28	96.9	4.4	31	92.6	4.9	24	106.1	7.5	29	94.7	3.3	28	90.8	6.6	21	92.1	5.6	25	92.6	5.7	30	95.6	5.4	29	89.3	7.7	22	102.3	5.8	30	88	4.2	25	83.9
GI_13775185-I	72.2	4.6	30	79.8	4.9	29	91.8	3.5	28	85.3	5.2	27	94.3	6.8	29	93.7	5.8	30	95	5.6	26	86.6	6	23	86.1	6.3	26	79.1	5.4	28	99	5.4	23	92.3	6.4	29	87.8	5.8	29	88.8	9.2	18	90.2	4.1	30	79.6	5.2	23	81.7
GI_13775195-S	508.7	16.8	29	568.3	14.2	24	586.3	20.3	30	582.5	16.6	30	545.1	21.1	29	527.8	15.9	19	611.8	18	28	595.2	20.1	29	563.4	19.6	29	555.2	20.9	27	590.2	21	30	585.8	17.7	29	592	16.4	30	593.4	23	30	645.4	25	23	569.2	19.3	29	542.2
GI_13775197-S	4202.5	129.6	23	4249.6	140.7	16	4265.9	120.7	17	4209.2	125.1	18	4720.6	174.8	17	4594.6	157.3	18	4346.6	141.7	23	4397.6	132.9	15	4186.6	111.9	22	4230.6	153.1	19	4524.4	131.6	19	4166.6	116.3	18	4273.3	164.5	17	4176.5	78.8	12	4433.8	137.1	20	4367.9	206.9	20	4345.7
GI_13775199-S	1729.7	67.3	21	1854.5	72.6	19	1911.2	84.3	20	1887.2	33.4	29	1843.1	71.2	24	1930	76.8	23	1955.5	70.8	23	1905.2	89.1	23	1807.2	52.7	24	1937	64	21	1829	80.4	20	1647.9	59.6	24	1927.9	86	25	2066	88.5	21	1834.1	62.4	21	1858.6	67.8	30	1827
GI_13775201-S	197.7	10.7	30	210.2	7.4	16	207.5	11.2	26	194	10.5	20	222.6	14.2	30	185.4	10.5	31	219.7	7.5	24	211.9	8.4	27	219.2	10.1	30	202	10.8	25	206.2	12	21	218.6	9.5	28	198.6	9.2	26	232.5	13.5	16	190.4	12.1	12	210.2	12.4	23	192.1
GI_13775203-A	75.5	5.9	22	83.8	4.7	18	89.3	5.5	17	78.3	4.2	25	90.9	6.2	21	84.7	5.2	28	89.5	5.4	24	74.2	5.9	28	79.7	4.3	19	74.7	9.4	11	71.6	5.6	18	78.2	4.3	28	100.5	10	16	75.8	5.5	15	79.8	5	12	85.1	5.5	20	86.8
GI_13775203-I	91.9	6.5	29	92.2	7.4	21	94.6	6.7	27	83.6	4.3	30	77.5	5	28	85.3	4.5	29	80.5	4.4	29	87.2	5.8	29	85.9	4.9	28	78.4	4.8	29	81.4	3	15	84.4	4.4	29	78.3	4.3	28	86.9	5.2	29	84.5	6.3	20	82.6	5.6	28	97.6
GI_13775205-S	72.8	5	29	71	3.2	28	82.6	4.5	29	79.6	5.8	29	75.6	4.4	30	72.9	3.7	29	72.3	4.3	29	75.2	3.6	30	71.7	5.3	29	72.6	3.5	30	81.4	3.6	29	76.3	4.5	29	75.6	5.6	30	72.3	5.4	28	87.5	3.8	28	74.4	5.4	30	65.9
GI_13775207-S	84	6.5	23	79.4	4.4	22	96.8	6.8	21	98	5.6	24	84.4	3.9	26	110	6.4	20	90.1	4.7	29	98.3	5.8	30	92.7	7.5	25	92.3	5.6	19	104.6	6.2	27	87.8	6.3	20	100.9	8.4	27	86.4	3.9	23	100.6	6.1	16	92.8	5.8	22	90.5
GI_13775209-S	188.2	10.5	21	208.8	10.3	25	193.9	8.8	22	196.3	14.4	16	179.7	8.9	23	207.4	19.3	12	224.5	19.1	12	190	7.6	24	167.5	8	28	192.3	13.7	16	193.5	12.9	15	194.6	16.3	9	215.1	13.6	18	162.2	10.7	15	188.7	8.7	27	157.7	10.5	19	197.4
GI_13775211-S	77.1	7.3	23	85.4	4.4	29	105	6	30	89	5.8	24	89.3	5.7	27	96.1	6.5	26	94.5	5.8	25	93.7	3.9	28	90.4	5.5	28	91.5	7.2	23	89.3	5.8	19	107.8	5.6	29	86.1	5.7	28	87.9	6.3	25	97.4	7.3	27	89.5	6.3	22	92.6
GI_13775219-S	369.9	19.8	26	384.1	16.4	22	404	12.4	24	416.6	22.4	16	373.9	28.7	18	422.6	16.6	27	412.8	19.5	29	408.2	16.6	29	357.2	14.7	18	413.2	17.9	24	416.3	18.5	21	376.2	29.4	13	450.1	18	24	419.6	22	20	413.5	14.6	23	360.7	12.4	27	414.1
GI_13775223-S	192.5	9.9	29	178.2	5.9	31	194.6	6.8	28	194.7	9.7	28	187.2	6.8	29	188.6	8.3	21	202.4	8.1	28	211.3	9.5	30	192.1	9.6	27	197	7.9	30	186.4	8.8	25	182.5	7.8	24	172.5	7.5	30	194.2	10.5	23	198.8	5.2	29	199	9.6	27	190.3
GI_13775229-S	88.3	4.7	17	98.8	6	29	102.4	3.9	25	96.8	4.1	28	84.3	5.8	23	90.9	5	30	90	5.7	25	91.9	4.3	30	88.2	4.7	29	85.3	4.5	27	88.5	5.3	30	87	4.6	20	83.4	3.9	28	86.8	4.5	26	91.7	5.7	30	96.1	5.4	28	91.6
GI_13775231-S	112.4	7.4	29	109.4	5	29	112.4	7.7	25	120.7	4.8	30	101.8	5.7	26	103.4	5.6	31	108.9	5	23	126.8	8.6	29	105.9	5.3	27	107.3	6.8	28	105.6	6	23	103.3	5.5	29	117.1	7	29	106.5	6.7	22	138	10	21	132.3	8.1	30	113.5
GI_13775237-S	92.5	4.9	29	98	6.1	20	108.5	6.1	29	118.6	6	30	109.6	6.7	29	96.4	6	30	111.1	4.7	28	99.1	6	29	90.4	4.2	29	91.9	3.4	30	109.6	4.6	29	111.2	6.8	29	99.6	4.6	30	97	4.4	28	124	6.4	29	124.6	7.2	28	107
GI_13775594-S	76	4.1	28	85.6	6.3	29	87.9	5.6	29	81.7	4.8	29	85.9	6.1	29	87	6.2	30	94.1	5.5	30	88.6	4	28	70.9	4.2	27	76	5.4	29	81.5	3.6	29	91	6.1	30	83.5	7.1	30	86.8	6.2	27	90.7	5.7	25	91.8	4.5	28	88.7
GI_13775596-S	112.7	8.8	13	129.8	7	8	122.8	9.4	19	122.9	8.8	20	124.5	6.3	29	107.9	7.2	17	138.9	6.3	18	129.7	5.5	28	113.3	6.5	17	119.8	7.5	15	139.7	6.9	9	133.7	7.1	25	118.1	3.8	15	107.4	6.8	19	131.9	7.5	22	130.4	10	16	168
GI_13775598-S	454.3	15	29	451.3	16.2	28	514.9	18.1	17	453.3	15	30	463.1	16.7	29	473.9	14.2	25	475.1	13.2	21	480.1	16.7	30	456.5	18.7	21	469.5	15.5	24	486	17.3	23	452.6	17.9	29	531.5	19	30	478.7	15.4	31	548.2	22.7	17	507.5	15.5	30	460.8
GI_13775601-A	134.5	7.2	24	138.6	6.8	16	160.3	9.2	16	154.6	7.8	30	140.1	6.5	30	153.1	7.9	24	147.4	13.8	12	151.5	8.3	30	144.5	7	30	129.2	6	20	148.7	9.2	15	148.4	7.7	30	145	7.5	28	137.2	8.7	28	155.6	9.2	18	143.7	6.8	28	140.6
GI_13775603-S	155.9	4.9	19	180.5	12.9	17	197.2	11.8	23	198.1	10.4	18	185.1	11.9	17	188.1	12	17	184.6	9.3	27	177.4	9.9	27	180.3	8.5	21	179.2	7.7	12	196.1	11.6	24	182.3	7.9	20	188.2	10.2	25	180.8	11.1	16	178.6	13.3	13	174	8.3	19	178.9
GI_13786122-S	277.3	11.4	30	311.1	11.9	26	306.1	14.4	28	293.2	8.2	29	264.9	8.9	26	327.8	12.6	31	297.9	11.5	30	294.1	9.4	29	305.7	13.6	30	288.3	11.4	25	301.6	10.5	28	295.7	10.7	30	296.5	9.7	30	263.7	9.3	26	323.9	12	25	302.1	11.9	30	274.8
GI_13786128-S	105	6.1	28	105.8	5.8	23	117.5	5.1	29	110.7	5.9	30	108	6.5	30	109.7	7.5	23	119.3	6.7	27	109.6	6.4	29	108	5.3	29	115.7	6.9	31	125.8	6.8	27	125.3	8	29	105	6.1	26	110.7	6.4	29	134.3	7.2	22	111.7	4.3	27	119.9
GI_13787185-S	77.6	5.6	30	70.7	4.7	23	79.6	5.5	29	76.1	3.8	21	72.5	5.2	29	70.9	3.3	26	82.2	4.8	29	82	4	30	80.5	5.8	30	79.7	4.8	24	77.9	4.6	18	76.4	4.6	28	92.1	5.2	30	67.3	4.2	22	85.6	4.6	21	81.4	4.3	23	80
GI_13787188-A	104.7	4.9	28	96.8	4.6	30	99.7	4.2	30	110.1	6.3	29	102.2	4.9	29	102.2	6.5	31	103.8	4	28	112	6	30	100.6	5.4	28	93.1	5.7	27	107.2	5.7	30	104.1	5.3	27	95.8	4.5	28	101.2	6	23	114.4	6.1	26	105.8	4.7	29	106
GI_13787190-S	83.8	5	30	90	4.7	30	92.4	4.2	30	99.4	6.7	28	96.8	5.4	30	89.9	6.5	18	95.1	6.7	27	81.7	3.8	28	86.2	4.3	29	91.2	4.5	30	96.1	5	29	89.3	5.1	30	91.9	5.5	30	94.9	8.6	17	100.6	5.3	23	93.2	4.9	30	97.2
GI_13787191-S	131.5	11.1	27	119.6	6.1	30	135.7	6.9	28	141.1	6.7	29	126.4	5.9	29	122.2	4	30	130.6	6.2	29	131.9	7.8	29	115.2	6.9	24	118.4	6.3	29	139.5	7.9	30	138.7	7.6	29	150.2	8	30	111.6	10.2	17	139.1	5.8	28	133.3	6.7	30	137.8
GI_13787192-S	186.1	10.2	21	212.5	11.2	16	200.9	14.2	17	207.8	7.7	29	203.3	8.8	20	225.8	14	22	209.1	9.2	16	211	7.8	28	205.8	12.6	14	206.7	11.4	14	201.6	5.1	14	191.1	6.7	27	219.5	12.4	22	217.4	13.1	12	206.5	11.2	15	212	10.1	19	209.7
GI_13787194-S	630.9	24.2	30	721.7	28.5	28	774.6	38.2	18	642.8	22.8	29	613.3	20.4	27	645.3	27.1	28	631	20.4	27	666.3	24.3	30	655	28.5	23	659.4	30.3	23	666.7	28.1	21	701.2	23.9	29	671.1	28.5	22	693.4	24	16	754.3	32.7	21	688.9	27.4	30	750.3
GI_13787208-S	1321.9	53.3	26	1642.4	63.1	18	1433.8	37.2	25	1457.7	55.4	23	1429.9	55.2	26	1402.9	53.7	31	1406.4	43.5	26	1466.5	35.9	27	1447.3	36.5	28	1451.5	41.9	29	1529.6	49.4	24	1423	38	30	1425.1	40.1	27	1576.4	69.2	22	1455.7	58.6	21	1458	48	28	1445.8
GI_13787213-A	121.1	6.9	30	115.1	7.3	25	123	7.1	26	124.4	5.7	23	111.8	8.6	21	109.6	4.8	27	135.6	5.8	28	138.6	6.3	30	112.9	6.5	30	130.3	9.2	24	128.5	6.4	26	129.5	5.7	30	125.1	7.9	30	125.7	8.5	19	137	8.1	21	126.7	9.5	25	116.4
GI_13787213-I	327.3	11.7	25	347.8	18.4	21	363.9	12.8	24	378.9	12.3	27	371.5	11.6	17	359.8	14.5	24	375.8	17.5	14	375.4	10.7	22	360.6	11	27	346.7	12.5	20	347	11.9	25	349.5	8.8	28	352.5	12.7	29	376.5	16.6	26	372.2	30.7	9	365.1	11.9	21	339.3
GI_13787214-I	171.2	8.9	29	199.1	8.5	29	202.5	10	29	212.3	9	28	202.3	8.5	30	192	8.6	29	204.1	7.9	30	190.1	8.2	30	190.6	8	25	187.6	7.7	31	205.2	9.3	27	201.8	9.6	27	208.3	11.4	26	198.1	13.7	15	228.2	8.2	15	200.5	8.7	23	209.9
GI_13787216-S	69.6	3.7	29	82.2	5.8	23	91	6.1	28	71.5	4.5	27	70.8	3.7	25	79.8	3.8	29	83	3.8	30	79.6	5.2	28	92.2	6	30	84.3	6.6	23	83.1	5	25	91.4	7	25	97.2	8.4	27	82.7	8.4	18	92	5.1	28	88.9	5.7	29	76.4
GI_13899218-S	335.8	13	28	368.6	13.9	26	383.1	12	29	385.1	14.2	30	352	16	30	379.4	13.8	25	384.4	16.3	28	377.6	16.7	26	361.2	9.3	30	384.4	17	31	389.7	17	27	361.3	12.1	29	369.6	16	30	384.3	16.8	21	379	14.1	28	376.4	12.3	30	350.4
GI_13899220-S	78.6	3.4	27	78.3	4.8	29	88.2	4.7	29	77.4	4.3	27	90.8	6.1	28	83.2	5.1	30	89.6	3.9	25	82.1	6	30	80.4	5.1	28	72.4	5.6	24	81	4.5	29	81.3	4.5	29	96.7	7	30	87.1	5.8	22	86.7	5.8	27	85.2	5	27	87.9
GI_13899222-S	108.2	5.4	26	107.2	6.5	16	108.3	4.6	28	103.8	5.9	29	115.1	8.6	29	95.7	4.8	28	96.7	4	30	113.1	5	29	93.7	4.3	28	95.7	4.1	30	114.1	6.8	27	110.8	6.7	29	95.6	4.2	25	106.3	4.9	23	116.5	7.5	21	104.8	5.7	29	109.3
GI_13899226-S	78.7	6.7	24	82.3	6	29	79.7	4.5	23	83.5	6.3	30	79.3	3.6	26	75.6	5.3	26	87.1	4.7	25	73.7	4.2	29	91.8	8	29	75.1	4.6	24	78.7	5.9	16	70.2	3.2	29	82.9	4.3	29	75.3	4.4	14	77	5.1	23	74.6	4.2	22	74.1
GI_13899228-S	320	11.1	28	350.9	15.4	31	364.2	12.9	29	339.1	10.6	24	357.3	17.4	30	351.8	15.2	30	336.1	15.2	30	345.7	12.2	29	346.8	12.3	30	345.9	17.3	31	337.3	11.6	22	335.7	13.6	29	358.7	15.8	29	331.3	14	30	357.8	14.7	27	335.3	20.3	30	343.9
GI_13899232-S	133.3	7.7	29	135.7	6.8	31	136.8	5.9	29	130.8	6	29	112.5	4.8	28	125.9	6.5	31	138.8	5.9	27	127.4	6.6	24	131.3	6.9	29	128.7	5.1	27	128.2	5.4	29	137.8	5.8	23	134.8	6.9	29	130.2	10.8	20	137.3	6.1	24	137.4	5.6	28	135
GI_13899234-S	106.7	5.7	29	120.5	7.3	30	127	7.2	29	119.1	7.3	29	97.4	6.4	30	118.1	7.5	25	111	4.7	26	127.3	7.8	30	111.6	6.1	30	120.9	6	29	116.4	6.1	16	113.2	5.1	30	117.7	8.1	29	110.6	5.7	31	122	7.1	26	113.1	6	29	108.6
GI_13899238-S	306.5	11.8	30	322.6	20.8	17	342.7	22.8	18	320	13.7	23	343.3	22.6	15	318.2	14.8	23	343.9	12.5	18	325.7	13.3	25	334	14.9	21	292	12.8	18	312.7	18	19	338.5	10	20	348.3	19.5	20	278.2	13.5	20	327	12.9	19	313.4	12.5	25	350.7
GI_13899240-S	1482.6	40.7	30	1542.2	35.9	29	1694.3	53.6	25	1587.2	33.6	29	1496.4	47.2	30	1464.8	47.2	31	1637	38.1	30	1671.8	51	30	1615.7	59.4	29	1609.6	46	30	1610	54.5	26	1597	41.9	30	1513.6	48.9	24	1551.3	51.3	25	1780.6	42.7	30	1653.3	35.5	30	1606.3
GI_13899242-S	113.1	5	24	114.1	6.2	29	119.8	7.2	26	112.5	7.1	29	115.6	8.7	27	139.9	9.8	23	105.5	6.4	23	114.2	5.7	28	115.9	7.5	30	103.5	3.9	31	106.5	5	24	106.2	4.8	23	105.7	5.9	29	101.2	4.6	23	115.8	5.4	27	107.9	6.3	24	110.7
GI_13899246-S	119.4	6.2	29	132.9	6.5	30	132.1	6	29	131.8	4.7	29	119.5	5.5	28	121	6	29	132.7	5.3	30	129.7	6.9	28	116.2	5.8	28	105.9	5.8	30	143.8	6.6	30	135.1	5.7	30	128.3	7.3	28	120.3	6.5	30	157.3	7.4	30	120.6	6.1	30	135.4
GI_13899248-S	109.9	5.3	27	110.1	7.1	25	114.3	9.6	16	114.2	5.6	30	105.7	5.4	28	115.2	6.6	27	115.6	7.4	18	123.3	5.8	30	127.7	9.5	23	106.6	5.2	27	124.4	6.9	28	114.5	5.9	21	109.2	7.5	17	110.1	6.6	21	135.2	9.1	20	127.6	7.4	29	102.7
GI_13899252-S	449.9	17.8	30	440.6	21.5	31	429.8	17.4	28	441	21.7	30	442.9	17.1	28	420.1	17.5	31	462.4	18.8	30	465.6	19.2	29	508.2	17.3	30	403.5	11.1	27	451.2	16.2	30	444.6	15.1	29	471.5	19.4	29	409.5	17.1	30	465.5	11.1	28	462.8	25	30	488.4
GI_13899254-S	81.2	6.5	26	89.8	6.3	31	87.4	4.2	26	79.9	4.1	22	93.3	5.8	29	92.1	4.9	31	93.9	6.8	28	89.3	5.6	30	79.9	4.9	29	92.3	6	19	98.7	6.7	30	86.5	4.6	29	87.5	5.3	29	91.1	6.5	25	108.8	6.1	27	93	5.7	29	94.1
GI_13899258-S	100.1	5.9	27	107	6.4	30	124.1	6.5	30	111.1	6.3	30	106.5	5.1	29	106.8	6.3	28	127.6	7.2	29	119.1	5.4	30	104.4	6.6	30	95.4	5.9	19	105.8	4	29	113.4	6.8	28	108.1	5	29	110.6	6.6	28	121.9	4.1	27	125.8	7.8	30	110
GI_13899262-S	99.6	7.3	30	101	5.7	30	119.8	7	28	115.5	4.3	27	126	6.8	30	110.6	4.6	30	127.3	5.5	29	115.1	6.6	29	113.2	6.4	28	98.4	4.1	29	121.8	5.9	30	119.6	4.5	28	120.7	7.2	30	102.8	8.4	19	128.8	7.6	25	117.9	6	29	109
GI_13899276-S	361.9	20.9	19	372.6	13.5	21	376.2	22.9	10	368.9	10.9	30	367.9	20.2	17	365.3	16.9	29	376	14.5	25	386.6	9	29	333.6	13.4	20	365.6	20.6	14	385.9	16.2	18	358.5	11.3	27	402.9	19.7	22	372.9	19.2	23	404.1	17.7	23	359.8	15.3	22	349
GI_13899280-S	393.8	16.8	25	375	13.4	26	414.6	22.6	20	387.6	14.4	27	382.7	14.8	29	418.9	19.6	26	440.8	16.9	22	382.9	15	22	382.3	14.3	30	386	16.3	19	381.1	15.5	18	443	22.6	19	393.3	16.6	25	415.7	25	17	396.3	18.7	13	368.5	18.8	22	391.4
GI_13899294-S	89	4.1	14	90.7	8.1	16	104.2	10.9	10	93.7	12.7	7	84.3	5.7	21	72.2	7.3	9	110.6	16.2	4	101	6.3	20	81.3	4.5	18	91.5	9.9	14	107.1	12.7	14	92.2	5.7	17	79.3	5.4	17	93.4	9	9	92.6	5	14	86	7.1	18	80.9
GI_13899296-S	157.7	10	15	174.8	14.1	14	206.2	13.8	5	162.2	6.5	13	184	12.9	14	204.4	9.4	10	191.4	13.4	11	186.7	4.1	11	163.9	9.9	20	199.2	8.4	13	197.2	18.6	7	175.3	9.4	18	186.1	10.2	20	205.3	11.9	11	189.1	15	9	179.2	9.4	21	181.9
GI_13899304-S	358.2	9.9	27	371.9	16.4	30	373.5	20.7	20	367.3	18.2	25	337.5	12.6	30	372.8	17	26	406	16.7	28	369.7	14.2	30	344	13.3	30	351.9	7.5	29	391.5	15.4	30	346.3	12.6	27	392.1	13.5	30	379.6	15.4	24	427.5	15.1	29	391.2	17.4	30	343.5
GI_13899310-S	266.9	13.8	27	297.6	13.7	19	333.2	13.4	18	327	13.7	29	320.9	14.7	30	285.1	13.8	24	311.6	13.1	30	341.4	14.4	30	331.1	16.2	26	323	12.3	31	291.4	16.8	18	284	12.2	30	341.3	14.5	30	315.6	14.4	21	329.2	8.7	29	320.2	14	25	312.9
GI_13899314-S	82.9	5.8	13	104.7	8.3	28	79.8	2.9	17	80.1	4.4	29	77.8	4.2	28	73.3	4.4	28	98.6	6	21	89.6	4.5	30	80.4	5.1	24	88.8	4.2	29	85.1	6.7	17	101.1	7.3	23	104	7.6	29	96.5	7.4	19	88.5	5.3	27	94.6	5.7	30	76.2
GI_13899316-S	230.3	11.2	30	232.6	9.1	31	238	7.7	30	241.4	11.4	30	228.1	10.1	29	234.6	9.9	23	237.7	11.6	21	222.3	7.7	30	225.7	9.3	30	221.2	6.4	28	215.8	10.9	22	205.2	6.2	25	234.3	11.6	28	242.2	10.3	28	232.7	7.2	28	224.4	8.1	28	222.3
GI_13899326-S	87.6	4.5	28	86.2	5.6	31	98	5.1	29	94.5	4.9	30	87.4	6.2	28	89.7	5.8	29	94.8	4.1	29	97.1	5.1	29	94.1	5.1	30	90.5	5.5	31	92.5	5.7	30	101.1	4.8	30	106.6	6.8	29	90.3	5.2	27	110.6	6.5	30	104.2	5.4	29	89
GI_13899328-S	118.8	6.3	30	119.9	5.7	24	127.4	6.3	29	134.9	5.7	29	101.2	5.6	20	113.6	6.1	29	122.2	5.1	27	119.2	6.2	27	137.2	9.1	30	120.9	4.8	30	132.9	8.8	22	122.8	6.1	30	114.4	4.7	30	103	4.3	25	142.3	8	28	130	8	28	123.3
GI_13899331-S	158.8	7.3	29	164.1	6.9	31	161.6	5.8	28	154	5.4	29	162	7.3	30	144.4	5.7	27	160.2	6.1	30	159.7	7.9	30	165.1	7.2	29	149.3	6.4	29	155.1	5.8	28	156.9	6.3	29	161.7	8.2	29	163.8	6.9	25	178	8.9	28	153.5	6.2	29	148
GI_13899341-S	111.3	5.4	30	108.4	5.5	24	128.2	7.7	23	115	5.8	29	107.9	5.8	30	114.4	6.1	29	130.6	7	30	117.5	4	30	123.7	5	30	110.6	6.4	30	127.1	6.1	30	123.1	5.6	30	123	6.3	29	95.6	5.6	30	123.9	7.4	30	126.5	8.4	26	112.8
GI_13899343-S	402.6	10.9	30	423.6	15.6	31	429.8	12.4	30	397	13.4	28	408.1	19.2	28	432.8	9.8	30	439.1	17.6	29	425	13.6	29	388.8	12	28	404.1	20.7	30	430.2	9.7	24	425.1	14.6	29	422.4	18	30	435.1	23.1	23	431.3	10.6	29	410.8	14.3	24	392.7
GI_13899351-S	113.6	7.3	30	116.9	4.9	31	117.5	4.1	27	117.7	4.6	30	111.5	6.4	27	121.8	6.3	30	126.6	6.7	30	136.2	6.1	28	119.4	6.7	26	126.3	5.9	29	128.7	6.5	30	112.5	5.2	27	129.8	6.6	25	113.5	7	24	120.9	6.7	22	126.5	8	25	133.8
GI_13904851-S	111.6	6.4	29	97.9	6.7	17	126.9	6.5	13	108.2	6.1	19	115.9	9.3	19	101.4	7.1	25	114.1	5.6	14	108.3	6.3	29	100.4	9.3	21	88.4	5.9	17	115.2	7.4	20	114.3	6.3	28	126.1	7.3	26	109.8	9.3	17	117	10.5	20	106.2	6.8	22	105.3
GI_13904852-S	95.9	5.1	26	107.1	5.2	30	127.7	5	29	120.4	7.9	30	107.7	5.6	30	107.3	6.7	31	109.5	2.5	24	115	4.8	28	114.1	6.2	29	101.3	5	29	120.1	6.5	30	119.5	6.1	28	114	5.8	27	106.5	6.8	30	120.6	6.8	30	113.5	6.1	30	127.8
GI_13904854-S	128.4	6.5	30	113.7	8.2	31	130.2	5.1	30	135.8	8.1	28	138.8	7	29	118.2	4.8	30	137.6	5.2	27	129.7	6.1	29	117.6	5.7	30	107.9	4.4	17	135.2	9.1	27	127.4	6.3	29	127.8	8	28	117.1	6.7	30	144.1	7.2	30	138.9	7	28	159.2
GI_13904855-S	68.7	4.5	28	76.3	6.2	26	82	4.3	26	86.3	6.1	24	88.5	5.4	26	72.2	4.6	15	99.3	6.8	28	76.7	3.4	29	64.7	4.7	19	94.7	8.4	24	88.7	5	23	77.8	3.4	29	74.6	4.1	25	91.6	8.5	20	92.5	6.9	19	84.6	5.4	23	84.6
GI_13904857-A	89.4	4.9	27	96.3	7.3	18	96.6	6	24	93.9	4.5	29	87.5	3.8	25	92.7	5.8	23	105.1	7.8	21	96.6	5.3	30	92.8	7.2	22	78.8	3.3	13	110.8	8.9	15	84.2	5.4	30	95.7	6.1	30	89.9	6.1	20	107	6.4	20	91.9	5.9	29	95.2
GI_13904859-I	80.7	5	29	85.8	3.7	29	93.7	5.8	30	66.2	3.2	26	77	5	29	79.7	4.9	26	87.3	4.5	29	87.7	4.1	30	78	4.8	30	88.4	4.8	30	81.1	5.8	30	85.3	4.8	30	69.5	4.2	26	73.6	4	26	88.8	5.4	24	96.8	5.8	29	78.3
GI_13904862-S	98.6	4.9	30	102.3	3.6	29	118.5	5.5	23	128.5	7.3	30	107.1	9.4	19	121.3	8.4	22	111.7	5.7	30	111.5	5.6	30	116.9	5.9	30	116.2	6	25	106.6	8.3	29	116.8	6.7	29	112.4	5.4	28	111.5	4.4	19	120.2	6.2	30	109.4	5.9	29	114.5
GI_13904863-S	366.9	13.2	18	372.9	15.2	31	381.5	15.4	30	367.2	12.4	29	343.1	15.9	22	404.8	17.3	30	359.6	14.7	30	364.5	12	29	373.5	15.3	30	366.7	9.9	29	381.9	14.5	30	374.3	15.2	30	373.2	14.9	29	369	15	31	423.3	20.5	30	340.9	12.2	27	337
GI_13904864-S	126.7	6.6	30	133.6	7.5	24	158.7	10.2	18	144.4	6.7	29	128.1	6	27	124	4.8	24	140.1	7.2	30	126	4.5	28	133.3	5.3	30	134.5	5.9	30	145.5	6.8	25	139.8	7.5	29	156.7	7.9	30	126.9	8.3	30	153.6	7.7	30	131.5	6.4	30	135.4
GI_13904867-S	18998.1	723.6	30	21005.6	576.3	29	20747.7	652.4	29	19292.2	579.7	30	19500.9	661	28	18799.4	436.5	31	20766.9	565.6	30	19616.8	476.6	28	17399.3	580.1	21	19279.2	619.1	25	20073.1	845.4	16	18814.4	546	28	19803.6	702.5	30	20012.7	851.9	24	22693.2	1017.2	25	19083	592.7	29	19122.4
GI_13904868-S	6523.9	253.8	26	7100.6	248.3	30	6898.9	164.3	30	6787.9	189.3	28	6791.9	245	29	6639.7	198.9	24	7026.5	171.8	30	6746.7	195	27	7047	190.5	29	7121.2	200.6	29	6225.6	182.7	19	7341.5	183.4	30	7117.4	293.1	30	6450.5	209.6	21	7497.7	269.5	23	7578.4	184.4	25	6775.7
GI_13904869-S	15485.8	485.1	22	16255.7	541.5	16	16863.3	468.3	23	16602.9	411.4	26	15312.9	473.6	25	15656.6	504.5	25	16186.9	390	30	16331.1	437.5	27	15196.4	421.2	30	15768.1	590.1	30	18024.7	845.5	17	16045.3	364.6	30	15314	479.7	22	15163.8	454.6	17	16142.6	426.4	19	15553.4	440.7	21	14992.5
GI_13929211-S	88.3	5.7	29	87.6	5.1	27	102.9	5.6	21	89.7	5.9	30	92	4.1	28	90.2	5.5	29	88.8	3.9	29	98.1	4.3	30	78.7	3	27	89.3	5.1	29	95	5.1	29	101	6.3	30	95.1	6.3	29	96.1	4.5	31	100.7	5.8	29	98.5	4.8	30	90.1
GI_13929427-S	1384.5	61.1	30	1324.8	43.2	30	1447.9	54.1	30	1400.8	39.9	30	1393.7	55.4	30	1317.4	44.6	29	1344.2	43.9	24	1325.4	51.9	30	1360.7	56.4	30	1518.9	57.3	31	1331.6	44.8	30	1393.2	43.4	30	1441.5	46	29	1410	49	30	1530	48.2	30	1398.1	43.5	28	1462.5
GI_13929428-S	88.7	5.9	29	85.4	4.5	30	109.3	8	19	101.2	7.9	26	87.1	5.1	28	97.4	6.4	30	95.2	4.2	30	99.6	6.9	28	91.7	5.5	29	88.6	4.7	30	98.9	5.4	27	95.2	3	27	90.8	5.2	28	84.8	5.4	30	102.1	6	27	94.2	4.2	30	93.2
GI_13929430-S	76.9	3.8	27	91.3	4.6	31	83.4	4.1	30	90.3	4.8	30	90.1	6.1	29	87.6	4.6	31	87.6	4	27	71.9	4.2	24	92.5	4.8	29	81.1	4.2	31	84.6	3.9	28	90.7	4.9	29	85.8	6.9	30	83.6	5.7	25	93.5	4.2	30	88.5	7	30	81.5
GI_13929435-A	162.1	9.1	28	154.7	8.3	30	192.8	7.9	26	170	7.5	28	173.3	8.4	29	163	10.7	23	172.7	8.7	26	179	12.6	20	155.2	5.8	30	146.6	7.5	29	180.8	9.9	30	179.2	8.4	30	178	8.2	28	140.8	9.8	26	177.5	7.6	19	172	10.3	30	197
GI_13929441-A	63.3	3.2	16	78.5	5	19	78.1	6.2	26	76.7	4	29	66.7	5.2	18	95.8	7.3	20	74.5	4.7	19	78.6	5.8	24	73.3	6	20	96.4	11.5	14	83.7	5.2	25	77.3	7.9	19	77	5.3	17	75.4	6	17	74.8	6	13	106.1	10	17	88.8
GI_13929441-I	88.9	4.8	25	81.7	3.3	29	98.4	5	20	99.8	6	18	83	5.2	29	83.2	4.6	30	94.3	4.8	30	86.6	3.6	29	83	6.4	30	88	5.4	24	86.2	4.8	27	93.5	5.5	30	90.3	5.7	29	86.3	3.9	18	98.5	5.9	28	95.4	4.3	27	103.5
GI_13929444-I	104.6	6.2	28	95	5.1	21	84	7.1	20	93.7	4.5	30	103.4	4.5	26	80.4	4.2	26	99.7	7.7	29	86.4	3.9	28	96.1	6	30	101.2	6.8	24	103.7	6.5	20	101.9	5.5	29	90	5.2	22	86.9	6.8	22	111.5	6.4	30	107.6	5.6	29	100.9
GI_13929459-S	143.4	6.6	27	152.5	7.3	30	150.1	6	29	149.8	7.9	30	153.4	8.3	26	149.6	6.6	30	151.1	5.7	29	140.5	7.8	30	154.7	7.1	29	149.2	7.5	30	162.5	8.2	30	150.7	8.4	29	156.7	8.3	28	150.7	5.6	30	161.3	7.6	30	154.8	8	30	157.9
GI_13929461-S	343.6	17.1	30	326.3	11.1	30	349.5	13.9	29	308	11.4	30	331.5	16.8	28	310.3	11.9	30	333.7	11.8	29	330	12.6	29	330.7	15	26	359	17.7	15	328.7	14	29	329.1	11.1	28	353	15.1	29	316.7	12.4	24	337.2	17.7	28	339.5	11.5	30	327.6
GI_13929463-A	245.3	13.2	30	290.3	14.6	23	284.4	10.1	26	283.5	12.8	27	244	10.4	28	284.6	10.8	31	292.2	13.4	29	288.6	14.7	30	294.8	15	30	289.3	13.4	31	301.6	12.3	27	271.5	10.6	30	239.7	9.1	28	282.8	8.1	29	289.5	10.7	29	283.5	14.6	29	239.3
GI_13929464-I	73.9	5.9	29	105.3	6.2	30	91.7	4.7	26	110.1	8.4	27	83.5	4.8	29	92.2	4.3	28	102.7	5.9	30	99.6	6	28	108	5.6	30	86.7	5.6	31	106.4	5.1	21	98.8	4.7	30	94.7	5.9	30	92.7	5.4	15	100.7	5.4	21	101.5	3.9	29	109.6
GI_13929468-S	326.7	11.7	24	390.6	12.5	30	379.8	14.6	27	364	11.3	29	382.4	17.5	30	379.6	14.3	31	391	18.4	29	386.6	17	30	359.3	13.9	28	367	11	30	425.5	9.6	26	374.3	20	25	356.7	11	27	400.4	17.4	29	392.1	14.9	28	383.5	17	30	346.1
GI_13929469-S	263	10.2	29	270.9	13.5	23	275.7	10.3	29	270.8	10.2	30	264.4	9.8	29	264.8	11.7	29	264.7	9.7	27	264.8	8.6	29	260.3	10.3	30	271.2	11.2	31	268.2	9.8	29	252.8	8.5	30	266.8	9.1	29	285	11.2	28	273	8	28	271.6	11.4	30	237.3
GI_13929470-S	399.5	17	28	441.9	18.5	24	470.5	20.4	24	390.3	15.4	20	398.1	14.1	30	430.5	13.9	31	444.5	19.1	30	388.4	8.6	24	430	19.5	29	412.9	18.8	31	429.5	14.2	29	428.8	15.5	26	442.5	14.3	30	464	22.8	21	463.5	21.4	20	413.6	12.4	29	402.1
GI_13929471-S	120.1	9	23	112.8	7.4	18	151.9	7.8	22	132.7	9.1	24	123.9	6.5	28	135.7	7.9	28	133	7.7	26	123.9	4.8	28	130.9	7.9	23	116.8	7	19	141.5	7.7	23	133.6	6.3	28	132.6	8.2	19	120.5	6.7	24	143.6	8.3	27	125	5.5	30	131.6
GI_13929472-S	1819	56.1	29	2238	69.5	31	2300.1	122.5	28	2001	67.5	29	1837.1	82.8	30	1678.8	66.9	31	1974.6	62.3	30	1942.5	72.6	29	1749.5	50.7	29	1949.7	81.2	31	1937.9	61.8	30	1898.9	58.9	30	2091.9	61.1	29	2068.4	63.2	31	2384.4	85.4	30	2101	65.5	30	2281.3
GI_13929473-S	68.3	5.5	19	92.6	7.2	20	86.2	5.6	20	87	5.4	20	71.8	6.8	14	87	5.1	19	69.3	2.7	18	90.5	5.9	21	88.3	5.4	26	81.3	4.6	17	90.5	7.9	17	92.7	6.4	23	88.4	7.7	9	82.8	10	13	107.3	9.2	12	124.4	11.8	12	87.1
GI_13937360-S	225.4	9.8	29	215.7	9.4	24	259.8	9.5	28	259.1	8.2	28	234.9	11.1	30	229.6	9.7	25	246.3	11.3	29	249.2	8.3	29	224.8	10.9	19	273.9	10.4	27	270.9	20.3	18	232	7.7	23	239.8	11.5	28	243.3	13.5	24	266.6	9.2	30	248	8.5	22	208.6
GI_13994163-S	70.4	4.9	30	76.3	4.4	30	79.6	5.9	26	82.3	7.2	20	77.4	4.3	27	74.6	5.2	31	80.8	5.9	29	82.6	6.3	29	76.5	4.1	28	81.6	4.8	23	75.8	4.1	25	73.3	3.9	27	70.6	3.8	27	83.3	6.5	21	84	6	21	66.7	2.9	24	76.1
GI_13994189-S	169.7	10.5	19	143.8	9.2	19	169.8	8.5	15	175.4	7	23	170.7	8.1	26	185.6	12.4	21	188.3	5.8	22	179.5	9.7	27	161.2	7.1	20	163.5	8.4	18	193.7	9.9	20	178.3	8.3	30	187.2	9.5	20	185.4	12.6	20	181.4	9.6	29	175.9	6.6	20	174.1
GI_13994233-S	64.1	4.4	25	80.3	6.4	21	80.8	4.4	27	76.3	4.8	27	91.5	5.9	25	79.4	5.4	25	85.1	8.2	17	82.1	5.7	29	88.1	7.9	19	84.6	7.2	21	80.4	4.3	22	77.9	4.3	28	91.1	6.7	27	87.1	6.2	24	90.6	4	24	78.6	4.2	29	89.8
GI_13994235-S	125.1	7.9	18	129.8	11	19	120.6	10.4	16	143.4	8.7	20	124	9.4	22	114.8	6.5	16	131.3	7.7	16	125.7	7.5	27	124.6	9.6	11	113	6.6	22	125.3	7.2	8	113.2	6.3	22	128.4	9.1	13	139.2	11	9	136	10.7	14	133.7	11.9	16	112.1
GI_13994241-S	746	21.7	25	897	49.6	16	850.4	22.6	22	831.7	21.8	19	797.5	29.4	27	824.2	42.1	15	919.9	46.5	13	898.1	18.9	28	855.7	31.6	25	847.2	26	24	920.3	46.5	13	852.7	18.9	23	892.4	34.6	21	963.2	32.7	16	930.2	31.1	23	834.7	25.4	29	853.6
GI_13994243-S	93.1	5.7	28	92.4	6.1	25	92.4	5.3	22	93.6	6.2	30	95.9	7.9	25	82.3	3.3	27	99.9	6.1	28	90	5.6	23	98.4	6.8	29	95.7	5.6	28	91.4	5.8	24	91.8	4.5	28	92	5.3	29	68.5	3.7	25	92.6	4.4	29	100.4	5.7	30	82.8
GI_13994249-S	107.7	4.6	29	94.1	5.7	23	119.2	6.1	30	115	7.8	30	100.8	3.4	25	110.7	5.8	30	119.8	6.9	22	125.9	5.3	27	107.2	4	28	119.6	7.6	17	119.8	6.1	29	116	5.8	28	111.9	4.7	29	107.2	6.9	28	132.5	7.6	28	122.4	5.9	29	118.6
GI_13994254-S	65.7	3.2	29	76.8	4.4	18	77.9	4.2	29	76.5	5.7	29	79.2	5.1	29	79.3	5	29	73	5.3	21	79.5	3.8	28	76.2	3.7	26	81.1	4.6	27	75.5	4.7	21	81.4	4.3	28	82.8	3.5	28	71.6	5.7	21	89.6	5.8	26	87.8	5.9	27	82.4
GI_13994260-S	669	22.8	29	763.4	27.1	31	764.2	24.8	26	752.1	17.4	28	640.3	27.8	21	647.5	30.5	20	724.1	27.9	21	677.4	16.4	27	686.5	18.3	30	667	25.8	22	712.7	34.2	24	717.4	24.8	30	754.1	31.5	27	707	32.2	25	780.3	21.7	22	713.6	19.8	29	754.9
GI_13994267-S	84.7	5.3	23	112.1	7.8	21	96.5	5	11	104.6	4.8	28	94.4	4.5	29	110.9	6	29	115.1	6.6	25	88.8	4.7	21	97.4	5.9	17	93.6	3.9	23	93.7	5.8	22	103.3	5.8	26	96.4	4.5	28	96.2	7.2	25	113.8	6.1	19	101.7	8	19	95.1
GI_13994272-S	90.6	5.3	22	99.7	6.3	26	110	9.7	22	100.2	5.2	29	114.4	7.2	29	95	5.9	31	106.5	7	24	113.7	5.9	29	101.7	6.3	29	102.1	7.3	30	95.2	3.7	25	101	5.5	29	86	4	27	100.8	7	25	103.9	5.7	26	101.6	5.7	22	95.1
GI_13994281-S	334.8	14.2	22	357.4	14.6	31	366.7	13.8	24	343.7	11	21	324.9	11.8	29	336	8.8	21	368.6	13.2	30	311.6	8.5	24	337.6	11.8	30	321.7	10.1	20	377.8	12.6	25	347.9	9.9	29	364.5	10.7	26	393.5	16	26	372.9	14	22	367.4	13	25	349
GI_13994286-S	173.3	11.4	20	183.8	12.2	22	191.6	12.6	12	181.3	14.3	17	160.3	5.7	17	177	7.2	20	183.1	10	21	182.7	11.7	20	156	9.4	15	186.7	9.7	16	150.2	13.6	9	162	8	20	187.4	12.2	19	151.7	8.9	20	183.3	8	20	175.9	9.4	22	195.2
GI_13994288-S	116.1	6	18	112	9.5	13	122	10	16	106	9.6	20	101.8	4.1	16	120.2	10.5	21	140.8	12	17	116.4	5.6	27	127.3	6	26	102	6	21	107.3	12.5	11	104.3	5.7	26	118.3	11.1	19	106.7	6.7	18	137.6	11.3	18	113.1	4.6	23	120.6
GI_13994295-S	452	20.5	29	457.2	11.2	18	485.1	17.1	30	490	16.2	30	448	15.7	30	465.7	13.6	29	519	16.9	27	476.6	14.7	29	456.1	16.2	29	454.8	16.1	29	472.8	21.3	21	479.4	12.2	29	535.3	16.2	30	479.8	17.1	30	516.3	16.6	20	506.1	17.4	30	457.4
GI_13994299-S	323.6	14.2	25	344.7	26.7	18	383.9	9.5	21	338.9	13.9	23	343.4	13.1	30	356.9	17.5	24	397.3	13.5	26	337.5	17.2	24	351.9	13.7	30	360.3	14.3	25	387.1	18.7	21	376.6	12.9	28	384.7	17.1	30	362.1	12.5	24	386.9	18.7	20	359.4	19.4	25	345.8
GI_13994301-S	85.1	5.6	21	100.1	7.5	17	97.5	7.2	19	92.6	5.4	23	92.9	5	19	86.7	8	14	101.8	9.3	15	99.6	9.1	17	107.5	10.5	19	91.2	8.1	17	99.1	7.6	19	108.4	6.4	19	86.8	6.2	17	95	6.1	18	113.8	12.3	17	126.3	11.1	10	101
GI_13994315-A	90	6.8	30	79.5	4.1	27	89.7	6.4	30	87.3	6	26	99.2	6.1	29	91.1	7.8	26	86.1	5	26	82.9	5.7	29	87.3	5	30	81.1	4.2	28	93.2	6.2	28	87.3	5.2	26	81.8	5.6	29	90.8	5.6	27	89.6	5.6	23	93.7	5.6	29	81.9
GI_13994321-S	127.9	8	28	158	7.5	31	133.7	9.5	30	146.6	6.6	30	113	5.7	26	138	6.6	28	142	7.8	29	145.4	8.5	30	141.4	9.7	28	149.3	8.3	31	129.3	7.1	16	131.3	7.5	22	147	8.9	24	143.5	7.5	24	136.4	8	29	150.5	9.5	30	143.5
GI_13994324-S	82.1	6.2	17	95.8	4.8	21	120.4	9.7	16	94.3	5.2	21	89.1	8.4	17	96.8	4.9	19	106	8.9	12	90.9	4.9	15	83.1	6.6	13	97.1	6.4	24	97.5	8.4	16	102.8	5.4	27	92.3	6.5	16	104.1	6.2	19	93.8	8	14	121.3	9.4	13	100
GI_13994332-S	1661.3	45.6	29	1863.1	59.9	26	1954	56.7	29	1880.3	48.7	29	1689.6	61.1	30	1591.6	44.7	30	1775	56.1	29	1719.3	55.3	28	1798.5	52.9	30	1703.9	53.7	30	1618.1	58.2	27	1778.6	53.2	29	1892.8	60.7	29	1754.2	52	28	2052.3	61.5	30	1868.6	46.7	29	1953.7
GI_13994334-S	84.4	4.8	28	100.9	6.4	31	103.5	6.7	28	88.5	4.6	26	96.3	6.4	29	110.8	8.3	26	102.5	6.4	30	109.6	6.4	28	108.1	8.8	29	110.2	5.3	30	101.6	6.3	30	95.3	4.7	29	101.5	7.2	23	101.9	6.3	29	91	5.3	30	116.8	7.3	30	92.6
GI_13994340-S	84.1	5.5	28	91.3	4.8	30	94.3	5.4	24	98.4	6.9	22	93.6	6.7	29	96.9	4	28	95.8	6.1	24	97.9	4.7	29	98.9	7.9	29	91.1	5.5	30	97.9	6.6	29	93.4	4.7	29	100.5	5.5	26	89.5	4.8	29	102.3	4.9	26	110.3	6	30	107.8
GI_13994348-S	88	5.3	28	102.1	6.6	30	109.8	6	23	105.2	6	29	87	5.8	28	112.5	7.9	28	107.7	4.9	30	106.7	6.2	29	105.5	6.7	30	90.4	4.7	29	103	5.5	25	101.6	4.2	27	103.1	5.8	30	96.2	5.1	28	107.6	5.9	29	110.6	5.9	29	97.1
GI_13994350-S	239.2	7.8	28	240	9.3	30	270.8	9.3	30	236.9	8.7	27	262.1	10.1	30	238.8	8.6	29	255.6	10.8	29	248.2	10.3	28	248.5	11.8	30	243.8	6.3	30	275	12.4	29	244.9	8.4	30	262.6	7	29	254.8	8.4	27	273.3	11	24	256.7	8.3	23	241.6
GI_13994357-S	87.1	4.7	27	86.8	3.6	27	90.8	3.9	28	83.3	4.8	27	80.5	4.3	26	103.3	6.6	22	103.4	6	28	99.5	4.2	30	85.1	4.8	30	93	4.9	28	100.2	5.8	22	97.6	5.1	30	85.2	4.2	30	83.5	3.9	18	86	3.8	27	94.6	5.2	20	81.7
GI_13994359-S	105.1	7.6	13	112.1	6.5	20	119.5	5.8	21	112.1	6.6	24	102.6	8.6	13	118.4	11.1	12	113.1	5.2	15	113.7	11	16	114.5	7.8	22	124.2	11.6	11	104.6	10.7	9	112.4	10.5	14	99.3	6.9	20	103.7	5.7	17	121.7	8.8	12	113.8	5.7	25	118.7
GI_13994361-S	102.1	6.2	30	102.5	8	17	109.7	6.7	26	106.7	6.4	30	97	5.2	29	89	4.7	28	113.2	6	25	97.7	4.5	28	93.4	5.7	29	98.4	7.5	22	102.5	7.3	21	104.7	5.3	30	108.5	6.8	28	98.6	7.1	24	112.4	5.6	27	103	4.4	30	100.4
GI_13994371-S	79.4	5.1	23	82.5	6.1	18	88.5	5.4	19	84	4.1	30	78.2	3.5	26	87.5	5.5	30	73.3	3.6	29	84.9	4.6	28	75.4	3.7	29	85.3	5.1	25	108.9	9.5	21	80.4	6.1	24	95.2	5.3	22	76.9	5.3	24	92	4.4	23	90.3	5.6	28	90.6
GI_13994373-S	130.5	6.8	26	135.2	9.2	20	143	6.6	28	160.6	8.7	30	149.4	5.5	28	131.8	14	12	158.5	8.2	23	141.6	5.9	29	139.3	6.9	27	146.4	8.7	26	154.8	8.9	28	142.5	5.7	24	147.7	7.6	27	129.3	7.6	29	156.9	3.4	14	141.6	7.2	21	138.4
GI_14028874-S	131.4	7	30	130.3	6.7	25	140.8	7	30	131.9	4.2	29	129.9	6.1	30	143.4	6.8	31	135.6	5.8	26	130.9	6.7	28	155.8	9	23	124.5	6	30	132.2	5.9	27	130.8	7.8	29	134.4	5.6	30	131.6	7.4	25	139.9	5.2	27	142.8	9	23	140.8
GI_14042922-S	684.6	24.9	30	768.1	29	30	848.6	28.9	30	729.3	19.4	30	711.8	26.2	30	751.1	26.7	31	753.2	29.7	30	782.8	27.2	30	767	30.1	30	781.5	20.1	31	799.1	24.5	27	730.1	22.9	30	749.7	19.3	30	751.8	21.5	31	876.6	29.7	28	800	26.1	29	763.3
GI_14042940-S	1202.7	41.6	28	1342.1	42.9	23	1481.8	49.3	23	1383.6	64.6	17	1364.5	50.6	22	1408.6	56.7	20	1334.7	76.4	17	1326	41	26	1293.5	48.9	17	1353.7	41.5	16	1453.9	49.2	21	1348.7	42.5	28	1361.7	58.4	20	1348.7	38.3	18	1395.9	42.7	22	1368.4	45.2	25	1358.8
GI_14042942-S	1063	31.6	27	1081.4	40.7	26	1178.2	39.4	27	1142.7	32	30	1103.9	28.4	29	1174.5	28.6	25	1136.7	30.6	30	1056.9	20.9	28	1164.1	40.2	21	1203.4	42	22	1159.3	30.2	27	1101.9	32.4	28	1189.2	38.6	30	1182	28.3	23	1249.2	52.4	30	1195.1	37.7	29	1109.5
GI_14042948-S	76.3	4.2	28	88.9	6.8	27	110.4	5.3	30	95.1	4.9	29	82.7	4.1	30	85.2	3.9	29	94.6	5.2	30	86.2	4.8	27	87.1	4.6	28	98.3	7.2	31	87	3.9	27	92.2	5.6	30	86.5	4.6	29	83.9	4	31	102.5	5.2	30	101.7	4.6	30	86.1
GI_14042950-S	64.4	4.9	29	71.5	5.1	25	79.4	6.6	18	69.7	3.9	29	86.7	8.6	22	81.7	4.7	28	66.5	3.2	29	80	6	24	73.5	5.1	25	74.3	5.3	28	74.7	4.5	13	77	4.1	30	70.6	4.1	29	59.7	4.3	22	75.4	4.6	17	98.2	6.3	21	80.5
GI_14042952-S	667.1	26.5	29	778.3	38.8	29	788.2	27.8	30	785.9	30.9	29	689.1	24.4	30	604	28.1	29	672.9	30	30	657.5	25.3	30	707.8	28.7	30	728.3	29.6	30	603.8	31.7	29	754	37	30	771.5	29.1	30	694.5	21.4	26	803.5	27.9	30	823	26.8	30	871.4
GI_14042954-S	92.6	6.2	28	77.8	4.3	28	109.4	4.7	29	90.3	5.7	29	87.8	4.5	28	92.6	4.7	30	96.7	6.3	27	101	5.6	30	100.6	5.4	29	81.5	3.7	27	103.6	5.1	29	96.2	6.3	30	81.8	4.2	28	81.9	3.6	26	99.3	6.5	28	99.5	6.4	30	88
GI_14042956-S	91.7	6	30	86.7	4.4	29	89.7	4.8	30	92.8	4	29	74.4	4.8	26	77.2	4.9	24	99.7	5	26	86.4	5.1	29	69.9	3	26	82.2	4.2	31	88.8	5.8	15	96.5	5.2	30	86.5	5	29	70.3	4.4	23	98.2	5.7	28	81.1	4.6	30	85.8
GI_14042959-S	138.2	9.5	27	153.3	6.9	28	157.6	3.5	20	142.8	8.1	19	150.1	8	29	160.8	8.7	17	162.6	7	22	151	6.1	25	134.8	5.1	11	152.7	7.7	25	163.3	12.2	18	160.9	7.3	30	170.1	9.6	27	161.5	9.7	21	164.9	8.5	20	161.2	7.4	30	158.1
GI_14042961-S	126.9	6	24	119.8	5.4	29	140.4	6.3	30	136.1	5.5	30	126.9	6.1	27	141.9	6.4	30	125.9	5.2	30	135.7	7.8	30	121.9	5.7	29	136	6.8	29	144.9	7.9	30	144.5	6	25	130.1	5	28	121.4	4.7	25	146.5	5.7	27	140.7	8	30	128.3
GI_14042963-S	458.3	17.6	29	474	18.4	27	485.8	15.7	23	473.3	22.1	23	440.1	13.8	29	444	16.9	21	495.8	20	20	461.4	21.4	30	433.1	12.7	28	470.1	22.4	20	446.3	23.2	24	464.5	15	29	497.8	20.8	30	508	19.1	27	495.4	25.3	23	480.7	16.4	27	499.7
GI_14042965-S	130.4	6.1	28	171.5	11	23	164	7.6	30	135.5	2.9	26	150.4	7.8	30	142.8	6.7	30	151	7.9	27	157.1	8.9	30	150	6.4	29	138.5	5.1	27	161.5	7.3	29	160.7	6.1	29	160.9	8.7	30	152.4	7.4	31	164.3	7.5	29	149.3	7.1	28	160
GI_14042967-S	882	26.6	27	892	25.9	30	950.2	32	30	865.6	23.9	29	957.3	39.7	30	836.6	26.8	31	939.7	28	30	878	23.4	30	869.5	24.9	28	930.1	29.5	30	971.8	33.2	28	879.9	30.2	29	916.1	28.5	29	889.9	28.4	31	1050.4	28.5	29	912.7	28	30	817.5
GI_14042969-S	488.5	22.9	20	578.6	31.3	26	523.5	15.6	16	523.1	20.7	23	512.7	26.9	30	532.7	25.8	25	585.2	35.2	19	570	18.5	30	544.7	27	30	461.3	10.3	15	526.6	32.2	19	599.4	31.2	28	586.7	20.2	25	608	36	15	619	23.9	23	548.3	24.6	21	585.1
GI_14042971-S	107.8	5.5	27	102.1	5.2	29	122.5	5.9	21	112.1	4.8	28	101.9	4.6	29	119.1	4.9	30	122.3	5.9	28	123.8	6.2	29	119.2	6.9	27	110.8	7.5	25	112.6	5.3	23	117	6.3	30	134.3	8.4	25	113.6	7.6	18	128.7	7.1	18	116.3	7.2	21	114.2
GI_14042973-S	106.9	6.1	30	103.1	5.9	18	115.1	5.9	21	117.4	9	17	104.5	6.4	29	132.9	10.5	20	115.4	7.1	19	130.1	7.6	23	105	6.3	25	119.4	6.9	14	131.8	6.3	23	113.9	7.5	24	112.3	6.3	20	114	7.4	19	127.8	9.2	18	120.8	6.5	25	126.9
GI_14042977-S	101.7	4.3	28	107.4	7.8	27	118	7.5	30	102.4	5.4	30	99.1	4.8	26	112.1	8.2	30	109.9	6.1	29	109.4	8.2	22	116.3	6.4	30	105.5	5.8	26	100.9	5.7	30	106.6	5.8	25	107	5.9	29	111.7	6	31	117.3	8	29	112	4.7	28	98.5
GI_14042983-S	92.3	7.6	30	99.1	8.5	25	81.9	5.9	16	101.5	8.5	25	91.3	9.4	20	92.8	4.7	29	76.5	4.3	19	90.4	7.6	23	90.8	4.6	29	92.4	7.1	25	86.6	4.5	26	81.7	5.1	27	88.9	4.8	26	102.6	11.4	21	100.1	6.1	24	79	4.4	19	92.5
GI_14042987-S	196.9	8.1	26	184.2	11.6	20	199.8	8.9	15	184.3	7.4	23	186.4	7.6	29	174.9	10.3	21	191.1	9.7	23	187.1	7.1	29	183.7	10.1	23	175.3	11.5	12	187.5	7.8	22	189.2	8.9	25	197	8.4	19	169.7	7.4	26	217.1	10	20	207.9	10.8	27	192.3
GI_14043021-S	2138.8	56.6	26	2438.6	72.9	28	2497.2	64	29	2359.5	55.6	30	2234.2	69.3	30	2327.9	62.7	25	2317.9	83.6	25	2196.9	46	27	2305.6	68.7	29	2301	72.4	30	2398.6	57.4	28	2285.8	63.3	27	2429.9	60.5	26	2299.1	64.7	19	2422.2	46.8	29	2267.2	63.2	29	2345
GI_14043023-S	385	13.6	30	453.2	17.5	25	486.9	16.2	27	471.9	19.7	25	445.1	20	25	461.2	17.4	29	486.6	14.4	27	480.1	20.3	30	444.4	11.7	28	485.3	18.7	29	494.3	13.2	30	456.8	14.1	29	486.7	18.6	29	481.1	21	26	513.8	17.7	29	477	11	24	443.3
GI_14043025-S	1084.3	42.1	29	1114.3	40.1	25	1191.5	29.1	22	1176.6	35.9	30	1115.4	43.7	29	1209.8	45.5	30	1239.3	39.3	26	1237.8	31.6	30	1163.6	37.7	30	1234.2	33.3	29	1165.8	33.3	30	1110.9	38.9	30	1154	34.7	30	1116.1	30.4	31	1232.9	31.1	28	1115.3	33.9	30	1107.4
GI_14043031-A	417.4	14.7	30	435	17.1	28	498.7	24.4	27	456.2	15.7	30	510.1	17.5	30	460.3	18	31	497.8	19.8	27	481.6	11.1	30	503.7	18.7	29	498.9	21.7	29	478.6	21.2	29	485.2	18.9	29	489.9	15.3	28	477.7	20.1	31	532.3	16.3	30	504.9	19.5	29	463.2
GI_14043043-A	158.7	7.8	28	141.6	5.5	29	162.8	10.4	26	155.2	9.5	26	157.5	7	27	142.5	6.9	29	166.9	6.7	28	161	6.8	29	157.7	8.6	29	151.2	9.8	22	152.1	6.5	28	152.4	5.5	30	144.1	6.4	28	152.5	9.8	18	164.7	8.3	25	178.5	9.6	30	150.7
GI_14043058-S	130.9	4.9	29	123.2	7.4	18	150.4	6.6	25	139.6	5.7	29	148.6	9.4	29	127.2	6	31	137.1	6.3	30	142.5	6.9	28	137.1	7.8	29	157.1	6.4	24	133.9	4.9	18	151.2	5.2	28	143.5	6.3	30	133.2	6.2	29	143.3	6.7	30	145.3	7.3	21	142.6
GI_14043059-S	115.3	5.9	30	130.7	12	14	137.3	12.4	17	119.3	5.3	29	102	5	20	127.1	7.2	26	141.2	9.3	20	130.4	5.7	27	140.1	9.9	27	109.9	5.3	19	118.2	7.4	24	110.8	4.8	30	114	7.5	20	121.5	11.9	13	132.9	7.5	20	123.5	7	24	117.7
GI_14043065-A	99.6	6.2	26	115	5.1	29	121.3	5.9	29	112.4	7.4	19	122.8	6.1	29	120.4	5.7	25	126.2	5.5	29	106.8	6.3	29	103.1	6.1	28	123.5	6.4	31	123.1	7	23	121.3	5.2	28	127.8	8	29	131.5	10.3	19	116.4	3.6	26	127.6	5.9	30	124.5
GI_14043065-I	98.4	5.8	30	105.8	5.5	31	114.7	7.1	28	124.6	8.1	29	104.1	4.8	28	113.6	7.2	30	109.2	6.5	29	116	6.5	30	102.6	5.6	30	98.2	5.6	31	107.5	5.6	21	99.6	5.3	23	100.9	6.9	28	93.6	5.3	15	127.3	5.8	30	107.9	5.3	30	112.1
GI_14043068-S	1638.2	65.8	28	1795.8	76.7	30	1837.3	77.1	15	1788.6	68.4	30	1682.3	61.1	30	1733.4	57.2	31	1828.6	84.9	21	1816.1	54.5	29	1841.1	44.1	26	1860.1	64.3	31	1775.1	71.7	15	1775.2	60.3	27	1740.1	65.9	30	1767	98.7	17	1793.2	66	30	1741.9	76.3	27	1639
GI_14043069-I	257.4	10.5	29	290.4	12.3	26	276.9	10.9	29	272.6	9.9	30	298.5	21.7	20	310.2	16.6	31	287.5	11.1	30	295.1	11.6	30	275.4	9.8	30	299.4	9.6	30	287.5	13.2	30	290.3	11	30	296.1	11.5	30	302.6	13.7	20	309.7	13.4	29	276.4	14.5	28	255.5
GI_14043073-A	3024.1	109.8	28	3475.8	97.2	27	3563	109.3	26	3388.1	112.7	26	2976.1	79.8	26	3535.7	122	29	3462.7	94.9	30	3232.5	95.9	26	3218.9	78.7	28	3414.1	121.3	31	3679	150.6	21	3227.3	95	30	3301.6	90.4	26	3496.7	109.2	27	3754.2	139.7	20	3338.1	104.1	29	3213.8
GI_14110370-S	1356.2	30.3	28	1479.5	55.7	24	1435.5	35.6	24	1534.7	42.9	30	1411.6	45	25	1497.2	51.6	31	1444	40.5	25	1468.4	34.2	28	1508.9	50.5	30	1465.3	50.6	22	1444.4	49.9	23	1380.9	33.3	28	1535.2	47.2	28	1473	39.1	20	1484.7	53.6	20	1491	50.7	22	1565.6
GI_14110374-A	932.4	32	30	1106.8	39.5	23	1158.1	38.2	26	1041.1	32.1	29	966.2	30.5	30	1099.4	41.2	21	999.6	31.5	14	1064.6	41.7	29	1006.1	30	30	1028	35.1	23	1080.5	38.4	27	1035.5	31.3	30	1021.9	27.4	30	1128.8	38.8	21	1095.2	42.8	27	991.5	30.4	23	1013.2
GI_14110374-I	93.7	5.5	25	102	6.2	18	95.7	6.4	27	102	5.7	27	98.4	4.7	27	104.2	5.3	29	109.3	5.3	27	109	7.9	24	89.1	5.9	23	90.8	4.6	23	95.3	5.5	24	100.3	5.1	20	91.7	4.7	29	101	4.1	22	110.2	5.7	22	111.3	6.5	19	107.2
GI_14110377-I	74.4	5.5	17	97.4	7.9	29	92.9	4.4	29	82.9	4.5	28	77.9	5.6	25	81.9	4.7	30	94.2	6.4	28	77.2	4.6	27	86.9	5.3	28	80	3.5	30	85.4	4.5	26	85.5	6.8	28	81.5	4.1	30	95.2	6.8	24	114.1	7.7	23	93.5	4.7	29	80.8
GI_14110380-I	242.3	10	30	268.4	9.8	31	245.3	8.1	23	259.3	9.2	30	257.7	10.3	30	264.1	10.4	31	276.9	10.7	28	268.4	8.8	30	260.8	8.2	29	257.7	6.7	28	262	9.8	30	270.3	10.2	27	246	10.2	28	264.5	9.3	29	268.2	10.7	29	268.5	11.7	30	257.9
GI_14110384-S	115.6	8.5	29	111.2	5.5	23	121	4.8	29	114.7	5.9	30	122.2	6.9	30	112	5.5	30	121.4	5.8	25	109.5	5	30	113.9	6.3	26	114.4	6.4	29	126.3	6.9	25	135	6	30	104.5	4.7	27	113.5	5.6	25	146.1	9.1	30	105.3	7.1	22	111
GI_14110386-I	83.3	4	17	103	5.1	18	97.5	6.4	22	102	5.8	21	107.7	6.9	20	113.3	9.1	16	112.7	6.8	22	94.1	6	25	98.5	6.4	28	105.7	4.7	26	109.8	7.4	29	105.5	5.4	26	103.5	6.1	27	103	5.5	25	105.9	9.8	17	112.1	4.8	29	108.4
GI_14110389-A	217.4	10.5	30	193.4	8.4	27	228.4	5.2	25	227.1	9	30	211.3	10.4	30	217.4	10.6	27	236.4	11.2	26	224.2	7	29	216.4	9.9	30	206.3	6.5	30	230.3	8.8	30	211.4	5	28	224.2	9.3	30	242	10.3	30	216.6	12.5	29	222.2	9.9	28	222.3
GI_14110394-S	1916.9	53.6	28	2036.4	66.6	23	2213.8	60.4	29	2149.6	69.3	30	2111	74.8	24	2163.8	68.8	31	2232.9	49.5	30	2243	85.2	30	2195.5	78.9	30	2247.2	84	27	2201	64.7	30	1957.3	50.6	29	2203.2	78.9	30	2347.5	92.8	19	2239.1	62.2	23	2160.8	58.2	27	2115.5
GI_14110398-S	105	6.5	30	94.5	6.8	27	89.3	4.5	28	91.8	4	27	89.8	4.5	29	85.4	5.7	22	101	6.9	25	101.6	6.1	25	92.2	4.8	28	81.8	4.3	30	103.1	4.6	28	102	4.9	29	93.9	4.7	30	88.6	7.5	22	97.2	5.2	29	93.5	7.8	29	99.3
GI_14110401-A	1575.4	49.6	24	1678.8	48.7	26	1698.9	44.5	29	1720.2	42.3	30	1790.9	63.3	18	1793.9	59.7	29	1773.5	35.5	27	1742.8	44.5	30	1657.5	43.5	24	1714.4	51.9	30	1832.8	45.4	9	1683.1	62.6	21	1724.5	63.8	25	1708.2	56.4	23	1885.8	71.8	22	1686.2	56.9	28	1668.1
GI_14110403-I	721.7	24.1	30	740	25.5	23	744.3	24.3	28	725.6	16.3	27	706.6	20.7	30	755.8	30	23	762.9	25.3	30	714.4	15.9	29	726	23.1	30	741.9	22.5	28	773.8	19.2	29	728.5	20.7	30	720.9	33.1	30	793.8	26.8	31	800	27.4	21	751.6	28.1	29	681.7
GI_14110406-A	497.5	18.5	30	539.1	11.6	27	518	13.9	19	550.6	17.5	30	494.8	17.8	30	538	18.8	19	560.2	20	29	528.2	14.1	29	500.3	17.9	25	543.2	18.1	31	507.5	16.4	27	524.2	17.1	29	542.6	17.7	30	543.5	20.4	30	563.8	20.2	27	508.1	17.5	29	495.9
GI_14110410-I	717.3	29.1	30	802.9	23.7	28	867.5	22.7	30	780.2	17.3	30	780.5	27.3	30	855.1	27	31	847.1	26.4	30	815.1	30	29	747.7	23.9	27	858	38	15	853	25	30	819.1	26.5	30	785.2	22.9	30	822.1	24.4	22	826.2	26.3	29	795.3	32.8	30	786.6
GI_14110413-A	6220.3	169.4	30	7208.7	305.6	22	7244.9	188.5	29	7014.8	211.4	27	6495.8	163.8	21	7012.6	205	31	6796.9	194.6	28	6805.1	175.7	29	6464	178.6	29	6795.5	204.2	23	6942.7	174.4	30	6746.5	154.4	29	6802.1	169.7	30	7155.6	187.5	30	7670.2	190	24	6816.1	185.8	28	6314.4
GI_14110425-S	434.7	16.5	27	476.6	15.7	31	585.9	23.1	18	493.8	21.4	30	468.1	19	30	507.3	17.1	30	530.3	18.8	27	464.5	15	29	491.6	21.9	30	535.4	17.8	31	508.4	19	28	497.2	25.3	29	522.5	21.3	27	544.2	20.8	30	547.8	21.8	28	509.4	13.9	30	479
GI_14110430-A	3017.8	87.6	30	3478.7	99.2	31	3760	123.5	29	3494	85.6	29	3630.3	115.6	24	3386.3	94.9	31	3710	127.8	30	3490.3	79.6	29	3521.6	83.6	29	3419.8	92.2	26	3671.9	89.5	30	3287.4	84	30	3583.2	132.2	30	3707.2	118.2	31	3709.6	111.5	30	3590.2	113.7	30	3584.9
GI_14140235-S	96.9	5.4	27	94.5	4.2	28	115.6	6.9	30	102.1	5.5	30	87.2	3.6	22	92.4	4.8	28	98.4	5.2	25	105	5.3	28	95.3	5.8	30	100.1	5.4	21	100.8	5.6	22	95.4	3.9	26	98.5	5.1	29	99.1	4.5	31	101.8	6.3	23	113.8	6.4	28	94.6
GI_14140237-S	129.7	6.7	25	128.6	6.4	28	134.2	4.9	28	128.9	5.3	30	130.5	8.2	26	131.1	9.2	29	131.8	6	30	126.1	6.4	25	124.9	7.2	29	126.7	7.4	25	131	5.1	27	136.9	7.1	29	135.9	9.5	27	113	6.8	19	133.5	7	29	127.9	7.2	29	144.8
GI_14141149-S	546.6	20.8	23	632.8	22.4	26	622.3	21	23	563.9	18.5	30	558.9	19.2	30	564	20.2	25	630.7	20.5	28	586.5	17.6	30	610.6	12.5	29	621.9	23.3	26	606	20.8	25	565.6	17.6	30	598.2	21.1	30	624.5	20.9	22	615.8	17.7	29	618.7	23.2	30	600.2
GI_14141150-S	173.7	11.2	29	187.1	4.9	25	195	7	29	202.8	8.8	29	185.5	9.2	30	188.3	7.4	31	192.9	9	27	188.6	8	30	195.5	9.2	29	182.7	11.6	23	201.5	8.6	30	180.8	8.8	28	184.2	7.5	30	189.1	11.2	28	175.5	8	15	207.8	9.6	30	184.6
GI_14141151-I	134.3	7.9	30	137.1	8.9	21	167	9	25	143.1	8.2	30	144.8	7.9	27	131.1	8.1	27	141.3	7.5	26	147.8	9.6	21	143.9	4.2	28	130.3	7.4	19	162.8	9.4	24	141.6	6.4	29	143.1	8.8	25	141	11.3	15	161.7	5.3	21	143.9	8.2	21	138
GI_14141153-A	3235.3	100.8	29	3657.9	83	26	3990.6	134.2	27	3609.4	89.3	30	3577.9	108	30	3515.2	71.1	26	3409.8	96.8	27	3485.2	63.1	25	3426	95.1	30	3704.8	96.5	30	3834.2	115.7	30	3619.3	116.5	30	3402.9	81.2	30	3719.5	92.9	31	3957.9	119.8	29	3539.1	85.4	29	3545.6
GI_14141155-S	308.6	14.2	30	342.2	15.3	31	345.6	10.9	30	330.1	11.8	28	323.2	9.7	27	351.3	15	28	339.1	12.7	20	329.9	12.8	29	333.9	14.4	29	345.1	22.3	22	366	13.7	28	362.7	11.3	30	342	15.2	30	389.4	17.4	25	326.9	17	27	346.7	10.1	30	326.4
GI_14141158-A	1236.8	63.6	15	1224.2	37.9	24	1341.6	49.2	18	1296.3	37.7	18	1142.2	51.8	17	1211.8	87.3	13	1295.8	48.8	24	1225.6	40.8	26	1193.6	34.6	24	1202.8	25.5	12	1223.5	45	21	1248.5	33.3	28	1289.4	36.6	28	1408	57.2	12	1430.9	62.8	23	1313.2	38.6	30	1357.6
GI_14141160-A	4755.1	156.5	15	5020	232.2	22	5560.9	96.9	23	5226.4	115.6	23	4850.7	154.5	30	4931.9	148.2	30	5164.1	108.8	24	5101.1	112.3	28	5045.8	166	24	4868.4	155.8	22	5431.3	275.3	13	4866.9	146.5	26	5023	130.3	23	4921.2	166.1	21	5592.8	260.9	15	5036.7	205.9	21	5247.9
GI_14141162-I	93.8	5.3	28	91.8	6.3	19	94.3	6.2	26	97.5	7	22	102.3	5.8	29	94	5.2	30	92.1	5.1	29	103.5	9.1	27	92.7	5.2	29	99	6.8	27	95.9	3.9	29	87.9	5.6	28	92.3	6.9	23	80.2	3.8	17	104.4	3.8	21	96.9	5.5	30	85.3
GI_14141164-S	3585.6	97.2	21	3825.5	141.1	16	4228.8	146.3	12	3715.2	87.6	18	3974.1	229.1	16	3900.7	89.7	13	4472.3	108.3	13	4043.3	109	20	3994.4	181	17	3963.8	139.5	11	4004.9	131.5	14	4166.1	134.3	18	3866.8	126.4	21	4226.7	133.5	11	4171.6	163.9	6	3780.4	133.6	13	3919.6
GI_14141165-A	5643.2	130.2	28	6359.7	212.4	31	6051.3	142.9	30	5908.3	121.8	29	5550.6	184	30	5595.7	225.6	17	5831.7	155	29	5803.8	178.6	30	6032.8	138.7	30	5683.4	182.5	27	6173.5	226.9	27	5637	135.8	30	5971.7	161.2	30	5937.4	202.7	29	6541.6	227.9	27	6051	171.7	25	5597.1
GI_14141169-S	522.6	21.7	30	553.5	22.9	25	553.5	17.5	29	511.9	20.5	30	526.3	20.9	29	555.8	19.2	31	545.6	18.4	25	543.9	14.7	29	516.5	22.8	29	504.2	17.8	21	540.7	16.3	24	539.9	17.3	30	540.6	21.6	30	535.8	23.3	29	616.5	23.4	20	560.8	17.1	28	548.1
GI_14141171-S	87.5	8.1	15	88.6	7.1	21	89	5.4	19	91.8	5.6	24	89.2	6.3	25	84.2	5.2	21	86.4	4	26	98.4	5.1	28	88.1	6.1	25	80.9	6.4	15	104.2	8.4	21	85.5	8.5	22	102.4	9	17	89.6	6.2	16	93.7	5.8	21	86.9	5	19	90
GI_14141172-S	78.2	4.7	30	80.2	5.9	29	101.2	5.5	30	78.1	4.1	27	65.5	3.4	27	70.3	4.1	27	86.3	4.3	29	67.2	3.6	30	77.9	3.6	27	72.7	3.3	26	89.4	5.8	30	81.7	4	28	83.4	5.6	27	74.1	4.2	30	81.4	4.4	30	91.9	6.8	30	77.4
GI_14141173-S	3655.1	122.3	28	4526.2	114.9	31	4402.3	150.9	19	4111.7	105.5	30	3928.9	102.2	26	4540.4	189	24	4447.5	95.6	30	4290.1	131.6	26	4047.3	98.3	29	4187.4	166.8	26	4479.8	147.7	15	4214.9	119	28	4106	132.1	19	4525.4	184.2	25	4537.1	196.8	17	4132.7	136.6	30	4401.6
GI_14141174-S	86.7	5.2	30	86	5.1	17	90.9	4.6	18	100.3	5.4	26	79.4	3.7	20	84.8	5.7	16	84.9	2.9	12	85.7	5.1	24	87.7	7.7	16	98.5	6.9	22	92.4	5.2	23	101.6	7.3	29	100.3	6.2	30	98	7.8	19	95.3	6.1	22	94.9	8.3	20	88.6
GI_14141179-S	1104.9	29.3	21	1129.3	39.2	24	1165.8	40.4	25	1057.8	30.1	19	1007.6	40	22	1070	40.5	20	1148.4	19.6	17	1100.4	34.5	26	1183	47.2	20	1097.6	36.9	19	1002.5	32.6	11	1055.8	28.9	23	1165.3	31.1	18	1107	50.1	18	1268.5	49.2	19	1216.7	62	14	1199.2
GI_14141180-S	528.2	22.2	24	560.9	22.6	24	576.6	21.3	21	538.3	21.3	29	539.1	23.7	23	589	19.5	30	626.9	24.7	18	546.4	22	22	603.5	29.2	26	532.2	27.5	18	541.1	33.3	15	587.8	24.2	29	610.9	19.6	30	577.6	29.8	18	631.1	34.7	24	538.3	30.5	18	553
GI_14141182-S	452	17.1	28	456.8	22.4	28	505.3	18	25	491.6	14.6	29	438.5	16.2	28	500.3	18.9	30	489.6	15.6	29	498.5	18.8	30	518.5	17.5	29	534.2	10.4	27	490.8	15.2	30	459.1	14.1	29	539.5	22.2	29	502.9	26.7	24	519.3	26.6	20	547.9	16.8	28	522.2
GI_14141183-S	84.1	4.9	30	101	11.4	17	83.1	7.9	10	84.7	6.3	21	85.8	4.7	29	85.3	6.6	19	79.9	3.8	24	73.8	3.9	25	94.9	8.3	18	92.1	7	21	99.7	5.3	21	84.9	6.6	22	85.2	5.8	20	83.6	5.9	19	89.2	6.1	13	92.7	5.2	26	87.5
GI_14141188-S	2236.4	64.4	29	2539.8	63.7	31	2661.2	73	30	2375	66	29	2316.8	72.2	29	2369	72.8	31	2547.2	79.4	30	2377.1	71.1	30	2242.3	66.5	28	2461.8	67	27	2451.9	64.5	24	2332.8	73.1	30	2497.1	64.3	28	2497.8	88.6	29	2754.1	99.2	24	2340.9	53.8	28	2447.5
GI_14141189-S	7575.5	250.1	29	8759.5	269.9	30	8781.2	153.6	28	7918.3	212.4	29	8101.6	262.5	30	8286.1	224	30	8569.6	272.2	30	7843.6	286.9	30	8379.4	204.2	30	8171.1	262.7	30	8144	266.2	30	7863.8	139.4	27	8587.2	186.2	30	8105	261.4	19	8964.9	267.1	29	8778.7	286.9	30	8502.9
GI_14141190-S	171.9	8.7	29	190.7	15.3	14	184.9	7.4	28	164	7	29	187.1	8.1	29	175.3	10.6	25	185.5	8.3	22	180.1	6.9	30	190.5	7.4	30	178.6	8.5	28	179.9	9.7	28	184.1	6.1	28	170.1	6.7	25	179.2	12.6	21	189	7.7	20	178.7	7.5	30	184.3
GI_14141191-S	22114.8	561.5	27	24894.6	764.1	31	24370.9	884.9	26	24063.3	565.4	30	21939.3	643.8	29	24470.8	754.8	30	24158.8	657.4	29	23378.1	528	29	22913.7	269.9	25	24639.8	886.2	30	24209.9	514.7	27	22299.9	647.7	30	21954.9	699.1	28	24733.5	808.5	30	25706.5	629.7	29	22050.3	559.7	27	23638.7
GI_14141192-S	6209.5	219.6	29	6370.9	218.3	30	6547.8	200.4	30	6438.2	221.1	29	6092	198.5	28	6020.7	169.1	31	6730.9	229.3	29	6824.7	215.1	30	6374.1	238.7	30	6545.7	169.2	30	6436	184.1	29	6621.6	221.1	30	6614.4	212.5	29	6127.6	202	31	6757.9	202.7	29	6507.3	200.5	29	6231.8
GI_14141194-S	387.2	16.6	30	384.7	14.6	30	403	9.7	29	392.8	12.1	29	420.4	22.2	30	358.9	14.1	26	421	16.2	29	401.3	13	28	388.6	15	27	393.6	15.3	31	426.2	12.8	30	375.9	12.7	30	468.7	23.8	30	428.8	18.8	31	441.2	14.6	29	379.2	9.9	30	448.6
GI_14141725-S	187.5	9.7	27	194.9	8.1	29	191.7	7.6	29	200.7	8.7	28	199.2	9.2	30	193	9.3	30	230.1	10.4	15	196.1	8.5	28	209.3	8.4	27	207	9.3	28	219.2	9	30	210.6	10.1	30	204.5	8.6	29	216.4	11.1	25	212.8	8.5	24	224.9	9.7	30	190.7
GI_14149608-S	299.6	12.7	27	310.8	13.6	25	321.9	16.6	29	271	13.2	27	277.8	8.6	27	298.5	9.8	30	294.9	8.4	25	327	12	30	302.3	12.4	30	304.6	13.4	31	313.5	10.5	29	293.2	11	30	301.4	10	30	333.4	16.6	26	344.5	11.8	28	308	12.6	29	318
GI_14149614-S	1315.9	55.3	28	1459.6	46.9	31	1366	48.6	22	1397.3	50.2	30	1317.3	49.4	30	1288.6	39.8	28	1395.3	41.2	26	1414.1	46.2	28	1377	60.8	30	1446.3	62.2	31	1436.2	47.1	30	1384.2	39.8	30	1357.7	38.2	30	1524	53.9	31	1496.8	54.9	29	1304.1	32.9	26	1294.9
GI_14149616-S	3041.4	101.2	28	3225.6	90	31	3123.7	85.6	28	3074.8	85.4	30	3042.7	134.1	30	3135.9	115.6	31	3225.7	103	29	3131.6	82.3	29	3197.9	94.5	23	3307.2	98.1	24	3121.8	87.2	29	3065.6	76.2	24	3141.3	85.8	29	3255.6	126.9	21	3548.3	79.7	30	3304.3	86.2	27	3037.5
GI_14149626-S	181.9	7	30	227.6	13.7	30	214.1	7.6	30	197.9	9.7	27	190.9	9	28	215.9	11.8	26	219	8.9	22	210.5	7.9	29	204.2	9	29	210.7	9.4	31	210.6	11.2	27	202.1	6.4	29	219.5	9.8	28	211.3	8.5	22	242	9.7	22	212.7	7.5	28	223.2
GI_14149628-S	432.2	12.9	29	549.2	16.7	28	521	18.4	29	502.1	12.4	28	523.5	20.7	29	462.8	13.8	28	549.4	17	28	555.9	22.3	29	512.1	14.9	30	556.3	22.9	28	542.3	16.6	28	511.9	15.9	30	567.5	18.9	30	540.3	17.4	30	573.6	18.5	30	514.1	14.7	30	484.3
GI_14149650-S	164.8	7.5	27	162.7	11.2	24	192.7	9.7	28	189.6	7.8	30	167.8	8.9	30	170.4	7.1	31	166.4	8.1	26	187.8	9.7	30	163.4	10.6	22	197.7	11.5	24	189.9	9.4	27	171.9	11.8	25	198.5	10.6	30	162.3	11.8	19	200	9.4	24	197.5	9.4	30	166.1
GI_14149652-S	204.9	9.8	24	220.7	9.7	31	220	8.9	29	210.5	10.2	28	218.4	12.8	30	202.2	10.2	30	214.3	11.3	29	207.9	9.1	29	198	8.4	30	239.1	12.5	17	228.5	10.4	30	232.6	12.2	30	196	9.1	29	212	8.2	26	227.6	7.8	30	215.8	7.6	30	204.8
GI_14149656-S	1462.6	58.6	26	1612.8	47.1	29	1712.7	54.5	21	1546.4	40	24	1535.9	49.6	21	1596.1	52.4	31	1800.5	79.7	16	1592.7	42.4	30	1597.1	57.6	19	1608.6	58.5	31	1672.9	61.8	17	1582.7	32.9	29	1615.6	54.9	30	1752.2	88.2	18	1736.7	67.3	22	1571.5	49.1	22	1525.9
GI_14149666-S	122	5.8	30	133.3	8.9	20	131.9	4.7	24	127.3	6.8	29	126.5	6.6	29	136.9	6.1	30	133.7	6.1	30	124.6	4.4	28	134.5	5.2	30	115.9	6	30	123.4	6.2	30	118.9	4.1	28	117	3.8	26	136.3	8.4	22	153	10.2	21	128.5	4.9	29	123
GI_14149670-S	498.4	18.1	29	508.9	16.1	26	486.5	15.8	30	514.8	19.1	28	522.8	22.5	30	478.7	22.6	25	521.3	20.3	28	522.7	17.6	29	532.4	24.3	30	484.7	19.2	21	522.4	18.6	23	469.4	12.3	30	506.1	16.5	30	495.6	20.5	27	550.6	24.2	21	471.6	19.8	26	459.4
GI_14149674-S	229.7	8.6	28	215.1	13.7	31	250.8	11.3	28	230.7	10.1	29	222.7	8.7	29	244.9	10.1	31	261.6	12.6	26	246.8	11.1	29	223.9	10	26	243.7	11.2	31	247.6	9.1	27	229.3	7.6	30	270.2	8.7	29	249.2	10.5	27	271.2	14.2	26	247.2	10	30	245.2
GI_14149676-S	106.5	5.8	25	101.2	6.1	24	141.3	8.5	28	101.9	5.7	29	114.5	7.5	26	110.2	5.5	30	124.4	8.2	18	122	7.1	27	123.1	8.7	25	90.8	5.2	18	104	5.4	30	122	5.5	28	109.6	5.7	28	99.3	7.4	17	110.7	5.9	24	127.5	7.6	18	115.9
GI_14149679-S	1358.4	49.7	30	1475.3	46.5	17	1439.7	62.7	15	1463.6	34.8	29	1302.3	47.3	30	1510.9	51.1	25	1530	41.5	28	1515.3	37.6	30	1394.2	38.2	18	1475.7	58.9	22	1509.8	56.6	27	1413.7	39.2	20	1462.6	49.3	30	1507.5	39.6	18	1554	57.4	19	1435.8	38.7	30	1388.5
GI_14149687-S	2284.6	62.7	30	2546.2	62.3	23	2785.6	115.7	21	2600	64.2	30	2535.5	74.9	28	2512.1	72.1	30	2784.1	67.9	28	2619.1	82.3	30	2596.7	90.4	21	2558.7	72	31	2883.8	60	30	2477.1	64	27	2641.3	57.3	29	2760.9	102.7	17	2739.9	63	27	2627.6	67	30	2478.3
GI_14149689-S	216.4	13.6	30	235.5	10.1	30	241.5	10.6	29	240	8.7	30	243.4	8.7	30	250.1	12.8	31	258.8	11.3	30	226.7	10.5	30	238.5	11.7	29	235.5	10.1	31	239	9.3	30	238.1	11.3	29	256.4	6.4	26	230.7	9.6	30	275.3	8.7	25	248	11.1	30	251.9
GI_14149693-S	86.7	5.2	28	79.6	5.3	24	92.3	5.6	30	79.5	5.4	29	95.4	7.7	25	74.2	5.7	23	81.2	4.8	28	73.1	4.4	26	81.9	6.9	23	69.5	4.9	19	73.6	4	27	78.8	3.2	25	76.9	4.5	29	85	7	14	84.9	3.8	27	77.1	5.2	21	88
GI_14149701-S	307.2	13.9	27	320.9	14.4	24	327.5	12.5	25	293.5	9.2	28	310.1	12.9	30	307.7	10.4	30	340.8	11.5	30	325.2	14.3	30	318.8	14.6	29	319.9	10.9	31	318.1	10.1	29	309	8.1	29	329.9	15.4	30	354.2	11.8	31	321.8	11.9	28	329.6	13	29	306.9
GI_14149707-S	141	6.6	26	162.2	8.3	29	155.8	7.8	29	148.9	7.7	25	130.5	6.5	29	150	7.8	31	167.6	8.8	30	151.6	6.9	28	141	8.5	30	154.8	9.3	31	163.3	8.6	29	146.4	6.3	29	144	7	28	150.7	7.6	30	164.8	7	19	156.8	5.9	27	150.6
GI_14149711-S	108.6	6.2	29	114.5	9.4	23	105.5	5	21	98.9	5.2	23	140.6	10.4	27	116.3	7	30	110.5	6.4	25	108.7	4.8	29	109.1	4.9	29	109.9	7.1	25	115.6	7.5	15	113.5	5	26	119.3	7.2	30	124.7	7.9	19	129.1	9.2	19	116.8	7	23	118.7
GI_14149715-S	413.9	17.9	28	426.6	17.8	26	436.2	18.7	30	401.1	15	30	384.2	16.9	19	441	23	21	422.8	18.1	24	441.6	19.1	28	391.6	15.2	24	405.4	16.4	18	402.5	23	20	444.5	14.5	24	437.7	24.5	25	400.6	21.2	21	448.3	20.4	20	420.5	18.5	30	418.8
GI_14149717-S	297.4	10.8	30	328.1	14.1	31	368.4	14.7	28	349.4	13.4	29	328.7	11.2	30	315.1	17.9	30	341.5	17.1	30	340.7	11.9	29	340.7	13.3	30	353.8	17.3	27	338.8	10.5	26	321.5	13.3	30	359.6	10.2	29	350.4	18	22	388.6	14.7	30	369.3	13.3	30	342.4
GI_14149719-S	305.5	13.7	24	314.8	15.8	24	364.9	28.4	18	325.2	19.1	19	312.5	16.6	20	298	11.3	28	333.7	17.6	17	339.2	15.4	28	336.3	10.2	28	308.6	14.1	15	332.5	19	20	316.7	14.6	27	324.6	11.4	29	318.8	13.3	25	351.4	10.6	26	348	16.5	25	295.2
GI_14149723-S	228.7	10	27	218.2	13	27	244.3	9.7	29	221.6	9.6	30	208.1	8.2	26	209.9	10.9	31	223.2	8.6	25	225.4	13.9	22	205.2	9.1	30	219.6	9.6	29	231.9	9.6	30	216.1	9.2	29	223.3	8.4	29	207.9	8.7	21	254.5	9.6	30	241.9	11.6	30	233.7
GI_14149729-S	293.4	8.9	30	294.7	11.1	30	329.1	12.3	27	316.3	10.5	30	292	15.4	22	306.9	12	31	311.4	10.4	28	324.4	11.7	29	321.4	16.7	28	303.1	18.3	19	305.2	13.8	30	330.4	11	30	331.6	12.7	29	292.1	16.6	20	337.7	9.6	30	317.9	9.5	30	332.3
GI_14149737-S	318.3	13.6	21	292.5	11.4	15	328	10	23	292.1	8.6	23	315.4	16.7	20	323.9	15.2	26	331.1	17.8	22	319.5	7.9	27	297.5	15.3	19	325.5	30	14	319.9	24.7	8	331.4	9.6	23	319.4	16.9	21	314.3	16.8	19	342.6	16.2	28	300	14.6	18	298.6
GI_14149741-S	132.5	5.7	29	128	6.4	31	139	7.8	28	150.3	8.1	30	133.1	6.7	28	127.8	4.6	28	136.5	6.6	29	148.6	7.2	30	133.2	7.1	29	132.6	6.3	23	132.7	6.6	21	152.5	7.1	30	146	7	28	127.4	6.9	26	153.9	8.2	25	155.9	6.8	30	150
GI_14149772-S	92.8	7.4	30	102.2	5.2	31	117.9	6.1	30	104.1	5	29	119.1	7.7	30	103.7	5.7	31	109.7	5.4	29	113.5	5.9	29	83.6	4.6	28	109.8	4.4	24	108	5.5	28	107.5	4.8	29	122.7	6.1	27	94	5.3	29	119.8	6.6	26	110	5.3	29	107.7
GI_14149778-S	126.9	7.3	29	151.7	9.1	30	131.7	6.8	25	133.3	6.9	30	134.3	7.2	30	142	8.6	29	141.5	6.4	30	148.1	6.4	30	124.4	6.3	30	134.6	5.7	28	146	6.4	22	126.8	5.7	29	143.9	8.4	30	132.3	9.8	24	149.6	7.2	20	127.8	6.7	18	143.1
GI_14149780-S	82.9	4.8	25	107.8	8.8	21	101.3	5	28	98.3	5.7	30	88	5.4	28	84.1	4.4	25	108.9	6.2	24	89.7	4.3	29	104.4	7.6	22	93.9	5.7	22	104.5	4.1	16	96	5.2	20	104.5	6.9	27	102.5	6.7	20	100.4	5.1	29	101.2	5.4	23	102.9
GI_14149782-S	249.1	9.1	28	279.4	9	29	283.9	13	26	263.1	7.9	29	238.5	6.1	26	276.9	11.1	31	263.5	10.7	27	262.5	9.8	29	279.9	9.5	30	295.1	9.4	31	288.6	14.3	26	246.8	9.5	26	264.1	9.7	29	254.1	9.2	23	309.7	13	30	281.4	10	30	289.6
GI_14149784-S	75.8	4.7	25	80.9	4.1	30	85.4	4.8	29	72.6	4.1	28	83.2	4.3	29	84.7	5.4	30	91.5	5.3	27	86.5	5.7	29	71.7	3.1	26	80.1	5.1	30	80.8	4.5	28	81.4	4	28	83	4.9	29	79.4	5.3	30	88.6	5.6	30	102	7.6	29	86.9
GI_14149786-S	79.9	4.9	29	92.7	4.4	26	94.1	4.9	30	90.5	6.5	22	89.9	5.1	29	84.2	5.9	24	87.9	5.4	29	77.4	4.4	27	90.4	4.5	27	81.4	4.7	25	89.1	5.7	26	81.5	4.7	30	94.9	7.2	30	96.5	7.8	24	77.2	3.9	14	81.3	4.9	21	81.6
GI_14149788-S	75.2	6.9	28	82.9	4.8	29	86.7	6.5	26	75.5	4.7	24	85.1	6	27	84	5.2	28	95.2	5.9	21	89.8	6.4	28	79.4	4.8	29	79	4.1	20	88.8	4.2	24	99.7	6.8	26	84.9	4.9	28	78.9	5.6	30	89.7	5.2	21	89.2	5.3	23	82.9
GI_14149792-S	97.5	7.9	26	85.6	5.2	27	104.9	5.5	30	89.9	4.8	30	94.7	4.9	30	101.6	9	19	99.6	4.2	29	98.7	4.7	28	96.4	5.3	27	90.6	4.2	21	113.2	6.6	20	100.2	5.1	29	103	8.8	24	100.7	6.1	22	106.9	7.1	25	101	5.1	24	100.7
GI_14149798-S	453	20.8	26	474.5	19.3	26	473.9	22.7	23	470.6	17.1	30	442.8	18.6	25	455.2	14.4	27	474.4	14.1	21	454.5	14	21	503.5	23.6	29	455.9	17.4	25	479.7	20.6	19	463.1	17.7	24	508.3	19.5	25	497.5	22.2	23	562.9	20.2	21	493.2	19.3	30	507.4
GI_14149802-S	815.3	35.1	30	911.2	29.1	31	964.1	33.9	28	954	27.1	30	855.9	35	30	916.6	28.4	31	952.6	23.1	29	927.2	30.2	28	924.9	26.7	30	853.1	27.2	19	992.2	29.8	23	898	28	30	968.5	32.1	30	983.3	32.6	25	1036.6	43.2	29	966.6	34.2	30	914.4
GI_14149804-S	510.6	17.4	30	493.5	17.5	28	574.2	19.2	29	547.9	21.8	30	521.1	20.6	29	541.5	19.7	31	531.5	18	30	566.5	24.8	29	555	17.5	30	511.7	18.4	31	543.7	21.5	30	535.5	16.1	30	530.5	15.4	30	531.2	24.6	20	599	18.1	29	560.7	21.1	30	558.2
GI_14149806-S	285.1	9.8	29	289.4	10.1	28	283.7	11.5	28	296.9	12.9	30	297.5	13.9	30	294.2	10	30	283	12.2	29	285.7	13.2	30	279.9	11.8	28	296.2	13.9	30	302.7	12.5	27	282.1	12	30	312.8	12.3	28	319.4	15.7	25	328.2	13.9	29	286.8	11.4	27	301.5
GI_14149810-S	80.4	5.7	19	101.5	5.9	15	91.4	6.6	19	95.2	4.5	27	94	7.8	25	93.4	6.4	16	95.9	6.1	18	85.6	5.3	15	111.7	10.3	15	100.6	6.7	17	99.3	4.7	8	100.6	6.2	22	86.1	4	16	98	7.1	18	106.4	7.3	18	99.7	7.9	17	102.6
GI_14149816-S	143.7	6.5	30	156.4	7.8	27	183.5	8	30	165.2	6.8	30	159.2	8.3	30	154.1	7.6	28	153	5.3	26	164.2	5.7	30	165	8.1	30	162.7	6.3	31	180.6	6.1	30	174.3	7.6	29	170.8	9.1	30	144.9	7.7	22	169.8	5.8	30	176.2	6	30	155.5
GI_14149820-S	78.3	5.6	24	90.5	6.2	18	96.9	9.9	15	89.2	5.5	25	72.6	4.3	14	78.9	2.2	19	93.5	6	15	87.7	5.1	26	88.2	4.3	27	91.5	5.1	13	84.3	5.5	19	85.8	3.9	30	78.9	5.1	16	84.9	4.2	18	72.1	3.6	12	87.3	5.3	29	87.7
GI_14149832-S	96.2	6.1	30	89.2	6.3	21	92.6	5	26	108.4	9.5	28	84.8	5.9	19	85.2	6.5	25	99.3	5.4	29	95.8	6.4	30	90.7	5.4	30	77.1	5.7	19	95	7.5	24	88.7	5.1	26	97.8	5.4	28	82.1	5.9	21	102.1	6.3	29	94.7	4.7	29	87.2
GI_14149848-S	85.3	7.7	18	88.8	4.4	15	94.5	6.4	11	94.8	4.8	26	83.7	4.4	22	101.2	9	15	88	5.5	24	91.3	6	24	94.8	7.7	20	88.2	6.4	18	103.1	8.7	13	94.4	5.6	19	84.9	4.5	19	105	11.4	11	116.7	10.2	16	95.5	6.5	19	82.9
GI_14149856-S	76.9	3.8	29	73.5	4.2	24	84.7	5.2	24	79.5	4.5	27	84.6	4.9	29	94.2	6.6	24	81.7	4.3	30	79.4	3.3	28	86.1	5.4	28	82.8	7.1	31	76.1	4.1	24	76.9	3.7	28	75.7	4.4	26	77.1	4.9	28	92.2	4.3	27	92	5.8	28	80.6
GI_14149858-S	147.6	8.8	30	140.7	7.4	24	159.7	10.2	28	147.9	8.3	25	156.6	6.9	30	146.4	9.9	22	148	9.1	30	143.9	6	30	160.1	6.9	27	157.9	9	28	173.2	12.1	21	157.2	7.3	29	147.5	7.7	24	143	6.9	26	163.1	6.9	25	160.3	7.1	30	145.4
GI_14149860-S	143.9	6.8	29	165.5	7.1	25	162.4	8.3	27	165.1	7.8	28	147.3	7.2	26	155.7	6.4	25	163.3	9.6	23	166.2	6.2	29	160.6	9.9	23	152.6	10.1	25	173.5	9	24	152.4	5.4	28	158.1	7.5	29	169.1	8.5	22	184.5	13	20	150.2	7.9	23	159.9
GI_14149862-A	314.2	13.4	29	328.6	11.4	29	352.9	18.1	25	296	14	27	328.9	9.6	29	298.5	12.3	30	343.6	13.3	24	330.9	10.2	24	329.3	11.8	28	357.6	13.3	29	333	13.5	21	323.9	12.1	24	337.2	14.4	29	336.7	14.6	29	328	16.8	19	352.4	16.1	28	325.7
GI_14149864-S	281.7	12.3	30	306.1	17.2	23	348.4	13.4	27	326.5	11.6	28	270.6	13.3	28	324.1	12.2	31	323.5	10.9	28	312.5	11.8	30	297.2	16.3	30	318.7	9	30	301.5	11	28	292.7	11.3	21	322.6	10.8	28	319.3	13.8	25	343.8	12.1	29	294	9.9	29	280.6
GI_14149874-S	354.7	16.1	26	383.4	22.1	21	452	16.2	28	373.1	12	25	402.2	10.8	30	396.2	11.4	28	420	18.8	23	397.6	14.5	29	381.3	13.8	29	396.8	17.9	23	423.6	13.7	29	405	12.2	30	416.2	15.7	30	434.2	18.2	27	468.6	13.9	29	450.9	23.2	30	395
GI_14149901-S	129.2	8.1	28	130.6	6.9	25	137.4	6.2	30	129.8	6.1	30	119.6	6.5	30	131.6	6.2	31	154	10.9	30	134.4	5.7	30	124.6	6.4	28	120.4	4.4	28	135.4	5.8	29	132.9	6.5	29	126	5.3	28	118.3	6.3	28	149.3	6.8	30	139.7	6.3	29	139.6
GI_14149903-I	1408.6	41.4	30	1387.7	39	28	1536.3	46.3	26	1443.9	43.4	29	1449.1	62.6	30	1360.1	48.1	23	1514.2	51.4	29	1396.4	32.9	29	1360.2	36.1	30	1372.5	35.9	29	1504.6	65.1	14	1390.1	54.8	21	1395.1	39.3	29	1355.4	30.7	31	1618.8	47.9	24	1418.7	45.4	30	1496.6
GI_14149905-S	92.9	5.9	28	74	4.6	17	81.2	3.8	27	95	5.6	29	74.3	3.6	28	79.9	4.8	30	100.1	6.1	27	79.1	5.3	29	85.9	5.4	30	82.9	5.4	28	88.3	4.7	24	79.3	4.7	30	82.4	5.5	23	90.5	5	25	66.2	3.8	16	71.7	4.2	21	79.5
GI_14149929-S	406	15.9	24	431.5	18	22	456.2	12.7	26	455.5	16.4	30	450.1	19.7	27	461.8	22.5	19	482.2	20.6	21	452.3	15.5	26	443.2	12.4	30	441.3	18.7	21	450.3	19.6	18	459.8	18.3	24	473.4	15.1	28	398.6	18.3	19	439.3	13.8	16	393.1	20.9	16	413.3
GI_14149931-S	111.9	7.4	24	101.2	3.9	28	122.9	8.9	16	105.1	7.8	16	90.4	9.5	16	92.6	7.8	15	109.7	6.6	25	121.6	10.3	16	111.1	7.9	18	96.5	4.8	20	108.9	7	15	109	5.5	28	109	4.9	29	94.5	2.9	7	121.7	7.3	20	118.2	7.7	18	107.1
GI_14149937-S	347.7	13.6	24	364.1	17.8	28	400.1	18.6	14	396.6	16.1	22	371.4	14.4	30	385.2	17.6	28	385.6	12.7	25	396.1	13.8	30	375.8	15.2	25	372.1	12.3	26	371.8	16.1	30	370.7	15.8	29	372.4	14.6	28	372.6	12.8	29	410.5	13.2	19	393.6	15.7	30	363.7
GI_14149947-S	88.3	3.7	29	106.7	6.7	30	95.9	4.2	30	91	5.7	25	89.4	5	30	99.6	6	26	92.2	3.9	27	94.5	4.1	30	96.7	3.7	21	106.4	4.7	18	98	4.6	27	90.4	4.6	21	91.2	4.4	23	90.7	7.9	21	113.1	7.4	28	100.2	3.9	29	103.5
GI_14149955-S	232.4	8.5	28	229	6.9	26	269.4	15.6	24	257.6	10.6	27	238.9	10.4	29	246.2	10.4	29	259.9	10	29	259.9	10.1	30	247.1	11.4	29	265.5	13.3	22	244.2	8	26	249.2	10.8	29	255.1	7.7	30	292.7	14.3	24	286	14.8	24	249.9	8	30	278.5
GI_14149959-S	156	11.4	24	142.7	5.5	31	149.2	7.8	23	143	5.9	30	157.2	7.9	30	150.2	8.5	30	151.8	7.5	28	153.7	9	29	168.7	6.7	28	138.7	5.4	28	144.5	6.4	21	132.3	4.3	27	147.8	7.1	28	136.6	4.7	23	156	7	27	138.9	7	26	142.8
GI_14149963-S	89.1	8.5	10	90.7	6	20	99.2	8.4	11	96.1	6.4	26	78.3	8.3	10	98.7	7.2	18	109.3	8	11	108.4	5.8	22	96.6	8.4	14	97.9	6.4	13	110.9	8.1	17	80.9	3.9	16	92.1	5	18	98.1	5.4	14	102.3	16.1	9	102.3	9.6	15	106.5
GI_14149965-S	87.3	5.7	27	92.2	5.6	26	102.4	3.5	23	85.4	3.7	24	84.7	4.7	28	94.3	8.9	20	96.3	5.3	26	93.1	5.6	29	84.3	4.2	29	93.5	6.7	29	92.8	5.2	27	101.4	6.6	22	96.9	4.8	29	83.5	6.5	19	101.6	6.7	25	90.2	5.9	29	94
GI_14149967-S	129.9	6.9	30	141.1	8.1	19	137.3	7.4	30	129.6	6.2	29	119.9	5.7	29	119.9	7.1	26	133.3	6.6	29	131.7	6.1	29	132.6	4.9	30	134.2	5.6	31	126.4	5.9	25	125.4	5.8	20	138.4	8.1	29	135.9	6.3	28	144.1	6.1	29	141.3	6.3	30	129.4
GI_14149970-S	78.6	5.6	30	76.6	4.1	22	93.3	5	30	83.8	5.7	29	95.3	6.8	30	88.2	5.4	30	96.6	7	23	98.8	5.2	25	88.3	4.9	29	86.1	6.3	28	97.3	6.2	27	91	5.6	30	81.9	5.2	28	92.8	7.7	26	94.5	6.1	28	81.1	5.2	27	78
GI_14149976-S	98.2	6.3	29	104.3	6.9	28	104.1	6.4	30	96.9	4.4	29	105	4.3	28	98.3	5.7	30	100.2	5.3	28	109.8	5.1	29	97.4	5.5	27	101.6	5.3	29	113.6	6.2	29	98	5	29	104	5.8	29	94.8	4.8	31	112.3	6.8	29	101.3	5.2	30	99.3
GI_14149978-S	98.4	5	28	109.1	5.1	30	118	6.4	30	128.8	4.8	29	122.5	8	30	112.3	7.3	24	120.5	5.8	29	102.1	4.4	28	117.1	5.1	30	115.6	5.8	31	113.3	4.1	28	118.9	5.5	30	113.7	6.6	29	122.1	7.5	23	125.9	5.5	29	114.7	6.2	28	99.5
GI_14149980-S	158.3	7.8	18	171.5	8.4	23	192.1	9.7	18	184.4	8.3	30	181.5	12	28	176.2	9	22	185.3	9.7	25	187.6	9.8	30	175.6	5.8	26	178.3	9.9	24	192.7	10.2	19	184.3	9	30	188.2	10.9	30	163.6	6.3	29	175	6.5	27	207.1	11.9	22	185
GI_14149984-S	158.2	9.8	23	152.8	6.7	31	163.8	6.9	28	145.9	7.5	21	156.8	9.5	21	159.7	7.5	30	182.8	9.2	27	178.8	9.7	29	176.1	8.6	30	149	8.8	25	160.3	7.6	30	153.2	6.8	29	157.8	9.5	25	154	7	24	177.1	13	20	178.5	7.5	30	156.2
GI_14149986-S	171.3	11	23	157.2	9.5	18	175.5	7.3	29	162.8	9.3	28	160.4	8.3	27	154.5	9.3	29	166.2	10.1	23	154	7.5	27	183	9.4	26	185.7	10.5	19	160.4	12.8	18	166.6	8.2	29	163	9.3	29	174.5	10	23	176.5	13.5	18	179.9	10.3	25	164.5
GI_14149994-S	169.4	6.5	29	219.3	11.1	31	182.8	6.9	28	183.7	6.9	30	179.6	8.5	29	182.4	9.3	31	213.5	9.7	29	179.1	7.6	29	188.6	7.9	29	191.4	8.7	19	183.6	7.7	30	194.5	7.8	29	196.1	10.3	30	206.8	11.5	21	204	11.4	21	201.8	9.2	30	185.2
GI_14149996-S	403.2	14.8	22	432.3	17.8	30	427.7	15.1	25	420.7	12.6	27	440.2	17.5	30	360.6	13.1	28	397.7	17.7	18	397.7	13.8	27	425.1	14.6	29	377.6	17.1	30	369.9	12.5	20	384.5	13.3	30	474.2	17.8	27	401.6	17.8	24	490	18.3	26	443.9	18.2	30	445.5
GI_14149998-S	107	7	30	115.8	4.5	30	120.1	6.4	29	110.4	5	28	111.7	5.6	30	119.3	5.2	31	119.1	6.9	28	113.3	4.6	30	111.3	5.5	28	110.6	5.9	25	118	6	29	114.3	6.7	30	123.2	6.4	30	109.6	5.9	20	114.5	6.7	26	116.1	6.9	29	115.1
GI_14150000-S	69.3	5.2	29	97.9	5.6	31	81.7	4	21	75.2	3.3	28	76.5	4.7	29	102.7	8.9	28	92.7	7.9	20	92.6	5.5	23	90.2	5.2	27	83.9	7	22	97.4	6.9	27	90.9	4	29	81.6	4.3	28	91.6	4.7	22	97.5	6.2	26	89.8	6.7	30	84.1
GI_14150002-S	76.6	4.9	24	87.3	4.4	25	86.3	5.2	27	78.9	5.7	19	91.8	5	29	84.4	5.7	24	93.5	8.8	19	92.1	5.7	27	84	5.8	25	81.8	5	21	74.7	4.2	24	93.5	4.7	22	92.9	6.2	30	78.7	4.4	26	91.5	5.1	16	84.1	4.7	25	85.6
GI_14150010-S	488.1	19.8	28	532.2	17.8	28	593.1	26.7	27	535.9	20.6	30	516.4	18.6	30	539.3	17.1	29	524.6	16.5	25	515.6	20.7	30	588	30.9	20	488	23.4	17	533.1	21.6	30	515.9	19.7	22	485.8	14.7	26	491.3	12.8	24	552.6	15	30	548	18.8	26	537.2
GI_14150018-S	91.3	7.1	30	87.4	4.1	27	87.2	5.3	29	91.1	4.6	29	91.8	6.4	25	92.5	6.2	31	94.3	4.8	29	82.7	4.6	28	79.7	3.8	30	93.7	6.9	31	87.5	4.1	20	86.6	3.5	29	93.9	6.2	28	82	5.6	19	93.4	8.9	23	83.1	4.2	29	85.2
GI_14150026-S	428.4	14.4	29	521	14.7	31	512.1	17.2	29	491.4	16.8	29	514.4	12.2	29	510	16.5	31	539.9	18.7	28	504.2	13.1	30	520.6	18.3	30	487.4	18.6	31	485.7	15.3	29	481.7	11.8	30	483	14.5	29	501.5	17.8	29	588.5	25.1	23	499.3	14.2	30	498.9
GI_14150028-S	108.4	6.5	27	102	3.6	17	116.1	5.9	27	113.4	7.5	25	102.6	6.7	25	118.4	5.9	28	112.9	6.1	26	108.1	4.3	29	95.9	7.1	24	106.4	5.4	31	116.2	6.3	23	116	7.9	23	114.6	7.4	30	111.7	5.4	27	113.1	6	29	116.4	6.6	28	110.9
GI_14150030-S	638.1	23.7	26	645	20.7	30	673.8	17.6	29	635	24.1	30	631.7	31.9	27	663.7	29.3	26	645.9	21.5	30	631.5	15.6	29	662.1	26.3	29	614.3	25.8	24	654.3	30.5	23	647.4	25.5	25	647.6	17.2	28	671	18.4	20	654.4	24.5	22	677.8	24.6	30	652.1
[truncated: 47,006 more rows]
[truncated: 95 more columns]
